# Supplementary material for: Systematics of the family Plectopylidae in Vietnam with additional information on Chinese taxa (Gastropoda, Pulmonata, Stylommatophora)
Source: Zookeys. 2015 Jan 20;(473):1–118. doi: 10.3897/zookeys.473.8659 (PMC4304041; doi:10.3897/zookeys.473.8659)
Supplement: XML Treatment for Gudeodiscus (Gudeodiscus) dautzenbergi [file zookeys.473.8659-treatment5.xml]

<!DOCTYPE tp:taxon-treatment
  PUBLIC "-//TaxonX//DTD Taxonomic Treatment Publishing DTD v0 20100105//EN" "tax-treatment-NSO.dtd">
<tp:taxon-treatment xmlns:tp="http://www.plazi.org/taxpub"><tp:treatment-meta><kwd-group><label>Taxon classification</label><kwd><named-content content-type="kingdom">Animalia</named-content></kwd><kwd><named-content content-type="order">Stylommatophora</named-content></kwd><kwd><named-content content-type="family">Plectopylidae</named-content></kwd></kwd-group><mixed-citation publication-type="journal"><person-group><name><surname>Páll-Gergely</surname><given-names>Barna</given-names></name><name><surname>Hunyadi</surname><given-names>András</given-names></name><name><surname>Ablett</surname><given-names>Jonathan</given-names></name><name><surname>Lương</surname><given-names>Hào Văn</given-names></name><name><surname>Fred Naggs</surname><given-names/></name><name><surname>Asami</surname><given-names>Takahiro</given-names></name></person-group><article-title>Systematics of the family <tp:taxon-name><tp:taxon-name-part taxon-name-part-type="family">Plectopylidae</tp:taxon-name-part></tp:taxon-name> in Vietnam with additional information on Chinese taxa (<tp:taxon-name><tp:taxon-name-part taxon-name-part-type="class">Gastropoda</tp:taxon-name-part></tp:taxon-name>, <tp:taxon-name><tp:taxon-name-part taxon-name-part-type="order">Pulmonata</tp:taxon-name-part></tp:taxon-name>, <tp:taxon-name><tp:taxon-name-part taxon-name-part-type="order">Stylommatophora</tp:taxon-name-part></tp:taxon-name>)</article-title><source>Zookeys</source><day>20</day><month>1</month><year>2015</year><volume>2015</volume><issue>473</issue><fpage>1</fpage><lpage>118</lpage><pub-id pub-id-type="doi">10.3897/zookeys.473.8659</pub-id></mixed-citation></tp:treatment-meta><tp:nomenclature><tp:taxon-name>
                            <tp:taxon-name-part taxon-name-part-type="genus">Gudeodiscus</tp:taxon-name-part>
                            (<tp:taxon-name-part taxon-name-part-type="subgenus">Gudeodiscus</tp:taxon-name-part>)
                            <tp:taxon-name-part taxon-name-part-type="species">dautzenbergi</tp:taxon-name-part>
                        </tp:taxon-name><tp:taxon-authority>(Gude, 1901)</tp:taxon-authority><xref ref-type="fig" rid="F8">Figures 8E–F</xref><xref ref-type="fig" rid="F9">, 9K–L</xref><xref ref-type="fig" rid="F14">, 14A–G</xref><tp:nomenclature-citation-list><tp:nomenclature-citation><tp:taxon-name><tp:taxon-name-part taxon-name-part-type="genus">Plectopylis</tp:taxon-name-part> <tp:taxon-name-part taxon-name-part-type="species">Dautzenbergi</tp:taxon-name-part></tp:taxon-name><comment> Gude 1901a, Journal de Conchyliologie, 49: 198–200., Figs 1a–f. Plate 6, Figs 1a–c. [“That Khé (le type); entre Cho-Moï et Bac-Kan; entre Bac-Kan et Nac-Ri”]</comment></tp:nomenclature-citation><tp:nomenclature-citation><tp:taxon-name><tp:taxon-name-part taxon-name-part-type="genus">Plectopylis</tp:taxon-name-part> <tp:taxon-name-part taxon-name-part-type="species">persimilis</tp:taxon-name-part></tp:taxon-name><comment> Gude 1901a, <bold>syn. n.</bold>, Journal de Conchyliologie, 49: 209–211., Figs 7a–f, Plate 6, Figs 7a–c. [“Environs de That-Khé”].</comment></tp:nomenclature-citation><tp:nomenclature-citation><tp:taxon-name><tp:taxon-name-part taxon-name-part-type="genus">Plectopylis</tp:taxon-name-part> <tp:taxon-name-part taxon-name-part-type="species">schlumbergeri</tp:taxon-name-part></tp:taxon-name><comment>, — Zilch 1959–1960, Handbuch der Paleozoologie, 6 (2) <tp:taxon-name><tp:taxon-name-part taxon-name-part-type="subclass">Euthyneura</tp:taxon-name-part></tp:taxon-name>: Fig. 2094.</comment></tp:nomenclature-citation><tp:nomenclature-citation><tp:taxon-name><tp:taxon-name-part taxon-name-part-type="genus">Gudeodiscus</tp:taxon-name-part> <tp:taxon-name-part taxon-name-part-type="species">dautzenbergi</tp:taxon-name-part></tp:taxon-name><comment>, — Páll-Gergely &amp; Hunyadi 2013, Archiv für Molluskenkunde, 142 (1): 8.</comment></tp:nomenclature-citation></tp:nomenclature-citation-list></tp:nomenclature><tp:treatment-sec sec-type="Types examined"><title>Types examined.</title><p>Tonkin, That-Khé, MNHN 24603 (holotype of <italic><tp:taxon-name><tp:taxon-name-part taxon-name-part-type="species">dautzenbergi</tp:taxon-name-part></tp:taxon-name></italic>, Figure <xref ref-type="fig" rid="F8">8E</xref>); Environs de That-Khé, leg. Messager (n. 22.), MNHN 24602 (holotype of <italic><tp:taxon-name><tp:taxon-name-part taxon-name-part-type="species">persimilis</tp:taxon-name-part></tp:taxon-name></italic>, Figure <xref ref-type="fig" rid="F8">8F</xref>).</p></tp:treatment-sec><tp:treatment-sec sec-type="Museum material examined"><title>Museum material examined.</title><p>Tonkin, Nja-Ba-Thà, coll. Dosch ex Rolle, SMF 341738/1; Tonkin, That-Khé, coll. Dorsch ex Rolle ex Messager, SMF 172083/2; Tonkin, coll. Jetschin ex Bonnet 1900, SMF 102823/1; Fr. Indochina, Tonkin, That Ké, leg. Demange, 1911, HNHM 10278/2; Tonkin, coll. Sayer 1969, MNHN-IM-2012-2273/1; Tonkin, coll. Letellier 1949, MNHN-IM-2012-2274/1; Bac-Kan, leg. Messager 1904, coll. Lavezzari, 1929, MNHN-IM-2012-2290/5; Tonkin, leg. Messager, MNHN-IM-2012-2292/2; Bac-Kan, leg. Messager, MNHN-IM-2012-2297/2; Tonkin, coll. Denis 1946, MNHN-IM-2012-2303/4; Bac-Kan, leg. Messager, MNHN-IM-2012-2314/7; That Khé, leg. Messager, MNHN-IM-2012-2327/4; Bac-Kan, leg. Messager, MNHN-IM-2012-2331/5; Bac-Kan, leg. Messager, MNHN-IM-2012-2437/1; Bac-Kan et That Khé, coll. Staadt 1969, MNHN-IM-2012-2280/2; Na-Ri, leg. Messager, MNHN-IM-2012-2461/1; That-Khé, leg. Messager, MNHN-IM-2012-2373/6; That-Khé, leg. Messager, MNHN-IM-2012-2378/4; Bac-Kan, leg. Messager, MNHN-IM-2012-2382/4; Bac-Kan, leg. Messager, MNHN-IM-2012-2383/4+14jb; Bac-Kan, leg. Messager, MNHN-IM-2012-2402/3; Than-Moi, coll. Staadt, 1969, MNHN-IM-2012-2336/1; Bac-Kan, leg. Messager, MNHN-IM-2012-2337/26+2jb; That-Khé, leg. Messager, MNHN-IM-2012-2354/4; Cao-Bang, leg. Messager, MNHN-IM-2012-2360/1; Tonkin, That-Khé, coll. Salisbury ex Beddome, Tonkin, coll. Lucas, Acc. no. 2351, NHMUK 20130614/2; Tonkin, coll. Lucas, Acc. no. 2351, NHMUK 20130615/1; Tonkin, coll. Trechmann, Acc. no. 2176, NHMUK 20130616/2; Tonkin, That Ke (?), coll. Kennard, A. S. ex auct. (Gude), NHMUK 20130617/1; Tonkin, That-Khe, coll. Rolle, 4/11/08, NHMUK 20130618/2; Tonkin, That-Khé, 13/6/03, NHMUK 20130619/2; Tonkin, That-Khé, NHMUK 1901.7.11.1/1; Tonkin, That-Khé, NHMUK 1920.1.20.18/1; Tonkin, That-Khé, NHMUK 1908.12.21.142–143/2; Tonkin, That-Khé, NHMW 46024/1; Tonkin, That-Khé, coll. Rolle, NHMW 92559/2; Tonkin, That-Khé, coll. Oberwimmer, NHMW 71640/O/10285/1; Tonkin, That-Ke, coll. Wagner ex Messager, NHMW 71640/O/10285/1 (mixed sample with <italic><tp:taxon-name><tp:taxon-name-part taxon-name-part-type="species">schlumbergeri</tp:taxon-name-part></tp:taxon-name></italic>); Bac Kan, coll. Steenberg, ZMUC-GAS-1084/1; Tonkin, coll. Steenberg, ZMUC-GAS-1805/2.</p></tp:treatment-sec><tp:treatment-sec sec-type="New material examined"><title>New material examined.</title><p><bold>Vn10-44</bold> Bắc Kạn Province, Chợ Mới (left bank of river); <named-content xmlns:xlink="http://www.w3.org/1999/xlink" content-type="dwc:verbatimCoordinates" xlink:type="simple">21°52.682'N, 105°47.078'E</named-content>, leg. Hemmen, Ch. &amp; J., 17.03.2010., PGB/3; <bold>Vn10-42</bold> Thái Nguyên/Bắc Kạn Province, ca. 1 km S of Chợ Mới; <named-content xmlns:xlink="http://www.w3.org/1999/xlink" content-type="dwc:verbatimCoordinates" xlink:type="simple">21°52.707'N, 105°46.172'E</named-content>, leg. Hemmen, Ch. &amp; J., 17.03.2010., PGB/3; <bold>2011/103</bold> Bắc Kạn Province, Chợ Mới, eastern bank of the river, Khuôn Thung cross 500 m towards Quảng Chu Commune, right side of the road, <named-content xmlns:xlink="http://www.w3.org/1999/xlink" content-type="dwc:verbatimCoordinates" xlink:type="simple">21°52.508'N, 105°47.328'E</named-content>, leg. Hunyadi, A., 21.11.2011., HA/10+4jb, PGB/1; <bold>2011/104</bold> Thái Nguyên Province, Chợ Chu (=Chu Market), rocky wall above the NE part of the village, 90 m, <named-content xmlns:xlink="http://www.w3.org/1999/xlink" content-type="dwc:verbatimCoordinates" xlink:type="simple">21°54.613'N, 105°39.195'E</named-content>, leg. Hunyadi, A., 21.11.2011., HA/3.</p></tp:treatment-sec><tp:treatment-sec sec-type="Diagnosis"><title>Diagnosis.</title><p>Shell medium-sized or large, with irregular growth lines, but appearing almost smooth; spire slightly elevated, apertural lip thick but blunt; apertural fold strong and oblique, connected to the callus, but reaching its maximum height some distance from the callus (Figures <xref ref-type="fig" rid="F9">9K–L</xref>). Parietal wall with two parietal lamellae; the anterior one has an anteriorly conspicuously elongated lower “leg”; this structure may have resulted from the connection of the anterior lamella and the lower plica; middle palatal plicae oblique (Figures <xref ref-type="fig" rid="F14">14A–G</xref>).</p></tp:treatment-sec><tp:treatment-sec sec-type="Measurements"><title>Measurements</title><p>(in mm): D = 16.7–20.6, H = 8.9–9.8 (n=3, Vn10-42); D = 16.1–17.8, H = 7.9–9.2 (n=2, Vn10-44).</p></tp:treatment-sec><tp:treatment-sec sec-type="Differential diagnosis"><title>Differential diagnosis.</title><p><italic><tp:taxon-name><tp:taxon-name-part taxon-name-part-type="genus">Gudeodiscus</tp:taxon-name-part> <tp:taxon-name-part taxon-name-part-type="species">villedaryi</tp:taxon-name-part></tp:taxon-name></italic>, which is probably the closest relative, differs from <italic><tp:taxon-name><tp:taxon-name-part taxon-name-part-type="genus">Gudeodiscus</tp:taxon-name-part> <tp:taxon-name-part taxon-name-part-type="species">dautzenbergi</tp:taxon-name-part></tp:taxon-name></italic> by the presence of an additional horizontal parietal plica under the vertical lamellae, near the suture. Distinguishing <italic><tp:taxon-name><tp:taxon-name-part taxon-name-part-type="genus">Gudeodiscus</tp:taxon-name-part> <tp:taxon-name-part taxon-name-part-type="species">dautzenbergi</tp:taxon-name-part></tp:taxon-name></italic> from some similar looking populations of <italic><tp:taxon-name><tp:taxon-name-part taxon-name-part-type="genus">Gudeodiscus</tp:taxon-name-part> <tp:taxon-name-part taxon-name-part-type="species">villedaryi</tp:taxon-name-part></tp:taxon-name></italic> is impossible without breaking the shell and observing the parietal plicae. Most populations of <italic><tp:taxon-name><tp:taxon-name-part taxon-name-part-type="genus">Gudeodiscus</tp:taxon-name-part> <tp:taxon-name-part taxon-name-part-type="species">villedaryi</tp:taxon-name-part></tp:taxon-name></italic> however, have a sharp periumbilical keel, which always absent in <italic><tp:taxon-name><tp:taxon-name-part taxon-name-part-type="genus">Gudeodiscus</tp:taxon-name-part> <tp:taxon-name-part taxon-name-part-type="species">dautzenbergi</tp:taxon-name-part></tp:taxon-name></italic> (see also Remarks under <italic><tp:taxon-name><tp:taxon-name-part taxon-name-part-type="genus">Gudeodiscus</tp:taxon-name-part> <tp:taxon-name-part taxon-name-part-type="species">villedaryi</tp:taxon-name-part></tp:taxon-name></italic>). <italic><tp:taxon-name><tp:taxon-name-part taxon-name-part-type="genus">Gudeodiscus</tp:taxon-name-part> <tp:taxon-name-part taxon-name-part-type="species">dautzenbergi</tp:taxon-name-part></tp:taxon-name></italic> is flatter and more widely umbilicated than <italic><tp:taxon-name><tp:taxon-name-part taxon-name-part-type="genus">Gudeodiscus</tp:taxon-name-part> <tp:taxon-name-part taxon-name-part-type="species">giardi</tp:taxon-name-part></tp:taxon-name></italic>. The latter species has a domed shell, thinner shell wall and thicker peristome. For comparisons with <italic><tp:taxon-name><tp:taxon-name-part taxon-name-part-type="genus">Halongella</tp:taxon-name-part> <tp:taxon-name-part taxon-name-part-type="species">schlumbergeri</tp:taxon-name-part></tp:taxon-name></italic>, see under that species. Distinguishing <italic><tp:taxon-name><tp:taxon-name-part taxon-name-part-type="genus">Gudeodiscus</tp:taxon-name-part> <tp:taxon-name-part taxon-name-part-type="species">dautzenbergi</tp:taxon-name-part></tp:taxon-name></italic> from <italic><tp:taxon-name><tp:taxon-name-part taxon-name-part-type="genus">Halongella</tp:taxon-name-part> <tp:taxon-name-part taxon-name-part-type="species">schlumbergeri</tp:taxon-name-part></tp:taxon-name></italic> requires experience, but is possible without breaking the shell on the basis of the formation of the peristome and the apertural fold (Figures <xref ref-type="fig" rid="F9">9K–N</xref>).</p></tp:treatment-sec><tp:treatment-sec sec-type="Intraspecific diversity"><title>Intraspecific diversity.</title><p>Low; shell characters stable.</p></tp:treatment-sec><tp:treatment-sec sec-type="Distribution"><title>Distribution</title><p>(see Figure <xref ref-type="fig" rid="F40">40</xref>): This species as well as <italic><tp:taxon-name><tp:taxon-name-part taxon-name-part-type="genus">Plectopylis</tp:taxon-name-part> <tp:taxon-name-part taxon-name-part-type="species">persimilis</tp:taxon-name-part></tp:taxon-name></italic> (synonym of <italic><tp:taxon-name><tp:taxon-name-part taxon-name-part-type="genus">Gudeodiscus</tp:taxon-name-part> <tp:taxon-name-part taxon-name-part-type="species">dautzenbergi</tp:taxon-name-part></tp:taxon-name></italic>) were described from That-Khé (northern Lạng Sơn Province) (see Figure <xref ref-type="fig" rid="F39">39</xref>). Our newly-collected material is from the border region of the Thái Nguyên and Bắc Kạn provinces.</p></tp:treatment-sec><tp:treatment-sec sec-type="Remarks"><title>Remarks.</title><p>The holotype of <italic><tp:taxon-name><tp:taxon-name-part taxon-name-part-type="genus">Plectopylis</tp:taxon-name-part> <tp:taxon-name-part taxon-name-part-type="species">persimilis</tp:taxon-name-part></tp:taxon-name></italic> and that of <italic><tp:taxon-name><tp:taxon-name-part taxon-name-part-type="genus">Plectopylis</tp:taxon-name-part> <tp:taxon-name-part taxon-name-part-type="species">dautzenbergi</tp:taxon-name-part></tp:taxon-name></italic> do not show significant differences in terms of shell shape, size, aperture shape and the formation of the plicae and lamellae; therefore we synonymise <italic><tp:taxon-name><tp:taxon-name-part taxon-name-part-type="genus">Plectopylis</tp:taxon-name-part> <tp:taxon-name-part taxon-name-part-type="species">persimilis</tp:taxon-name-part></tp:taxon-name></italic> with <italic><tp:taxon-name><tp:taxon-name-part taxon-name-part-type="genus">Plectopylis</tp:taxon-name-part> <tp:taxon-name-part taxon-name-part-type="species">dautzenbergi</tp:taxon-name-part></tp:taxon-name></italic>. These two species were described in the same publication (<xref ref-type="bibr" rid="B30">Gude 1901a</xref>), therefore the name introduced earlier (<italic><tp:taxon-name><tp:taxon-name-part taxon-name-part-type="species">dautzenbergi</tp:taxon-name-part></tp:taxon-name></italic>, page 198) is considered a senior synonym.</p><p><italic><tp:taxon-name><tp:taxon-name-part taxon-name-part-type="genus">Gudeodiscus</tp:taxon-name-part> <tp:taxon-name-part taxon-name-part-type="species">dautzenbergi</tp:taxon-name-part></tp:taxon-name></italic> and <italic><tp:taxon-name><tp:taxon-name-part taxon-name-part-type="genus">Gudeodiscus</tp:taxon-name-part> <tp:taxon-name-part taxon-name-part-type="species">villedaryi</tp:taxon-name-part></tp:taxon-name></italic> are separated here on the basis of the presence or absence of a lower plica, although the two species may be conspecific. More information is necessary to clarify the distinctness of <italic><tp:taxon-name><tp:taxon-name-part taxon-name-part-type="genus">Gudeodiscus</tp:taxon-name-part> <tp:taxon-name-part taxon-name-part-type="species">dautzenbergi</tp:taxon-name-part></tp:taxon-name></italic>.</p><p>The specimen figured by <xref ref-type="bibr" rid="B79">Zilch (1960</xref>, Fig. 2094) under the name <tp:taxon-name><tp:taxon-name-part taxon-name-part-type="genus">Plectopylis</tp:taxon-name-part> (<tp:taxon-name-part taxon-name-part-type="subgenus">Endoplon</tp:taxon-name-part>) <tp:taxon-name-part taxon-name-part-type="species">schlumbergeri</tp:taxon-name-part></tp:taxon-name> is missing. There is a note written by Zilch saying that he found the box empty on 11.12.1963 (Ronald Janssen, pers. comm., October 2013). Although the specimen could not be examined by us, we are confident in stating that the figure shows a shell of <italic><tp:taxon-name><tp:taxon-name-part taxon-name-part-type="genus">Gudeodiscus</tp:taxon-name-part> <tp:taxon-name-part taxon-name-part-type="species">dautzenbergi</tp:taxon-name-part></tp:taxon-name></italic>.</p></tp:treatment-sec><tp:treatment-sec><!--Section generated to contain objects referenced in tp:taxon-treatment.--><fig id="F8" position="float" orientation="portrait"><label>Figure 8.</label><caption><p>Shells of Vietnamese <italic><tp:taxon-name><tp:taxon-name-part taxon-name-part-type="genus">Gudeodiscus</tp:taxon-name-part></tp:taxon-name></italic> and <italic><tp:taxon-name><tp:taxon-name-part taxon-name-part-type="genus">Halongella</tp:taxon-name-part></tp:taxon-name></italic> gen. n. species. <bold>A</bold> <tp:taxon-name><tp:taxon-name-part taxon-name-part-type="genus">Gudeodiscus</tp:taxon-name-part> (<tp:taxon-name-part taxon-name-part-type="subgenus">Gudeodiscus</tp:taxon-name-part>) <tp:taxon-name-part taxon-name-part-type="species">giardi</tp:taxon-name-part> <tp:taxon-name-part taxon-name-part-type="subspecies">giardi</tp:taxon-name-part></tp:taxon-name> (Fischer, 1898), MNHN 9946 (syntype of <italic><tp:taxon-name><tp:taxon-name-part taxon-name-part-type="genus">Plectopylis</tp:taxon-name-part> <tp:taxon-name-part taxon-name-part-type="species">giardi</tp:taxon-name-part></tp:taxon-name></italic>) <bold>B</bold> <tp:taxon-name><tp:taxon-name-part taxon-name-part-type="genus">Gudeodiscus</tp:taxon-name-part> (<tp:taxon-name-part taxon-name-part-type="subgenus">Gudeodiscus</tp:taxon-name-part>) <tp:taxon-name-part taxon-name-part-type="species">villedaryi</tp:taxon-name-part></tp:taxon-name> (Ancey, 1888), SMF 9279 (lectotype of <italic><tp:taxon-name><tp:taxon-name-part taxon-name-part-type="genus">Plectopylis</tp:taxon-name-part> <tp:taxon-name-part taxon-name-part-type="species">choanomphala</tp:taxon-name-part></tp:taxon-name></italic>) <bold>C</bold> <tp:taxon-name><tp:taxon-name-part taxon-name-part-type="genus">Gudeodiscus</tp:taxon-name-part> (<tp:taxon-name-part taxon-name-part-type="subgenus">Gudeodiscus</tp:taxon-name-part>) <tp:taxon-name-part taxon-name-part-type="species">villedaryi</tp:taxon-name-part></tp:taxon-name>, NHMUK 1930.9.12.38 (holotype of <italic><tp:taxon-name><tp:taxon-name-part taxon-name-part-type="genus">Plectopylis</tp:taxon-name-part> <tp:taxon-name-part taxon-name-part-type="species">villedaryi</tp:taxon-name-part></tp:taxon-name></italic>) <bold>D</bold> <tp:taxon-name><tp:taxon-name-part taxon-name-part-type="genus">Gudeodiscus</tp:taxon-name-part> (<tp:taxon-name-part taxon-name-part-type="subgenus">Gudeodiscus</tp:taxon-name-part>) <tp:taxon-name-part taxon-name-part-type="species">villedaryi</tp:taxon-name-part></tp:taxon-name>, Vn11-152, coll PGB <bold>E</bold> <tp:taxon-name><tp:taxon-name-part taxon-name-part-type="genus">Gudeodiscus</tp:taxon-name-part> (<tp:taxon-name-part taxon-name-part-type="subgenus">Gudeodiscus</tp:taxon-name-part>) <tp:taxon-name-part taxon-name-part-type="species">dautzenbergi</tp:taxon-name-part></tp:taxon-name> (Gude, 1901), MNHN 24603 (holotype) <bold>F</bold> <tp:taxon-name><tp:taxon-name-part taxon-name-part-type="genus">Gudeodiscus</tp:taxon-name-part> (<tp:taxon-name-part taxon-name-part-type="subgenus">Gudeodiscus</tp:taxon-name-part>) <tp:taxon-name-part taxon-name-part-type="species">dautzenbergi</tp:taxon-name-part></tp:taxon-name>, MNHN 24602 (holotype of <italic><tp:taxon-name><tp:taxon-name-part taxon-name-part-type="genus">Plectopylis</tp:taxon-name-part> <tp:taxon-name-part taxon-name-part-type="species">persimilis</tp:taxon-name-part></tp:taxon-name></italic>). Photos: T. Deli (<bold>A, E, F</bold>), S. Hof (<bold>B</bold>), H. Taylor (<bold>C</bold>) and B. Páll-Gergely (<bold>D</bold>). Scale represents 20 mm.</p></caption><graphic xmlns:xlink="http://www.w3.org/1999/xlink" xlink:href="zookeys-473-001-g008.jpg" position="float" orientation="portrait" xlink:type="simple" id="oo_37204.jpg"/></fig><fig id="F9" position="float" orientation="portrait"><label>Figure 9.</label><caption><p>Shells (<bold>A–B</bold>) and apertural views (<bold>C–R</bold>) of Vietnamese <italic><tp:taxon-name><tp:taxon-name-part taxon-name-part-type="genus">Gudeodiscus</tp:taxon-name-part></tp:taxon-name></italic>, <italic><tp:taxon-name><tp:taxon-name-part taxon-name-part-type="genus">Sicradiscus</tp:taxon-name-part></tp:taxon-name></italic> and <italic><tp:taxon-name><tp:taxon-name-part taxon-name-part-type="genus">Halongella</tp:taxon-name-part></tp:taxon-name></italic> gen. n. species. <bold>A</bold> <tp:taxon-name><tp:taxon-name-part taxon-name-part-type="genus">Gudeodiscus</tp:taxon-name-part> (<tp:taxon-name-part taxon-name-part-type="subgenus">Gudeodiscus</tp:taxon-name-part><tp:taxon-name-part taxon-name-part-type="uncertainty-rank">?</tp:taxon-name-part>) <tp:taxon-name-part taxon-name-part-type="species">suprafilaris</tp:taxon-name-part></tp:taxon-name> (Gude, 1908), MNHN 24586 (holotype?) <bold>B</bold> <tp:taxon-name><tp:taxon-name-part taxon-name-part-type="genus">Gudeodiscus</tp:taxon-name-part> (<tp:taxon-name-part taxon-name-part-type="subgenus">Gudeodiscus</tp:taxon-name-part><tp:taxon-name-part taxon-name-part-type="uncertainty-rank">?</tp:taxon-name-part>) <tp:taxon-name-part taxon-name-part-type="species">suprafilaris</tp:taxon-name-part></tp:taxon-name>, 2011/81 <bold>C</bold> <tp:taxon-name><tp:taxon-name-part taxon-name-part-type="genus">Gudeodiscus</tp:taxon-name-part> (<tp:taxon-name-part taxon-name-part-type="subgenus">Gudeodiscus</tp:taxon-name-part>) <tp:taxon-name-part taxon-name-part-type="species">phlyarius</tp:taxon-name-part></tp:taxon-name> (Mabille, 1887), Vn11-156 <bold>D</bold> <tp:taxon-name><tp:taxon-name-part taxon-name-part-type="genus">Gudeodiscus</tp:taxon-name-part> (<tp:taxon-name-part taxon-name-part-type="subgenus">Gudeodiscus</tp:taxon-name-part>) <tp:taxon-name-part taxon-name-part-type="species">phlyarius</tp:taxon-name-part></tp:taxon-name> (Mabille, 1887) (typical “<italic><tp:taxon-name><tp:taxon-name-part taxon-name-part-type="species">anterides</tp:taxon-name-part></tp:taxon-name></italic>/<italic><tp:taxon-name><tp:taxon-name-part taxon-name-part-type="species">gouldingi</tp:taxon-name-part></tp:taxon-name></italic>”), MNHN-IM-2012-2164 <bold>E</bold> <tp:taxon-name><tp:taxon-name-part taxon-name-part-type="genus">Gudeodiscus</tp:taxon-name-part> (<tp:taxon-name-part taxon-name-part-type="subgenus">Gudeodiscus</tp:taxon-name-part>) <tp:taxon-name-part taxon-name-part-type="species">messageri</tp:taxon-name-part> <tp:taxon-name-part taxon-name-part-type="subspecies">messageri</tp:taxon-name-part></tp:taxon-name> (Gude, 1909), MNHN-IM-2012-2215 <bold>F</bold> <tp:taxon-name><tp:taxon-name-part taxon-name-part-type="genus">Gudeodiscus</tp:taxon-name-part> (<tp:taxon-name-part taxon-name-part-type="subgenus">Gudeodiscus</tp:taxon-name-part><tp:taxon-name-part taxon-name-part-type="uncertainty-rank">?</tp:taxon-name-part>) <tp:taxon-name-part taxon-name-part-type="species">hemmeni</tp:taxon-name-part></tp:taxon-name> Páll-Gergely &amp; Hunyadi, sp. n., Vn10-103A <bold>G</bold> <tp:taxon-name><tp:taxon-name-part taxon-name-part-type="genus">Gudeodiscus</tp:taxon-name-part> (<tp:taxon-name-part taxon-name-part-type="subgenus">Gudeodiscus</tp:taxon-name-part><tp:taxon-name-part taxon-name-part-type="uncertainty-rank">?</tp:taxon-name-part>) <tp:taxon-name-part taxon-name-part-type="species">anceyi</tp:taxon-name-part></tp:taxon-name> (Gude, 1901), GS22 <bold>H</bold> <italic><tp:taxon-name><tp:taxon-name-part taxon-name-part-type="genus">Sicradiscus</tp:taxon-name-part> <tp:taxon-name-part taxon-name-part-type="species">mansuyi</tp:taxon-name-part></tp:taxon-name></italic> (Gude, 1908), 20081116C <bold>I</bold> <tp:taxon-name><tp:taxon-name-part taxon-name-part-type="genus">Gudeodiscus</tp:taxon-name-part> (<tp:taxon-name-part taxon-name-part-type="subgenus">Gudeodiscus</tp:taxon-name-part>) <tp:taxon-name-part taxon-name-part-type="species">giardi</tp:taxon-name-part> <tp:taxon-name-part taxon-name-part-type="subspecies">giardi</tp:taxon-name-part></tp:taxon-name> (Fischer, 1898), 2011/81 <bold>J</bold> <tp:taxon-name><tp:taxon-name-part taxon-name-part-type="genus">Gudeodiscus</tp:taxon-name-part> (<tp:taxon-name-part taxon-name-part-type="subgenus">Gudeodiscus</tp:taxon-name-part>) <tp:taxon-name-part taxon-name-part-type="species">villedaryi</tp:taxon-name-part></tp:taxon-name> (Ancey, 1888), Vn11-151 <bold>K–L</bold> <tp:taxon-name><tp:taxon-name-part taxon-name-part-type="genus">Gudeodiscus</tp:taxon-name-part> (<tp:taxon-name-part taxon-name-part-type="subgenus">Gudeodiscus</tp:taxon-name-part>) <tp:taxon-name-part taxon-name-part-type="species">dautzenbergi</tp:taxon-name-part></tp:taxon-name> (Gude, 1901), Vn10-44 <bold>M–N</bold> <italic><tp:taxon-name><tp:taxon-name-part taxon-name-part-type="genus">Halongella</tp:taxon-name-part> <tp:taxon-name-part taxon-name-part-type="species">schlumbergeri</tp:taxon-name-part></tp:taxon-name></italic> (Morlet, 1886), MAA3 <bold>O</bold> <italic><tp:taxon-name><tp:taxon-name-part taxon-name-part-type="genus">Halongella</tp:taxon-name-part> <tp:taxon-name-part taxon-name-part-type="species">fruhstorferi</tp:taxon-name-part></tp:taxon-name></italic> (Möllendorff, 1901), Vn11-171 <bold>P</bold> <tp:taxon-name><tp:taxon-name-part taxon-name-part-type="genus">Gudeodiscus</tp:taxon-name-part> (<tp:taxon-name-part taxon-name-part-type="subgenus">Gudeodiscus</tp:taxon-name-part>) <tp:taxon-name-part taxon-name-part-type="species">fischeri</tp:taxon-name-part></tp:taxon-name> (Gude, 1901), Vn10-120 <bold>Q</bold> <tp:taxon-name><tp:taxon-name-part taxon-name-part-type="genus">Gudeodiscus</tp:taxon-name-part> (<tp:taxon-name-part taxon-name-part-type="subgenus">Gudeodiscus</tp:taxon-name-part>) <tp:taxon-name-part taxon-name-part-type="species">fischeri</tp:taxon-name-part></tp:taxon-name> (Gude, 1901), 20090515C <bold>R</bold> <tp:taxon-name><tp:taxon-name-part taxon-name-part-type="genus">Gudeodiscus</tp:taxon-name-part> (<tp:taxon-name-part taxon-name-part-type="subgenus">Gudeodiscus</tp:taxon-name-part><tp:taxon-name-part taxon-name-part-type="uncertainty-rank">?</tp:taxon-name-part>) <tp:taxon-name-part taxon-name-part-type="species">suprafilaris</tp:taxon-name-part></tp:taxon-name> (Gude, 1908), 2011/81. All photos by B. Páll-Gergely except for Figure 9A (T. Deli). Scale represents 10 mm and refers to <bold>A</bold> and <bold>B.</bold></p></caption><graphic xmlns:xlink="http://www.w3.org/1999/xlink" xlink:href="zookeys-473-001-g009.jpg" position="float" orientation="portrait" xlink:type="simple" id="oo_37205.jpg"/></fig><fig id="F14" position="float" orientation="portrait"><label>Figure 14.</label><caption><p>Parietal (<bold>A, C, E, G, H, J, L, M, O, Q, S, U, W, X</bold>) and palatal (<bold>B, D, F, I, K, N, P, R, T, V, Y</bold>) plicae and lamellae of <italic><tp:taxon-name><tp:taxon-name-part taxon-name-part-type="genus">Gudeodiscus</tp:taxon-name-part></tp:taxon-name></italic> and <italic><tp:taxon-name><tp:taxon-name-part taxon-name-part-type="genus">Halongella</tp:taxon-name-part></tp:taxon-name></italic> gen. n. species. <bold>A–G</bold> <tp:taxon-name><tp:taxon-name-part taxon-name-part-type="genus">Gudeodiscus</tp:taxon-name-part> (<tp:taxon-name-part taxon-name-part-type="subgenus">Gudeodiscus</tp:taxon-name-part>) <tp:taxon-name-part taxon-name-part-type="species">dautzenbergi</tp:taxon-name-part></tp:taxon-name> (Gude, 1901) <bold>A–B</bold> <italic><tp:taxon-name><tp:taxon-name-part taxon-name-part-type="genus">Plectopylis</tp:taxon-name-part> <tp:taxon-name-part taxon-name-part-type="species">dautzenbergi</tp:taxon-name-part></tp:taxon-name></italic> (after <xref ref-type="bibr" rid="B30">Gude 1901a</xref>) <bold>C–D</bold> <italic><tp:taxon-name><tp:taxon-name-part taxon-name-part-type="genus">Plectopylis</tp:taxon-name-part> <tp:taxon-name-part taxon-name-part-type="species">persimilis</tp:taxon-name-part></tp:taxon-name></italic> Gude, 1901 (after <xref ref-type="bibr" rid="B30">Gude 1901a</xref>) <bold>E–F</bold> Vn10-44, <bold>G</bold> Vn10-44 <bold>H–N</bold> <italic><tp:taxon-name><tp:taxon-name-part taxon-name-part-type="genus">Halongella</tp:taxon-name-part> <tp:taxon-name-part taxon-name-part-type="species">schlumbergeri</tp:taxon-name-part></tp:taxon-name></italic> (Morlet, 1886) <bold>H–I</bold> <italic><tp:taxon-name><tp:taxon-name-part taxon-name-part-type="genus">Plectopylis</tp:taxon-name-part> <tp:taxon-name-part taxon-name-part-type="species">jovia</tp:taxon-name-part></tp:taxon-name></italic> (after <xref ref-type="bibr" rid="B31">Gude 1901b</xref>) <bold>J–K</bold> <italic><tp:taxon-name><tp:taxon-name-part taxon-name-part-type="genus">Plectopylis</tp:taxon-name-part> <tp:taxon-name-part taxon-name-part-type="species">schlumbergeri</tp:taxon-name-part></tp:taxon-name></italic> (after <xref ref-type="bibr" rid="B31">Gude 1901b</xref>) <bold>L</bold> MNHN-IM-2012-2481 <bold>M–N</bold> holotype of <italic><tp:taxon-name><tp:taxon-name-part taxon-name-part-type="genus">Plectopylis</tp:taxon-name-part> <tp:taxon-name-part taxon-name-part-type="species">hirsuta</tp:taxon-name-part></tp:taxon-name></italic> Möllendorff, 1901 (after <xref ref-type="bibr" rid="B32">Gude 1901c</xref>) <bold>O–R</bold> <italic><tp:taxon-name><tp:taxon-name-part taxon-name-part-type="genus">Halongella</tp:taxon-name-part> <tp:taxon-name-part taxon-name-part-type="species">fruhstorferi</tp:taxon-name-part></tp:taxon-name></italic> (Möllendorff, 1901) <bold>O–P</bold> after <xref ref-type="bibr" rid="B32">Gude (1901c)</xref> <bold>Q–R</bold> Vn11-171 <bold>S–Y</bold> <tp:taxon-name><tp:taxon-name-part taxon-name-part-type="genus">Gudeodiscus</tp:taxon-name-part> (<tp:taxon-name-part taxon-name-part-type="subgenus">Gudeodiscus</tp:taxon-name-part><tp:taxon-name-part taxon-name-part-type="uncertainty-rank">?</tp:taxon-name-part>) <tp:taxon-name-part taxon-name-part-type="species">suprafilaris</tp:taxon-name-part></tp:taxon-name> (Gude, 1908) <bold>S–T</bold> after <xref ref-type="bibr" rid="B33">Gude (1908)</xref> <bold>U–V</bold> 2011/81, spec.1. <bold>W</bold> 2011/81, spec.2. <bold>X–Y</bold> Vn10-125. Inner views: <bold>B, D, F, I, K, N, P, T</bold>; Outer views: <bold>R, V, Y.</bold></p></caption><graphic xmlns:xlink="http://www.w3.org/1999/xlink" xlink:href="zookeys-473-001-g014.jpg" position="float" orientation="portrait" xlink:type="simple" id="oo_37210.jpg"/></fig><fig id="F40" position="float" orientation="portrait"><label>Figure 40.</label><caption><p>Distribution of <italic><tp:taxon-name><tp:taxon-name-part taxon-name-part-type="genus">Gudeodiscus</tp:taxon-name-part></tp:taxon-name></italic>, <italic><tp:taxon-name><tp:taxon-name-part taxon-name-part-type="genus">Halongella</tp:taxon-name-part></tp:taxon-name></italic> gen. n. and <italic><tp:taxon-name><tp:taxon-name-part taxon-name-part-type="genus">Sicradiscus</tp:taxon-name-part></tp:taxon-name></italic> species. Legends: empty circle: <italic><tp:taxon-name><tp:taxon-name-part taxon-name-part-type="genus">Halongella</tp:taxon-name-part> <tp:taxon-name-part taxon-name-part-type="species">schlumbergeri</tp:taxon-name-part></tp:taxon-name></italic> (Morlet, 1886), star (close to the circles): <italic><tp:taxon-name><tp:taxon-name-part taxon-name-part-type="genus">Halongella</tp:taxon-name-part> <tp:taxon-name-part taxon-name-part-type="species">fruhstorferi</tp:taxon-name-part></tp:taxon-name></italic> (Möllendorff, 1901), empty triangle: <tp:taxon-name><tp:taxon-name-part taxon-name-part-type="genus">Gudeodiscus</tp:taxon-name-part> (<tp:taxon-name-part taxon-name-part-type="subgenus">Gudeodiscus</tp:taxon-name-part>) <tp:taxon-name-part taxon-name-part-type="species">dautzenbergi</tp:taxon-name-part></tp:taxon-name> (Gude, 1901), filled triangle <tp:taxon-name><tp:taxon-name-part taxon-name-part-type="genus">Gudeodiscus</tp:taxon-name-part> (<tp:taxon-name-part taxon-name-part-type="subgenus">Gudeodiscus</tp:taxon-name-part>) <tp:taxon-name-part taxon-name-part-type="species">villedaryi</tp:taxon-name-part></tp:taxon-name> (Ancey, 1888), empty square: <tp:taxon-name><tp:taxon-name-part taxon-name-part-type="genus">Gudeodiscus</tp:taxon-name-part> (<tp:taxon-name-part taxon-name-part-type="subgenus">Gudeodiscus</tp:taxon-name-part>) <tp:taxon-name-part taxon-name-part-type="species">anceyi</tp:taxon-name-part></tp:taxon-name> (Gude, 1901), filled circle: <italic><tp:taxon-name><tp:taxon-name-part taxon-name-part-type="genus">Sicradiscus</tp:taxon-name-part> <tp:taxon-name-part taxon-name-part-type="species">mansuyi</tp:taxon-name-part></tp:taxon-name></italic> (Gude, 1908).</p></caption><graphic xmlns:xlink="http://www.w3.org/1999/xlink" xlink:href="zookeys-473-001-g040.jpg" position="float" orientation="portrait" xlink:type="simple" id="oo_37236.jpg"/></fig><fig id="F39" position="float" orientation="portrait"><label>Figure 39.</label><caption><p>Locations mentioned in literature on plectopylid taxonomy. <bold>1</bold> Muong-Bo <bold>2</bold> Phony-Tho <bold>3</bold> Trinh-Thuong <bold>4</bold> Muong-Hum <bold>5</bold> Nat-Son (Nhat Son) <bold>6</bold> Muong-Kong <bold>7</bold> Long-Ping <bold>8</bold> Pac-Kha <bold>9</bold> Ha-Giang <bold>10</bold> Tinh-Tuc <bold>11</bold> Cao-Bang <bold>12</bold> Déo-Ma-Phuc <bold>13</bold> Quang-Huyen <bold>14</bold> Ha-Lang <bold>15</bold> Cho-Ra <bold>16</bold> Bac-Khan <bold>17</bold> Nac-Ri <bold>18</bold> That-Khé <bold>19</bold> Cho-Moi <bold>20</bold> Lang-Son <bold>21</bold> Mansongebirge <bold>22</bold> Than-Moi <bold>23</bold> Bac-Ninh <bold>24</bold> Dong-Trieu <bold>25</bold> Bah-Mun <bold>26</bold> Kebao <bold>27</bold> Baie d’Along. The locations of “Col de Nuages” (Clouds Pass) could not be located. It is probably situated on Lao Kay Province, close to Muong-Hum.</p></caption><graphic xmlns:xlink="http://www.w3.org/1999/xlink" xlink:href="zookeys-473-001-g039.jpg" position="float" orientation="portrait" xlink:type="simple" id="oo_37235.jpg"/></fig></tp:treatment-sec><ref-list><ref id="B30"><mixed-citation xmlns:xlink="http://www.w3.org/1999/xlink" xlink:type="simple"><person-group><name name-style="western"><surname>Gude</surname><given-names>GK</given-names></name></person-group> (<year>1901a</year>) <article-title>Sur une collection de <italic><tp:taxon-name><tp:taxon-name-part taxon-name-part-type="genus">Plectopylis</tp:taxon-name-part></tp:taxon-name></italic> du Tonkin, avec la description de six espèces nouvelles.</article-title><source>Journal de Conchyliologie</source><volume>49</volume>: <fpage>197</fpage>–<lpage>212</lpage>. <ext-link ext-link-type="uri" xlink:href="http://www.biodiversitylibrary.org/item/53864#page/209/mode/1up" xlink:type="simple">http://www.biodiversitylibrary.org/item/53864#page/209/mode/1up</ext-link></mixed-citation></ref><ref id="B31"><mixed-citation xmlns:xlink="http://www.w3.org/1999/xlink" xlink:type="simple"><person-group><name name-style="western"><surname>Gude</surname><given-names>GK</given-names></name></person-group> (<year>1901b</year>) <article-title>Notes on some known species of <italic><tp:taxon-name><tp:taxon-name-part taxon-name-part-type="genus">Plectopylis</tp:taxon-name-part></tp:taxon-name></italic> and description of a new variety of Plectopylis plectostoma, Bens.</article-title><source>Journal of Malacology</source><volume>8</volume>: <fpage>46</fpage>–<lpage>49</lpage>. <ext-link ext-link-type="uri" xlink:href="http://www.biodiversitylibrary.org/item/89648#page/65/mode/1up" xlink:type="simple">http://www.biodiversitylibrary.org/item/89648#page/65/mode/1up</ext-link></mixed-citation></ref><ref id="B32"><mixed-citation xmlns:xlink="http://www.w3.org/1999/xlink" xlink:type="simple"><person-group><name name-style="western"><surname>Gude</surname><given-names>GK</given-names></name></person-group> (<year>1901c</year>) <article-title>On two new and three hitherto unfigured species of <italic><tp:taxon-name><tp:taxon-name-part taxon-name-part-type="genus">Plectopylis</tp:taxon-name-part></tp:taxon-name></italic> from Tonkin.</article-title><source>Journal of Malacology</source><volume>8</volume>: <fpage>110</fpage>–<lpage>117</lpage>. <ext-link ext-link-type="uri" xlink:href="http://www.biodiversitylibrary.org/item/89648#page/142/mode/1up" xlink:type="simple">http://www.biodiversitylibrary.org/item/89648#page/142/mode/1up</ext-link></mixed-citation></ref><ref id="B33"><mixed-citation xmlns:xlink="http://www.w3.org/1999/xlink" xlink:type="simple"><person-group><name name-style="western"><surname>Gude</surname><given-names>GK</given-names></name></person-group> (<year>1908</year>) <article-title>Observation on a number of <italic><tp:taxon-name><tp:taxon-name-part taxon-name-part-type="genus">Plectopylis</tp:taxon-name-part></tp:taxon-name></italic> collected in Tonkin by M. Mansuy with description of four new species.</article-title><source>Journal de Conchyliologie</source><volume>55</volume>: <fpage>345</fpage>–<lpage>357</lpage>.</mixed-citation></ref><ref id="B79"><mixed-citation xmlns:xlink="http://www.w3.org/1999/xlink" xlink:type="simple"><person-group><name name-style="western"><surname>Zilch</surname><given-names>A</given-names></name></person-group> (<year>1959–1960</year>) <source>Handbuch der Paleozoologie – 6(2) <tp:taxon-name><tp:taxon-name-part taxon-name-part-type="subclass">Euthyneura</tp:taxon-name-part></tp:taxon-name></source>. <publisher-name>Gebrüder Borntraeger</publisher-name>, <publisher-loc>Berlin</publisher-loc>, <fpage>481</fpage>–<lpage>834</lpage>.</mixed-citation></ref></ref-list></tp:taxon-treatment>
