# Supplementary material for: Systematics of the family Plectopylidae in Vietnam with additional information on Chinese taxa (Gastropoda, Pulmonata, Stylommatophora)
Source: Zookeys. 2015 Jan 20;(473):1–118. doi: 10.3897/zookeys.473.8659 (PMC4304041; doi:10.3897/zookeys.473.8659)
Supplement: XML Treatment for Gudeodiscus (Gudeodiscus) fischeri [file zookeys.473.8659-treatment6.xml]

<!DOCTYPE tp:taxon-treatment
  PUBLIC "-//TaxonX//DTD Taxonomic Treatment Publishing DTD v0 20100105//EN" "tax-treatment-NSO.dtd">
<tp:taxon-treatment xmlns:tp="http://www.plazi.org/taxpub"><tp:treatment-meta><kwd-group><label>Taxon classification</label><kwd><named-content content-type="kingdom">Animalia</named-content></kwd><kwd><named-content content-type="order">Stylommatophora</named-content></kwd><kwd><named-content content-type="family">Plectopylidae</named-content></kwd></kwd-group><mixed-citation publication-type="journal"><person-group><name><surname>Páll-Gergely</surname><given-names>Barna</given-names></name><name><surname>Hunyadi</surname><given-names>András</given-names></name><name><surname>Ablett</surname><given-names>Jonathan</given-names></name><name><surname>Lương</surname><given-names>Hào Văn</given-names></name><name><surname>Fred Naggs</surname><given-names/></name><name><surname>Asami</surname><given-names>Takahiro</given-names></name></person-group><article-title>Systematics of the family <tp:taxon-name><tp:taxon-name-part taxon-name-part-type="family">Plectopylidae</tp:taxon-name-part></tp:taxon-name> in Vietnam with additional information on Chinese taxa (<tp:taxon-name><tp:taxon-name-part taxon-name-part-type="class">Gastropoda</tp:taxon-name-part></tp:taxon-name>, <tp:taxon-name><tp:taxon-name-part taxon-name-part-type="order">Pulmonata</tp:taxon-name-part></tp:taxon-name>, <tp:taxon-name><tp:taxon-name-part taxon-name-part-type="order">Stylommatophora</tp:taxon-name-part></tp:taxon-name>)</article-title><source>Zookeys</source><day>20</day><month>1</month><year>2015</year><volume>2015</volume><issue>473</issue><fpage>1</fpage><lpage>118</lpage><pub-id pub-id-type="doi">10.3897/zookeys.473.8659</pub-id></mixed-citation></tp:treatment-meta><tp:nomenclature><tp:taxon-name>
                            <tp:taxon-name-part taxon-name-part-type="genus">Gudeodiscus</tp:taxon-name-part>
                            (<tp:taxon-name-part taxon-name-part-type="subgenus">Gudeodiscus</tp:taxon-name-part>)
                            <tp:taxon-name-part taxon-name-part-type="species">fischeri</tp:taxon-name-part>
                        </tp:taxon-name><tp:taxon-authority>(Gude, 1901)</tp:taxon-authority><xref ref-type="fig" rid="F2">Figures 2E</xref><xref ref-type="fig" rid="F3">, 3A–C</xref><xref ref-type="fig" rid="F9">, 9P–Q</xref><xref ref-type="fig" rid="F15">, 15H–R</xref><xref ref-type="fig" rid="F17">, 17</xref><xref ref-type="fig" rid="F18">, 18</xref><xref ref-type="fig" rid="F28">, 28D</xref><xref ref-type="fig" rid="F29">, 29D</xref><xref ref-type="fig" rid="F29">, 29J</xref><xref ref-type="fig" rid="F30">, 30E</xref><xref ref-type="fig" rid="F31">, 31D</xref><xref ref-type="fig" rid="F34">, 34M–O</xref><!--PageBreak--><!--PageBreak--><tp:nomenclature-citation-list><tp:nomenclature-citation><tp:taxon-name><tp:taxon-name-part taxon-name-part-type="genus">Plectopylis</tp:taxon-name-part> <tp:taxon-name-part taxon-name-part-type="species">Fischeri</tp:taxon-name-part></tp:taxon-name><comment> Gude 1901a, Journal de Conchyliologie, 49: 204–205., Figs 4a–e, Plate 6, Figs 4a–c. [“Environs de Bac-Kan”].</comment></tp:nomenclature-citation><tp:nomenclature-citation><tp:taxon-name><tp:taxon-name-part taxon-name-part-type="genus">Plectopylis</tp:taxon-name-part> <tp:taxon-name-part taxon-name-part-type="species">tenuis</tp:taxon-name-part></tp:taxon-name><comment> Gude 1901a, <bold>syn. n.</bold>, Journal de Conchyliologie, 49: 202–204, 205., Figs 3a–e, Plate 6, Figs 3 a–c. [“Cho-Ra (le type); environs de Bac-Khan; environs de Cho Moi”].</comment></tp:nomenclature-citation><tp:nomenclature-citation><tp:taxon-name><tp:taxon-name-part taxon-name-part-type="genus">Plectopylis</tp:taxon-name-part> <tp:taxon-name-part taxon-name-part-type="species">Fischeri</tp:taxon-name-part></tp:taxon-name><comment>, — Dautzenberg &amp; Fischer 1905b, Journal de Conchyliologie, 53: 360. [“Ha Giang”].</comment></tp:nomenclature-citation><tp:nomenclature-citation><tp:taxon-name><tp:taxon-name-part taxon-name-part-type="genus">Plectopylis</tp:taxon-name-part> <tp:taxon-name-part taxon-name-part-type="species">tenuis</tp:taxon-name-part></tp:taxon-name><comment>, — Gude 1909, Proceedings of the Malacological Society of London, 8: 215, 216.</comment></tp:nomenclature-citation><tp:nomenclature-citation><tp:taxon-name><tp:taxon-name-part taxon-name-part-type="genus">Gudeodiscus</tp:taxon-name-part> <tp:taxon-name-part taxon-name-part-type="species">fischeri</tp:taxon-name-part></tp:taxon-name><comment>, — Páll-Gergely &amp; Hunyadi 2013, Archiv für Molluskenkunde, 142 (1): 8.</comment></tp:nomenclature-citation><tp:nomenclature-citation><tp:taxon-name><tp:taxon-name-part taxon-name-part-type="genus">Gudeodiscus</tp:taxon-name-part> <tp:taxon-name-part taxon-name-part-type="species">tenuis</tp:taxon-name-part></tp:taxon-name><comment>, — Páll-Gergely &amp; Hunyadi 2013, Archiv für Molluskenkunde, 142 (1): 8.</comment></tp:nomenclature-citation></tp:nomenclature-citation-list></tp:nomenclature><tp:treatment-sec sec-type="Types examined"><title>Types examined.</title><p>Tonkin, Environs de Bac-Kan, leg. Messager, MNHN 24579 (holotype of <italic><tp:taxon-name><tp:taxon-name-part taxon-name-part-type="species">fischeri</tp:taxon-name-part></tp:taxon-name></italic>, Figure <xref ref-type="fig" rid="F3">3B</xref>); Tonkin, Cho-Ra, leg. Messager, MNHN 24587 (holotype of <italic><tp:taxon-name><tp:taxon-name-part taxon-name-part-type="species">tenuis</tp:taxon-name-part></tp:taxon-name></italic>, Figure <xref ref-type="fig" rid="F3">3C</xref>).</p></tp:treatment-sec><tp:treatment-sec sec-type="Museum material examined"><title>Museum material examined.</title><p>Tonkin, Bac-Kan, NHMUK 1908.12.21.144/1; Tonkin, environs de Bac-Kan, leg. Messager, (n. 28), RBINS/2; Tonkin, Ha-Giang, leg. Messager, RBINS/5; Ha Giang, leg. Mansuy, coll. M. H. Fischer, MNHN-IM-2012-2241/12 adult, 1jb; Ha Giang, coll. Mansuy, MNHN-IM-2012-2257/5; Tonkin, leg. Messager, MNHN-IM-2012-2390/1; Cho-Ra, leg. Messager, MNHN-IM-2012-2477/1; Bac-Kan, leg. Messager, MNHN-IM-2012-2466/3; Tonkin, Cho Rah, ex Rolle, USNM 207813/2 („<!--PageBreak--><!--PageBreak--><italic><tp:taxon-name><tp:taxon-name-part taxon-name-part-type="species">tenuis</tp:taxon-name-part></tp:taxon-name></italic>“); Nga-Son, leg. Messager, MNHN-IM-2012-2233/2 („<italic><tp:taxon-name><tp:taxon-name-part taxon-name-part-type="species">tenuis</tp:taxon-name-part></tp:taxon-name></italic>“); Nga-Son, leg. Messager, MNHN-IM-2012-2253/2 (“<italic><tp:taxon-name><tp:taxon-name-part taxon-name-part-type="species">tenuis</tp:taxon-name-part></tp:taxon-name></italic>”); Tonkin, coll. Denis, 1946, MNHN-IM-2012-2338/3 (“<italic><tp:taxon-name><tp:taxon-name-part taxon-name-part-type="species">tenuis</tp:taxon-name-part></tp:taxon-name></italic>”); Cho-Ra, leg. Messager, MNHN-IM-2012-2361/1 (“<italic><tp:taxon-name><tp:taxon-name-part taxon-name-part-type="species">tenuis</tp:taxon-name-part></tp:taxon-name></italic>”); Tonkin, Bac-Kan, coll. Rolle, NHMW 71640/O/14028/1.</p></tp:treatment-sec><tp:treatment-sec sec-type="New material examined"><title>New material examined.</title><p><bold>20090519B</bold> Tuyên Quang Province, Hàm Yên District, Yên Phú Commune, Đồng Tiến, Thống Nhất, ca 70 m, <named-content xmlns:xlink="http://www.w3.org/1999/xlink" content-type="dwc:verbatimCoordinates" xlink:type="simple">22°08.673'N, 104°58.634'E</named-content>, leg. Ohara, K., 19.05.2009., OK/12, PGB/3; <bold>20090515C</bold> Bắc Kạn Province, Ba Bể District, Ba Bể Nat. Park, Khâu Kum, ca 185 m, <named-content xmlns:xlink="http://www.w3.org/1999/xlink" content-type="dwc:verbatimCoordinates" xlink:type="simple">22°26.465'N, 105°36.642'E</named-content>, leg. Ohara, K., 15.05.2009., OK/8, PGB/2; <bold>20081113C</bold> Hà Giang Province, Hà Giang Town, Ngọc Đường Commune, Bản Cườm (= Cườm Village), ca 110 m, <named-content xmlns:xlink="http://www.w3.org/1999/xlink" content-type="dwc:verbatimCoordinates" xlink:type="simple">22°51.180'N, 105°01.075'E</named-content>, leg. Ohara, K., 13.11.2008., OK/1, PGB/1; <bold>Vn10-118</bold> Hà Giang Province, Tâm Village, ca. 7–8 km SE of Hà Giang (between Vị Xuyên and Bản Hãm = “Hãm Village”), <named-content xmlns:xlink="http://www.w3.org/1999/xlink" content-type="dwc:verbatimCoordinates" xlink:type="simple">22°48.019'N, 105°00.888'E</named-content>, leg. Hemmen, Ch. &amp; J., 16.10.2010., PGB/2; <bold>Vn11-138</bold> Tuyên Quang Province, near Tôn Hông, road #185 from Tuyên Quang to Vĩnh Lộc (formerly Chiêm Hóa) (NE of Tuyên Quang), leg. Hemmen, Ch. &amp; J., 19.03.2011., HE/1, PGB/1 (anatomically examined, see Figures <xref ref-type="fig" rid="F17">17</xref>, <xref ref-type="fig" rid="F28">28D</xref>, <xref ref-type="fig" rid="F29">29J</xref>, <xref ref-type="fig" rid="F31">31D</xref>, <xref ref-type="fig" rid="F34">34M–O</xref>); <bold>Vn10-120</bold> Hà Giang Province, ca. 9.8 km from Hà Giang to Tam Sơn (formerly Quản Bạ), left side off road, <named-content xmlns:xlink="http://www.w3.org/1999/xlink" content-type="dwc:verbatimCoordinates" xlink:type="simple">22°52.907'N, 104°59.885'E</named-content>, leg. Hemmen, Ch. &amp; J., 17.10.2010., PGB/3; <bold>2012/56</bold> Hà Giang Province, Hà Giang 7 km towards Tam Sơn, left side of the road nr. 4C, 100 m, <named-content xmlns:xlink="http://www.w3.org/1999/xlink" content-type="dwc:verbatimCoordinates" xlink:type="simple">22°51.650'N, 105°00.768'E</named-content>, leg. Hunyadi, A., 03.06.2012., HA/4; <bold>2012/57</bold> Hà Giang Province, Hà Giang 9.8 km towards Tam Sơn, left side of the road 4C, 120 m, <named-content xmlns:xlink="http://www.w3.org/1999/xlink" content-type="dwc:verbatimCoordinates" xlink:type="simple">22°52.881'N, 104°59.927'E</named-content>, leg. Hunyadi, A., 03.06.2012., HA/20+7jb, PGB/2; <bold>Vn11-179</bold> Tuyên Quang Province, ca. 5.5 km E of Chương Dương (left bank of Lô River), leg. Hemmen, Ch. &amp; J., 30.09.2011., HE/2; <bold>20090517A</bold> Bắc Kạn Province, Ba Bể District, Ba Bể Nat. Park, along the trekking road, near guest house, 205 m, <named-content xmlns:xlink="http://www.w3.org/1999/xlink" content-type="dwc:verbatimCoordinates" xlink:type="simple">22°25.049'N, 105°37.699'E</named-content>, leg. Ohara, K., 17.05.2009., OK/8, PGB/2 (“<italic><tp:taxon-name><tp:taxon-name-part taxon-name-part-type="species">tenuis</tp:taxon-name-part></tp:taxon-name></italic>”, anatomically examined, see Figure <xref ref-type="fig" rid="F29">29D</xref>); <bold>Vn10-28A</bold> Bắc Kạn Province, ca 1 km from Ba Bể Nat. Park, headquarters to Ba Bể Lake, <named-content xmlns:xlink="http://www.w3.org/1999/xlink" content-type="dwc:verbatimCoordinates" xlink:type="simple">22°24.829'N, 105°37.652'E</named-content>, leg. Hemmen, Ch. &amp; J., 20.10.2010., PGB/6 (“<italic><tp:taxon-name><tp:taxon-name-part taxon-name-part-type="species">tenuis</tp:taxon-name-part></tp:taxon-name></italic>”); <bold>Vn09-26</bold> Bắc Kạn Province, Ba Bể Nat. Park, near bungalows (at Park Headquarters), leg. Hemmen, Ch. &amp; J., 17.10.2009., HE/2 (“<italic><tp:taxon-name><tp:taxon-name-part taxon-name-part-type="species">tenuis</tp:taxon-name-part></tp:taxon-name></italic>”); <bold>2011/91</bold> Bắc Kạn Province, Ba Bể Nat. Park, path starting from the bungalows 500 m, 240 m, <named-content xmlns:xlink="http://www.w3.org/1999/xlink" content-type="dwc:verbatimCoordinates" xlink:type="simple">22°25.072'N, 105°37.941'E</named-content>, leg. Hunyadi, A., 17.11.2011., HA/11+5jb, PGB/2 (“<italic><tp:taxon-name><tp:taxon-name-part taxon-name-part-type="species">tenuis</tp:taxon-name-part></tp:taxon-name></italic>”); <bold>2011/96</bold> Bắc Kạn Province, Ba Bể Nat. Park, Thẳm Kịt Cave 2 km from the look-out tower, 335 m, <named-content xmlns:xlink="http://www.w3.org/1999/xlink" content-type="dwc:verbatimCoordinates" xlink:type="simple">22°24.686'N, 105°37.710'E</named-content>, leg. Hunyadi, A., 19.11.2011., HA/29+3jb, PGB/2 (“<italic><tp:taxon-name><tp:taxon-name-part taxon-name-part-type="species">tenuis</tp:taxon-name-part></tp:taxon-name></italic>”, anatomically examined, see Figure <xref ref-type="fig" rid="F18">18</xref>); <bold>2011/97</bold> Bắc Kạn Province, Ba Bể Nat. Park, Thẳm Kịt Cave 1 km from the look-out tower, no GPS data, leg. Hunyadi, A., 19.11.2011., HA/8+4jb (“<italic><tp:taxon-name><tp:taxon-name-part taxon-name-part-type="species">tenuis</tp:taxon-name-part></tp:taxon-name></italic>”).</p></tp:treatment-sec><tp:treatment-sec sec-type="Diagnosis"><title>Diagnosis.</title><p>Shell small to medium-sized, with smooth basal and usually finely ribbed apical surface (in some populations also smooth and glossy, see Figure <xref ref-type="fig" rid="F2">2E</xref>); shell usually flat, or with very slightly elevated spire, or only the protoconch is elevated from the dorsal surface; callus and apertural fold (if present) weak (Figures <xref ref-type="fig" rid="F9">9P–Q</xref>). Parietal wall with two lamellae (the anterior is exceptionally dissolved into small denticles); <!--PageBreak-->middle palatal plicae oblique, depressed Z or L-shaped, they are free or sometimes connected to each other (Figures <xref ref-type="fig" rid="F15">15H–N</xref>).</p></tp:treatment-sec><tp:treatment-sec sec-type="Measurements"><title>Measurements</title><p>(in mm): D = 16.6–18.6, H = 7–7.9 (n=3, Vn10-120); D = 12.1–12.4, H = 4.8–5.3 (n=3, 20090519B); D = 15.5–15.9, H = 7.1–7.2. (n=2, 20090515C); D = 14.6, H = 7.4–7.6. (n=2, 2011/91); D = 12.9–14.7, H = 6.4–7.3 (n=6, Vn10-28A).</p></tp:treatment-sec><tp:treatment-sec sec-type="Differential diagnosis"><title>Differential diagnosis.</title><p><italic><tp:taxon-name><tp:taxon-name-part taxon-name-part-type="genus">Gudeodiscus</tp:taxon-name-part> <tp:taxon-name-part taxon-name-part-type="species">cyrtochilus</tp:taxon-name-part></tp:taxon-name></italic> is smaller than <italic><tp:taxon-name><tp:taxon-name-part taxon-name-part-type="genus">Gudeodiscus</tp:taxon-name-part> <tp:taxon-name-part taxon-name-part-type="species">fischeri</tp:taxon-name-part></tp:taxon-name></italic>, it has a narrower umbilicus, more regularly growing whorls (the last whorl is only slightly wider than the penultimate one), a shorter lower horizontal parietal plica and no apertural fold. The Chinese <italic><tp:taxon-name><tp:taxon-name-part taxon-name-part-type="genus">Gudeodiscus</tp:taxon-name-part> <tp:taxon-name-part taxon-name-part-type="species">multispira</tp:taxon-name-part></tp:taxon-name></italic> and <italic><tp:taxon-name><tp:taxon-name-part taxon-name-part-type="genus">Gudeodiscus</tp:taxon-name-part> <tp:taxon-name-part taxon-name-part-type="species">soosi</tp:taxon-name-part></tp:taxon-name></italic> are also smaller, have a greater number of densely-coiled whorls and at the position of the anterior lamella there are usually 2–4 clearly separated denticles (see also Remarks). In some populations of <italic><tp:taxon-name><tp:taxon-name-part taxon-name-part-type="genus">Gudeodiscus</tp:taxon-name-part> <tp:taxon-name-part taxon-name-part-type="species">multispira</tp:taxon-name-part></tp:taxon-name></italic> the denticles are missing so that only the posterior lamella is present. <italic><tp:taxon-name><tp:taxon-name-part taxon-name-part-type="genus">Gudeodiscus</tp:taxon-name-part> <tp:taxon-name-part taxon-name-part-type="species">yunnanensis</tp:taxon-name-part></tp:taxon-name></italic> has no anterior lamella, just a curved single lamella (homologous with the posterior lamella). <italic><tp:taxon-name><tp:taxon-name-part taxon-name-part-type="genus">Gudeodiscus</tp:taxon-name-part> <tp:taxon-name-part taxon-name-part-type="species">eroessi</tp:taxon-name-part></tp:taxon-name></italic> never has an apertural fold and its anterior lamella is dissolved into small denticles, or missing. <italic><tp:taxon-name><tp:taxon-name-part taxon-name-part-type="genus">Gudeodiscus</tp:taxon-name-part> <tp:taxon-name-part taxon-name-part-type="species">infralevis</tp:taxon-name-part></tp:taxon-name></italic> and <italic><tp:taxon-name><tp:taxon-name-part taxon-name-part-type="genus">Gudeodiscus</tp:taxon-name-part> <tp:taxon-name-part taxon-name-part-type="species">suprafilaris</tp:taxon-name-part></tp:taxon-name></italic> have a more elevated spire, narrower umbilicus and rather straight, horizontal, parallel plicae.</p></tp:treatment-sec><tp:treatment-sec sec-type="Intraspecific diversity"><title>Intraspecific diversity.</title><p>The variability is quite large in terms of shell size and shape, sculpture, strength of the callus and apertural fold and the formation of parietal plicae and lamellae. The combination of weak callus and apertural fold and the “nautiliform” shape helps in the identification of the species. See also Table <xref ref-type="table" rid="T7">7</xref>.</p><table-wrap id="T7" position="float" orientation="portrait"><label>Table 7.</label><caption><p>Diversity of shell characters within the species <tp:taxon-name><tp:taxon-name-part taxon-name-part-type="genus">Gudeodiscus</tp:taxon-name-part> (<tp:taxon-name-part taxon-name-part-type="subgenus">Gudeodiscus</tp:taxon-name-part>) <tp:taxon-name-part taxon-name-part-type="species">fischeri</tp:taxon-name-part></tp:taxon-name>. Abbreviations: OAE: only apex elevated.</p></caption><table rules="all"><tbody><tr><th rowspan="1" colspan="1">code</th><th rowspan="1" colspan="1">callus and apertural fold</th><th rowspan="1" colspan="1">anterior lamella</th><th rowspan="1" colspan="1">lamella and lower plica</th><th rowspan="1" colspan="1">shells opened</th><th rowspan="1" colspan="1">shell</th><th rowspan="1" colspan="1">spire</th><th rowspan="1" colspan="1">remarks</th></tr><tr><td rowspan="1" colspan="1">2012/57= Vn10-120</td><td rowspan="1" colspan="1">strong</td><td rowspan="1" colspan="1">dissolved</td><td rowspan="1" colspan="1">not in contact</td><td rowspan="1" colspan="1">2</td><td rowspan="1" colspan="1">thick, greyish</td><td rowspan="1" colspan="1">slightly elevated</td><td rowspan="1" colspan="1">large</td></tr><tr><td rowspan="1" colspan="1">2012/56</td><td rowspan="1" colspan="1">strong</td><td rowspan="1" colspan="1">normal</td><td rowspan="1" colspan="1">connected</td><td rowspan="1" colspan="1">1</td><td rowspan="1" colspan="1">thick, greyish</td><td rowspan="1" colspan="1">slightly elevated</td><td rowspan="1" colspan="1"/></tr><tr><td rowspan="1" colspan="1">20081113C</td><td rowspan="1" colspan="1">strong</td><td rowspan="1" colspan="1">normal</td><td rowspan="1" colspan="1">connected</td><td rowspan="1" colspan="1">1</td><td rowspan="1" colspan="1">thick, greyish</td><td rowspan="1" colspan="1">slightly elevated</td><td rowspan="1" colspan="1"/></tr><tr><td rowspan="1" colspan="1">Vn10-118</td><td rowspan="1" colspan="1">strong</td><td rowspan="1" colspan="1">normal</td><td rowspan="1" colspan="1">connected</td><td rowspan="1" colspan="1">1</td><td rowspan="1" colspan="1">thick, greyish</td><td rowspan="1" colspan="1">OAE</td><td rowspan="1" colspan="1"/></tr><tr><td rowspan="1" colspan="1">20090515C</td><td rowspan="1" colspan="1">weak</td><td rowspan="1" colspan="1">normal</td><td rowspan="1" colspan="1">connected</td><td rowspan="1" colspan="1">2</td><td rowspan="1" colspan="1">thin, translucent, corneous</td><td rowspan="1" colspan="1">slightly elevated</td><td rowspan="1" colspan="1">typical <italic><tp:taxon-name><tp:taxon-name-part taxon-name-part-type="species">fischeri</tp:taxon-name-part></tp:taxon-name></italic></td></tr><tr><td rowspan="1" colspan="1">20090519B</td><td rowspan="1" colspan="1">weak</td><td rowspan="1" colspan="1">normal</td><td rowspan="1" colspan="1">connected</td><td rowspan="1" colspan="1">2</td><td rowspan="1" colspan="1">very thin, translucent, yellowish</td><td rowspan="1" colspan="1">OAE</td><td rowspan="1" colspan="1">small</td></tr><tr><td rowspan="1" colspan="1">2011/96= 2011/91= 2009.05.17A= Vn10-28A</td><td rowspan="1" colspan="1">weak</td><td rowspan="1" colspan="1">normal</td><td rowspan="1" colspan="1">not in contact</td><td rowspan="1" colspan="1">5</td><td rowspan="1" colspan="1">thin, translucent, corneous</td><td rowspan="1" colspan="1">elevated</td><td rowspan="1" colspan="1">typical <italic><tp:taxon-name><tp:taxon-name-part taxon-name-part-type="species">tenuis</tp:taxon-name-part></tp:taxon-name></italic></td></tr></tbody></table></table-wrap></tp:treatment-sec><tp:treatment-sec sec-type="Description of the genitalia"><title>Description of the genitalia.</title><p>Two specimens were dissected, belonging to two different populations: “Specimen1” Tuyên Quang Province, near Tôn Hông, road #185 from Tuyên Quang to Vĩnh Lộc (formerly Chiêm Hóa) (NE of Tuyên Quang), leg. Hemmen, Ch. &amp; J., 19.03.2011. (specimen without embryos in the uterus, but with calcareous hooks inside the penis, Figure <xref ref-type="fig" rid="F17">17</xref>, <xref ref-type="fig" rid="F31">31D</xref>); “Specimen2” Bắc Kạn Province, Ba Bể Nat. Park, Thẳm Kịt Cave 2 km from the look-out tower, 335 m, <named-content xmlns:xlink="http://www.w3.org/1999/xlink" content-type="dwc:verbatimCoordinates" xlink:type="simple">22°24.686'N, 105°37.710'E</named-content>, leg. Hunyadi, A., 19.11.2011. (typical <italic><tp:taxon-name><tp:taxon-name-part taxon-name-part-type="genus">Plectopylis</tp:taxon-name-part> <tp:taxon-name-part taxon-name-part-type="species">tenuis</tp:taxon-name-part></tp:taxon-name></italic>; with a developing embryo in the uterus, Figure <xref ref-type="fig" rid="F18">18</xref>).</p><p>The penis is a cylindrical tube with several longitudinal, parallel folds on the inner wall; there are pockets formed by some of these folds; in the wall of the opened penis the series of pockets are arranged along a bell-shaped line (Figure <xref ref-type="fig" rid="F28">28D</xref>); there were calcareous hooks within the pockets of “Specimen1”; the base of the hooks were elongated, they lay within the pockets, whereas the tip portion projects out of the pockets (Figure <xref ref-type="fig" rid="F30">30E</xref>); epiphallus as long as the penis, with few parallel folds in the lumen (Figure <xref ref-type="fig" rid="F29">29D</xref>); distal portion of the penis and the proximal part of the epiphallus are connected with weak membrane; more closely to the genital opening these two organs are more stronger connected; penial caecum tapers toward the end, it is about a quarter as long as the penis; its inner wall with irregular folds arranged in longitudinal lines, with calcareous granules in between (mainly at the distal end); retractor muscle attaching on the apical part of the penial caecum is approximately as long as the caecum; there is an additional retractor muscle on the proximal part of the penis. Vagina is thickened and forms a “vaginal bulb”, which is attached to the body wall with several thin ligaments; inner wall of the vaginal bulb and the distal part of the vagina with well-developed, <!--PageBreak-->longitudinal, serrulate folds (Figure <xref ref-type="fig" rid="F31">31D</xref>); stem of the gametolytic sac is long and slim; it is attached hardly to the spermoviduct; diverticulum well-developed, free; the diverticulum of the specimen from the Ba Bể Nat. Park contained three long, slightly C-shaped spermatophores; the proximal side of the spermatophores were damaged, thus they might have been connected; spermoviductus slim and long.</p><p>Besides the presence or absence of embryos and calcareous penial hooks between the two specimens the only notable difference is the longer retractor muscle in “Specimen2” than in “Specimen1”, but the taxonomic value of this character is unknown.</p></tp:treatment-sec><tp:treatment-sec sec-type="Radula"><title>Radula.</title><p>See Table <xref ref-type="table" rid="T6">6</xref> and Figures <xref ref-type="fig" rid="F34">34M–O</xref>.</p></tp:treatment-sec><tp:treatment-sec sec-type="Distribution"><title>Distribution</title><p>(see Figure <xref ref-type="fig" rid="F41">41</xref>): <italic><tp:taxon-name><tp:taxon-name-part taxon-name-part-type="genus">Gudeodiscus</tp:taxon-name-part> <tp:taxon-name-part taxon-name-part-type="species">fischeri</tp:taxon-name-part></tp:taxon-name></italic> is known from Hà Giang, Tuyên Quang and Bắc Kạn Provinces.</p></tp:treatment-sec><tp:treatment-sec sec-type="Remarks"><title>Remarks.</title><p>Some samples from the Ba Bể Nat. Park (Vn10-28A, 20090517A, 2011/91, 2011/96) are identical with the type specimen of <italic><tp:taxon-name><tp:taxon-name-part taxon-name-part-type="genus">Plectopylis</tp:taxon-name-part> <tp:taxon-name-part taxon-name-part-type="species">tenuis</tp:taxon-name-part></tp:taxon-name></italic> described from Cho Ra (see Figure <xref ref-type="fig" rid="F39">39</xref>). This town is situated approximately 7 km from the locality of our recent material. Some 3 km north of our <italic><tp:taxon-name><tp:taxon-name-part taxon-name-part-type="species">tenuis</tp:taxon-name-part></tp:taxon-name></italic> localities there is a population (20090515C) which agrees with <italic><tp:taxon-name><tp:taxon-name-part taxon-name-part-type="species">tenuis</tp:taxon-name-part></tp:taxon-name></italic> in every shell character except that the anterior parietal lamella and the lower horizontal plica are connected (typical in <italic><tp:taxon-name><tp:taxon-name-part taxon-name-part-type="species">fischeri</tp:taxon-name-part></tp:taxon-name></italic>). Since no other shell characters are known to be different between <italic><tp:taxon-name><tp:taxon-name-part taxon-name-part-type="species">tenuis</tp:taxon-name-part></tp:taxon-name></italic> and <italic><tp:taxon-name><tp:taxon-name-part taxon-name-part-type="species">fischeri</tp:taxon-name-part></tp:taxon-name></italic>, and other populations of <italic><tp:taxon-name><tp:taxon-name-part taxon-name-part-type="species">fischeri</tp:taxon-name-part></tp:taxon-name></italic> show relatively large variability in terms of several shell characters, we synonymize <italic><tp:taxon-name><tp:taxon-name-part taxon-name-part-type="genus">Plectopylis</tp:taxon-name-part> <tp:taxon-name-part taxon-name-part-type="species">tenuis</tp:taxon-name-part></tp:taxon-name></italic> with <italic><tp:taxon-name><tp:taxon-name-part taxon-name-part-type="genus">Plectopylis</tp:taxon-name-part> <tp:taxon-name-part taxon-name-part-type="species">fischeri</tp:taxon-name-part></tp:taxon-name></italic>.</p><p>The shells collected 9.8 km north of Hà Giang are relatively large and thick-walled, have the anterior lamella dissolved into 3–4 denticles, and have strong apertural denticle and callus (Figures <xref ref-type="fig" rid="F3">3A</xref>, <xref ref-type="fig" rid="F15">15L–M</xref>). The shells collected at Đồng Tiến are small and very glossy in appearance (Figure <xref ref-type="fig" rid="F2">2E</xref>).</p><!--PageBreak--></tp:treatment-sec><tp:treatment-sec><!--Section generated to contain objects referenced in tp:taxon-treatment.--><fig id="F2" position="float" orientation="portrait"><label>Figure 2.</label><caption><p>Shells of Vietnamese <italic><tp:taxon-name><tp:taxon-name-part taxon-name-part-type="genus">Sicradiscus</tp:taxon-name-part></tp:taxon-name></italic> and <italic><tp:taxon-name><tp:taxon-name-part taxon-name-part-type="genus">Gudeodiscus</tp:taxon-name-part></tp:taxon-name></italic> species. <bold>A</bold> <italic><tp:taxon-name><tp:taxon-name-part taxon-name-part-type="genus">Sicradiscus</tp:taxon-name-part> <tp:taxon-name-part taxon-name-part-type="species">mansuyi</tp:taxon-name-part></tp:taxon-name></italic> (Gude, 1908), NHMUK 1907.2.20.19 (syntype) <bold>B</bold> <tp:taxon-name><tp:taxon-name-part taxon-name-part-type="genus">Gudeodiscus</tp:taxon-name-part> (<tp:taxon-name-part taxon-name-part-type="subgenus">Gudeodiscus</tp:taxon-name-part><tp:taxon-name-part taxon-name-part-type="uncertainty-rank">?</tp:taxon-name-part>) <tp:taxon-name-part taxon-name-part-type="species">anceyi</tp:taxon-name-part></tp:taxon-name> (Gude, 1901), Tonkin, Bac-Kan, leg. Messager, MNHN 24600 (syntype) <bold>C</bold> <tp:taxon-name><tp:taxon-name-part taxon-name-part-type="genus">Gudeodiscus</tp:taxon-name-part> (<tp:taxon-name-part taxon-name-part-type="subgenus">Gudeodiscus</tp:taxon-name-part><tp:taxon-name-part taxon-name-part-type="uncertainty-rank">?</tp:taxon-name-part>) <tp:taxon-name-part taxon-name-part-type="species">hemmeni</tp:taxon-name-part></tp:taxon-name> Páll-Gergely &amp; Hunyadi, sp. n., 2012/61, HNHM 97458 (holotype) <bold>D</bold> <tp:taxon-name><tp:taxon-name-part taxon-name-part-type="genus">Gudeodiscus</tp:taxon-name-part> (<tp:taxon-name-part taxon-name-part-type="subgenus">Gudeodiscus</tp:taxon-name-part><tp:taxon-name-part taxon-name-part-type="uncertainty-rank">?</tp:taxon-name-part>) <tp:taxon-name-part taxon-name-part-type="species">hemmeni</tp:taxon-name-part></tp:taxon-name>, Vn10-103 <bold>E</bold> <tp:taxon-name><tp:taxon-name-part taxon-name-part-type="genus">Gudeodiscus</tp:taxon-name-part> (<tp:taxon-name-part taxon-name-part-type="subgenus">Gudeodiscus</tp:taxon-name-part>) <tp:taxon-name-part taxon-name-part-type="species">fischeri</tp:taxon-name-part></tp:taxon-name> (Gude, 1901), 20090519B, coll. PGB <bold>F</bold> <tp:taxon-name><tp:taxon-name-part taxon-name-part-type="genus">Gudeodiscus</tp:taxon-name-part> (<tp:taxon-name-part taxon-name-part-type="subgenus">Gudeodiscus</tp:taxon-name-part><tp:taxon-name-part taxon-name-part-type="uncertainty-rank">?</tp:taxon-name-part>) <tp:taxon-name-part taxon-name-part-type="species">cyrtochilus</tp:taxon-name-part></tp:taxon-name> (Gude, 1909), NHMUK 1922.8.29.59. (syntype). Photos: H. Taylor (<bold>A, F</bold>), T. Deli (<bold>B</bold>) and B. Páll-Gergely (<bold>C, D, E</bold>). Scale represents 10 mm.</p></caption><graphic xmlns:xlink="http://www.w3.org/1999/xlink" xlink:href="zookeys-473-001-g002.jpg" position="float" orientation="portrait" xlink:type="simple" id="oo_37198.jpg"/></fig><fig id="F3" position="float" orientation="portrait"><label>Figure 3.</label><caption><p>Shells of Vietnamese <italic><tp:taxon-name><tp:taxon-name-part taxon-name-part-type="genus">Gudeodiscus</tp:taxon-name-part></tp:taxon-name></italic> species. <bold>A</bold> <tp:taxon-name><tp:taxon-name-part taxon-name-part-type="genus">Gudeodiscus</tp:taxon-name-part> (<tp:taxon-name-part taxon-name-part-type="subgenus">Gudeodiscus</tp:taxon-name-part>) <tp:taxon-name-part taxon-name-part-type="species">fischeri</tp:taxon-name-part></tp:taxon-name> (Gude, 1901), Vn10-120, coll. PGB <bold>B</bold> <tp:taxon-name><tp:taxon-name-part taxon-name-part-type="genus">Gudeodiscus</tp:taxon-name-part> (<tp:taxon-name-part taxon-name-part-type="subgenus">Gudeodiscus</tp:taxon-name-part>) <tp:taxon-name-part taxon-name-part-type="species">fischeri</tp:taxon-name-part></tp:taxon-name>, MNHN 24579 (holotype of <italic><tp:taxon-name><tp:taxon-name-part taxon-name-part-type="genus">Plectopylis</tp:taxon-name-part> <tp:taxon-name-part taxon-name-part-type="species">fischeri</tp:taxon-name-part></tp:taxon-name></italic>) <bold>C</bold> <tp:taxon-name><tp:taxon-name-part taxon-name-part-type="genus">Gudeodiscus</tp:taxon-name-part> (<tp:taxon-name-part taxon-name-part-type="subgenus">Gudeodiscus</tp:taxon-name-part>) <tp:taxon-name-part taxon-name-part-type="species">fischeri</tp:taxon-name-part></tp:taxon-name>, MNHN 24587 (holotype of <italic><tp:taxon-name><tp:taxon-name-part taxon-name-part-type="genus">Plectopylis</tp:taxon-name-part> <tp:taxon-name-part taxon-name-part-type="species">tenuis</tp:taxon-name-part></tp:taxon-name></italic>) <bold>D</bold> <tp:taxon-name><tp:taxon-name-part taxon-name-part-type="genus">Gudeodiscus</tp:taxon-name-part> (<tp:taxon-name-part taxon-name-part-type="subgenus">Gudeodiscus</tp:taxon-name-part><tp:taxon-name-part taxon-name-part-type="uncertainty-rank">?</tp:taxon-name-part>) <tp:taxon-name-part taxon-name-part-type="species">infralevis</tp:taxon-name-part></tp:taxon-name> (Gude, 1908), MNHN 24604 (holotype of <italic><tp:taxon-name><tp:taxon-name-part taxon-name-part-type="genus">Plectopylis</tp:taxon-name-part> <tp:taxon-name-part taxon-name-part-type="species">infralevis</tp:taxon-name-part></tp:taxon-name></italic>) <bold>E</bold> <tp:taxon-name><tp:taxon-name-part taxon-name-part-type="genus">Gudeodiscus</tp:taxon-name-part> (<tp:taxon-name-part taxon-name-part-type="subgenus">Gudeodiscus</tp:taxon-name-part><tp:taxon-name-part taxon-name-part-type="uncertainty-rank">?</tp:taxon-name-part>) <tp:taxon-name-part taxon-name-part-type="species">infralevis</tp:taxon-name-part></tp:taxon-name>, MNHN 24585 (holotype of <italic><tp:taxon-name><tp:taxon-name-part taxon-name-part-type="genus">Plectopylis</tp:taxon-name-part> <tp:taxon-name-part taxon-name-part-type="species">soror</tp:taxon-name-part></tp:taxon-name></italic>). Photos: B. Páll-Gergely (<bold>A</bold>) and T. Deli (<bold>B–E</bold>). Scale represents 10 mm.</p></caption><graphic xmlns:xlink="http://www.w3.org/1999/xlink" xlink:href="zookeys-473-001-g003.jpg" position="float" orientation="portrait" xlink:type="simple" id="oo_37199.jpg"/></fig><fig id="F9" position="float" orientation="portrait"><label>Figure 9.</label><caption><p>Shells (<bold>A–B</bold>) and apertural views (<bold>C–R</bold>) of Vietnamese <italic><tp:taxon-name><tp:taxon-name-part taxon-name-part-type="genus">Gudeodiscus</tp:taxon-name-part></tp:taxon-name></italic>, <italic><tp:taxon-name><tp:taxon-name-part taxon-name-part-type="genus">Sicradiscus</tp:taxon-name-part></tp:taxon-name></italic> and <italic><tp:taxon-name><tp:taxon-name-part taxon-name-part-type="genus">Halongella</tp:taxon-name-part></tp:taxon-name></italic> gen. n. species. <bold>A</bold> <tp:taxon-name><tp:taxon-name-part taxon-name-part-type="genus">Gudeodiscus</tp:taxon-name-part> (<tp:taxon-name-part taxon-name-part-type="subgenus">Gudeodiscus</tp:taxon-name-part><tp:taxon-name-part taxon-name-part-type="uncertainty-rank">?</tp:taxon-name-part>) <tp:taxon-name-part taxon-name-part-type="species">suprafilaris</tp:taxon-name-part></tp:taxon-name> (Gude, 1908), MNHN 24586 (holotype?) <bold>B</bold> <tp:taxon-name><tp:taxon-name-part taxon-name-part-type="genus">Gudeodiscus</tp:taxon-name-part> (<tp:taxon-name-part taxon-name-part-type="subgenus">Gudeodiscus</tp:taxon-name-part><tp:taxon-name-part taxon-name-part-type="uncertainty-rank">?</tp:taxon-name-part>) <tp:taxon-name-part taxon-name-part-type="species">suprafilaris</tp:taxon-name-part></tp:taxon-name>, 2011/81 <bold>C</bold> <tp:taxon-name><tp:taxon-name-part taxon-name-part-type="genus">Gudeodiscus</tp:taxon-name-part> (<tp:taxon-name-part taxon-name-part-type="subgenus">Gudeodiscus</tp:taxon-name-part>) <tp:taxon-name-part taxon-name-part-type="species">phlyarius</tp:taxon-name-part></tp:taxon-name> (Mabille, 1887), Vn11-156 <bold>D</bold> <tp:taxon-name><tp:taxon-name-part taxon-name-part-type="genus">Gudeodiscus</tp:taxon-name-part> (<tp:taxon-name-part taxon-name-part-type="subgenus">Gudeodiscus</tp:taxon-name-part>) <tp:taxon-name-part taxon-name-part-type="species">phlyarius</tp:taxon-name-part></tp:taxon-name> (Mabille, 1887) (typical “<italic><tp:taxon-name><tp:taxon-name-part taxon-name-part-type="species">anterides</tp:taxon-name-part></tp:taxon-name></italic>/<italic><tp:taxon-name><tp:taxon-name-part taxon-name-part-type="species">gouldingi</tp:taxon-name-part></tp:taxon-name></italic>”), MNHN-IM-2012-2164 <bold>E</bold> <tp:taxon-name><tp:taxon-name-part taxon-name-part-type="genus">Gudeodiscus</tp:taxon-name-part> (<tp:taxon-name-part taxon-name-part-type="subgenus">Gudeodiscus</tp:taxon-name-part>) <tp:taxon-name-part taxon-name-part-type="species">messageri</tp:taxon-name-part> <tp:taxon-name-part taxon-name-part-type="subspecies">messageri</tp:taxon-name-part></tp:taxon-name> (Gude, 1909), MNHN-IM-2012-2215 <bold>F</bold> <tp:taxon-name><tp:taxon-name-part taxon-name-part-type="genus">Gudeodiscus</tp:taxon-name-part> (<tp:taxon-name-part taxon-name-part-type="subgenus">Gudeodiscus</tp:taxon-name-part><tp:taxon-name-part taxon-name-part-type="uncertainty-rank">?</tp:taxon-name-part>) <tp:taxon-name-part taxon-name-part-type="species">hemmeni</tp:taxon-name-part></tp:taxon-name> Páll-Gergely &amp; Hunyadi, sp. n., Vn10-103A <bold>G</bold> <tp:taxon-name><tp:taxon-name-part taxon-name-part-type="genus">Gudeodiscus</tp:taxon-name-part> (<tp:taxon-name-part taxon-name-part-type="subgenus">Gudeodiscus</tp:taxon-name-part><tp:taxon-name-part taxon-name-part-type="uncertainty-rank">?</tp:taxon-name-part>) <tp:taxon-name-part taxon-name-part-type="species">anceyi</tp:taxon-name-part></tp:taxon-name> (Gude, 1901), GS22 <bold>H</bold> <italic><tp:taxon-name><tp:taxon-name-part taxon-name-part-type="genus">Sicradiscus</tp:taxon-name-part> <tp:taxon-name-part taxon-name-part-type="species">mansuyi</tp:taxon-name-part></tp:taxon-name></italic> (Gude, 1908), 20081116C <bold>I</bold> <tp:taxon-name><tp:taxon-name-part taxon-name-part-type="genus">Gudeodiscus</tp:taxon-name-part> (<tp:taxon-name-part taxon-name-part-type="subgenus">Gudeodiscus</tp:taxon-name-part>) <tp:taxon-name-part taxon-name-part-type="species">giardi</tp:taxon-name-part> <tp:taxon-name-part taxon-name-part-type="subspecies">giardi</tp:taxon-name-part></tp:taxon-name> (Fischer, 1898), 2011/81 <bold>J</bold> <tp:taxon-name><tp:taxon-name-part taxon-name-part-type="genus">Gudeodiscus</tp:taxon-name-part> (<tp:taxon-name-part taxon-name-part-type="subgenus">Gudeodiscus</tp:taxon-name-part>) <tp:taxon-name-part taxon-name-part-type="species">villedaryi</tp:taxon-name-part></tp:taxon-name> (Ancey, 1888), Vn11-151 <bold>K–L</bold> <tp:taxon-name><tp:taxon-name-part taxon-name-part-type="genus">Gudeodiscus</tp:taxon-name-part> (<tp:taxon-name-part taxon-name-part-type="subgenus">Gudeodiscus</tp:taxon-name-part>) <tp:taxon-name-part taxon-name-part-type="species">dautzenbergi</tp:taxon-name-part></tp:taxon-name> (Gude, 1901), Vn10-44 <bold>M–N</bold> <italic><tp:taxon-name><tp:taxon-name-part taxon-name-part-type="genus">Halongella</tp:taxon-name-part> <tp:taxon-name-part taxon-name-part-type="species">schlumbergeri</tp:taxon-name-part></tp:taxon-name></italic> (Morlet, 1886), MAA3 <bold>O</bold> <italic><tp:taxon-name><tp:taxon-name-part taxon-name-part-type="genus">Halongella</tp:taxon-name-part> <tp:taxon-name-part taxon-name-part-type="species">fruhstorferi</tp:taxon-name-part></tp:taxon-name></italic> (Möllendorff, 1901), Vn11-171 <bold>P</bold> <tp:taxon-name><tp:taxon-name-part taxon-name-part-type="genus">Gudeodiscus</tp:taxon-name-part> (<tp:taxon-name-part taxon-name-part-type="subgenus">Gudeodiscus</tp:taxon-name-part>) <tp:taxon-name-part taxon-name-part-type="species">fischeri</tp:taxon-name-part></tp:taxon-name> (Gude, 1901), Vn10-120 <bold>Q</bold> <tp:taxon-name><tp:taxon-name-part taxon-name-part-type="genus">Gudeodiscus</tp:taxon-name-part> (<tp:taxon-name-part taxon-name-part-type="subgenus">Gudeodiscus</tp:taxon-name-part>) <tp:taxon-name-part taxon-name-part-type="species">fischeri</tp:taxon-name-part></tp:taxon-name> (Gude, 1901), 20090515C <bold>R</bold> <tp:taxon-name><tp:taxon-name-part taxon-name-part-type="genus">Gudeodiscus</tp:taxon-name-part> (<tp:taxon-name-part taxon-name-part-type="subgenus">Gudeodiscus</tp:taxon-name-part><tp:taxon-name-part taxon-name-part-type="uncertainty-rank">?</tp:taxon-name-part>) <tp:taxon-name-part taxon-name-part-type="species">suprafilaris</tp:taxon-name-part></tp:taxon-name> (Gude, 1908), 2011/81. All photos by B. Páll-Gergely except for Figure 9A (T. Deli). Scale represents 10 mm and refers to <bold>A</bold> and <bold>B.</bold></p></caption><graphic xmlns:xlink="http://www.w3.org/1999/xlink" xlink:href="zookeys-473-001-g009.jpg" position="float" orientation="portrait" xlink:type="simple" id="oo_37205.jpg"/></fig><fig id="F15" position="float" orientation="portrait"><label>Figure 15.</label><caption><p>Parietal (<bold>A, C, E, F, H, J, L, N, O, Q</bold>) and palatal (<bold>B, D, G, I, K, M, P, R</bold>) plicae and lamellae of <italic><tp:taxon-name><tp:taxon-name-part taxon-name-part-type="genus">Gudeodiscus</tp:taxon-name-part></tp:taxon-name></italic> species. <bold>A–D</bold> <tp:taxon-name><tp:taxon-name-part taxon-name-part-type="genus">Gudeodiscus</tp:taxon-name-part> (<tp:taxon-name-part taxon-name-part-type="subgenus">Gudeodiscus</tp:taxon-name-part>) <tp:taxon-name-part taxon-name-part-type="species">infralevis</tp:taxon-name-part></tp:taxon-name> (Gude, 1908) <bold>A–B</bold> holotype of <italic><tp:taxon-name><tp:taxon-name-part taxon-name-part-type="genus">Plectopylis</tp:taxon-name-part> <tp:taxon-name-part taxon-name-part-type="species">infralevis</tp:taxon-name-part></tp:taxon-name></italic> (after <xref ref-type="bibr" rid="B33">Gude 1908</xref>) <bold>C–D</bold> Holotype of <italic><tp:taxon-name><tp:taxon-name-part taxon-name-part-type="genus">Plectopylis</tp:taxon-name-part> <tp:taxon-name-part taxon-name-part-type="species">soror</tp:taxon-name-part></tp:taxon-name></italic> (after <xref ref-type="bibr" rid="B33">Gude 1908</xref>) <bold>E–G</bold> <tp:taxon-name><tp:taxon-name-part taxon-name-part-type="genus">Gudeodiscus</tp:taxon-name-part> (<tp:taxon-name-part taxon-name-part-type="subgenus">Gudeodiscus</tp:taxon-name-part><tp:taxon-name-part taxon-name-part-type="uncertainty-rank">?</tp:taxon-name-part>) <tp:taxon-name-part taxon-name-part-type="species">cyrtochilus</tp:taxon-name-part></tp:taxon-name> (Gude, 1909) <bold>E–F</bold> MNHN-IM-2012-2251 (two different specimens) <bold>G</bold> 2012/47 <bold>H–N</bold> <tp:taxon-name><tp:taxon-name-part taxon-name-part-type="genus">Gudeodiscus</tp:taxon-name-part> (<tp:taxon-name-part taxon-name-part-type="subgenus">Gudeodiscus</tp:taxon-name-part>) <tp:taxon-name-part taxon-name-part-type="species">fischeri</tp:taxon-name-part></tp:taxon-name> (Gude, 1901) <bold>H–I</bold> <italic><tp:taxon-name><tp:taxon-name-part taxon-name-part-type="genus">Plectopylis</tp:taxon-name-part> <tp:taxon-name-part taxon-name-part-type="species">fischeri</tp:taxon-name-part></tp:taxon-name></italic> (after <xref ref-type="bibr" rid="B30">Gude 1901a</xref>) <bold>J–K</bold> 20090515C <bold>L–M</bold> Vn10-120 <bold>N</bold> MNHN-IM-2012-2241 <bold>O–R</bold> <tp:taxon-name><tp:taxon-name-part taxon-name-part-type="genus">Gudeodiscus</tp:taxon-name-part> (<tp:taxon-name-part taxon-name-part-type="subgenus">Gudeodiscus</tp:taxon-name-part>) <tp:taxon-name-part taxon-name-part-type="species">fischeri</tp:taxon-name-part></tp:taxon-name> (Gude, 1901) (identical with the holotype of <italic><tp:taxon-name><tp:taxon-name-part taxon-name-part-type="species">tenuis</tp:taxon-name-part></tp:taxon-name></italic>) <bold>O–P</bold> after <xref ref-type="bibr" rid="B30">Gude (1901a)</xref> <bold>Q–R</bold> Vn10-28A (two different specimens). Inner views: <bold>B, D, I, M, P</bold>; Outer views: <bold>G, K, R.</bold></p></caption><graphic xmlns:xlink="http://www.w3.org/1999/xlink" xlink:href="zookeys-473-001-g015.jpg" position="float" orientation="portrait" xlink:type="simple" id="oo_37211.jpg"/></fig><fig id="F17" position="float" orientation="portrait"><label>Figure 17.</label><caption><p>Reproductive anatomy of <tp:taxon-name><tp:taxon-name-part taxon-name-part-type="genus">Gudeodiscus</tp:taxon-name-part> (<tp:taxon-name-part taxon-name-part-type="subgenus">Gudeodiscus</tp:taxon-name-part>) <tp:taxon-name-part taxon-name-part-type="species">fischeri</tp:taxon-name-part></tp:taxon-name> (Gude, 1901). Locality information: Tuyên Quang Province, near Ton Hông, road #185 from Tuyên Quang to Vĩnh Lộc (formerly Chiêm Hóa) (NE of Tuyên Quang), leg. Hemmen, Ch. &amp; J., 19.03.2011. Scale represents 5 mm.</p></caption><graphic xmlns:xlink="http://www.w3.org/1999/xlink" xlink:href="zookeys-473-001-g017.jpg" position="float" orientation="portrait" xlink:type="simple" id="oo_37213.jpg"/></fig><fig id="F18" position="float" orientation="portrait"><label>Figure 18.</label><caption><p>Reproductive anatomy of <tp:taxon-name><tp:taxon-name-part taxon-name-part-type="genus">Gudeodiscus</tp:taxon-name-part> (<tp:taxon-name-part taxon-name-part-type="subgenus">Gudeodiscus</tp:taxon-name-part>) <tp:taxon-name-part taxon-name-part-type="species">fischeri</tp:taxon-name-part></tp:taxon-name> (Gude, 1901) (typical <italic><tp:taxon-name><tp:taxon-name-part taxon-name-part-type="species">tenuis</tp:taxon-name-part></tp:taxon-name></italic> specimen). Locality information: Bắc Kạn Province, Ba Bể Nat. Park, Hang Thẳm Kit 2 km from the look-out tower, 335 m, <named-content xmlns:xlink="http://www.w3.org/1999/xlink" content-type="dwc:verbatimCoordinates" xlink:type="simple">22°24.686'N, 105°37.710'E</named-content>, leg. Hunyadi, A., 19.11.2011. Scale represents 5 mm.</p></caption><graphic xmlns:xlink="http://www.w3.org/1999/xlink" xlink:href="zookeys-473-001-g018.jpg" position="float" orientation="portrait" xlink:type="simple" id="oo_37214.jpg"/></fig><fig id="F28" position="float" orientation="portrait"><label>Figure 28.</label><caption><p>Inner walls of the penis of <italic><tp:taxon-name><tp:taxon-name-part taxon-name-part-type="genus">Gudeodiscus</tp:taxon-name-part></tp:taxon-name></italic> Páll-Gergely, 2013 species. <bold>A</bold> <tp:taxon-name><tp:taxon-name-part taxon-name-part-type="genus">Gudeodiscus</tp:taxon-name-part> (<tp:taxon-name-part taxon-name-part-type="subgenus">Gudeodiscus</tp:taxon-name-part>) <tp:taxon-name-part taxon-name-part-type="species">phlyarius</tp:taxon-name-part></tp:taxon-name> (Mabille, 1887) (typical <italic><tp:taxon-name><tp:taxon-name-part taxon-name-part-type="species">fallax</tp:taxon-name-part></tp:taxon-name></italic> specimen, for locality see Figure <xref ref-type="fig" rid="F21">21</xref>) <bold>B</bold> <italic><tp:taxon-name><tp:taxon-name-part taxon-name-part-type="genus">Gudeodiscus</tp:taxon-name-part> <tp:taxon-name-part taxon-name-part-type="species">giardi</tp:taxon-name-part> <tp:taxon-name-part taxon-name-part-type="subspecies">giardi</tp:taxon-name-part></tp:taxon-name></italic> (Fischer, 1898) (for locality see Figure <xref ref-type="fig" rid="F19">19</xref>) <bold>C</bold> <tp:taxon-name><tp:taxon-name-part taxon-name-part-type="genus">Gudeodiscus</tp:taxon-name-part> (<tp:taxon-name-part taxon-name-part-type="subgenus">Gudeodiscus</tp:taxon-name-part>) <tp:taxon-name-part taxon-name-part-type="species">phlyarius</tp:taxon-name-part></tp:taxon-name> (Mabille, 1887) (for locality see Figure <xref ref-type="fig" rid="F22">22</xref>) <bold>D</bold> <tp:taxon-name><tp:taxon-name-part taxon-name-part-type="genus">Gudeodiscus</tp:taxon-name-part> (<tp:taxon-name-part taxon-name-part-type="subgenus">Gudeodiscus</tp:taxon-name-part>) <tp:taxon-name-part taxon-name-part-type="species">fischeri</tp:taxon-name-part></tp:taxon-name> (Gude, 1901) (for locality see Figure <xref ref-type="fig" rid="F17">17</xref>) <bold>E</bold> <tp:taxon-name><tp:taxon-name-part taxon-name-part-type="genus">Gudeodiscus</tp:taxon-name-part> (<tp:taxon-name-part taxon-name-part-type="subgenus">Gudeodiscus</tp:taxon-name-part>) <tp:taxon-name-part taxon-name-part-type="species">messageri</tp:taxon-name-part> <tp:taxon-name-part taxon-name-part-type="subspecies">raheemi</tp:taxon-name-part></tp:taxon-name> Páll-Gergely &amp; Hunyadi, ssp. n., 20080510A <bold>F–G</bold> <tp:taxon-name><tp:taxon-name-part taxon-name-part-type="genus">Gudeodiscus</tp:taxon-name-part> (<tp:taxon-name-part taxon-name-part-type="subgenus">Gudeodiscus</tp:taxon-name-part>) <tp:taxon-name-part taxon-name-part-type="species">villedaryi</tp:taxon-name-part></tp:taxon-name> specimens collected at the same locality in two different dates: <bold>F</bold> November (2011/102) and <bold>G</bold> May (20090520A). All photos by B. Páll-Gergely.</p></caption><graphic xmlns:xlink="http://www.w3.org/1999/xlink" xlink:href="zookeys-473-001-g028.jpg" position="float" orientation="portrait" xlink:type="simple" id="oo_37224.jpg"/></fig><fig id="F21" position="float" orientation="portrait"><label>Figure 21.</label><caption><p>Reproductive anatomy of <tp:taxon-name><tp:taxon-name-part taxon-name-part-type="genus">Gudeodiscus</tp:taxon-name-part> (<tp:taxon-name-part taxon-name-part-type="subgenus">Gudeodiscus</tp:taxon-name-part>) <tp:taxon-name-part taxon-name-part-type="species">phlyarius</tp:taxon-name-part></tp:taxon-name> (Mabille, 1887) (typical <italic><tp:taxon-name><tp:taxon-name-part taxon-name-part-type="species">fallax</tp:taxon-name-part></tp:taxon-name></italic>). Locality information: Lào Cai Province, ca. 3 km SW of Nhà Văn Hóa, <named-content xmlns:xlink="http://www.w3.org/1999/xlink" content-type="dwc:verbatimCoordinates" xlink:type="simple">22°25.513'N, 104°12.194'E</named-content>, leg. Hemmen, Ch. &amp; J., 04.10.2011. <bold>A–B</bold> “Specimen1” <bold>C</bold> “Specimen2”. Scale represents 1 mm.</p></caption><graphic xmlns:xlink="http://www.w3.org/1999/xlink" xlink:href="zookeys-473-001-g021.jpg" position="float" orientation="portrait" xlink:type="simple" id="oo_37217.jpg"/></fig><fig id="F19" position="float" orientation="portrait"><label>Figure 19.</label><caption><p>Reproductive anatomy of <tp:taxon-name><tp:taxon-name-part taxon-name-part-type="genus">Gudeodiscus</tp:taxon-name-part> (<tp:taxon-name-part taxon-name-part-type="subgenus">Gudeodiscus</tp:taxon-name-part>) <tp:taxon-name-part taxon-name-part-type="species">giardi</tp:taxon-name-part> <tp:taxon-name-part taxon-name-part-type="subspecies">giardi</tp:taxon-name-part></tp:taxon-name> (Fischer, 1898). Locality information: Cao Bằng Province, Quảng Uyên N, 206–207 cross, 430 m, <named-content xmlns:xlink="http://www.w3.org/1999/xlink" content-type="dwc:verbatimCoordinates" xlink:type="simple">22°42.737'N, 106°27.223'E</named-content>, leg. Hunyadi, A., 16.11.2011. Scales represents 5 mm (left) and 2 mm (right).</p></caption><graphic xmlns:xlink="http://www.w3.org/1999/xlink" xlink:href="zookeys-473-001-g019.jpg" position="float" orientation="portrait" xlink:type="simple" id="oo_37215.jpg"/></fig><fig id="F22" position="float" orientation="portrait"><label>Figure 22.</label><caption><p>Reproductive anatomy of <tp:taxon-name><tp:taxon-name-part taxon-name-part-type="genus">Gudeodiscus</tp:taxon-name-part> (<tp:taxon-name-part taxon-name-part-type="subgenus">Gudeodiscus</tp:taxon-name-part>) <tp:taxon-name-part taxon-name-part-type="species">phlyarius</tp:taxon-name-part></tp:taxon-name> (Mabille, 1887). Locality information: Lạng Sơn Province, ca. 10.6 km from Bình Gia to Lạng Sơn on road 1B, <named-content xmlns:xlink="http://www.w3.org/1999/xlink" content-type="dwc:verbatimCoordinates" xlink:type="simple">21°53.639'N, 106°25.895'E</named-content>, leg. Hemmen, Ch. &amp; J., 01.04.2011. Scale represents 5 mm.</p></caption><graphic xmlns:xlink="http://www.w3.org/1999/xlink" xlink:href="zookeys-473-001-g022.jpg" position="float" orientation="portrait" xlink:type="simple" id="oo_37218.jpg"/></fig><fig id="F29" position="float" orientation="portrait"><label>Figure 29.</label><caption><p>Inner walls of male reproductive organs of <italic><tp:taxon-name><tp:taxon-name-part taxon-name-part-type="genus">Gudeodiscus</tp:taxon-name-part></tp:taxon-name></italic> and <italic><tp:taxon-name><tp:taxon-name-part taxon-name-part-type="genus">Halongella</tp:taxon-name-part></tp:taxon-name></italic> gen. n. species. <bold>A–B</bold> penis of <italic><tp:taxon-name><tp:taxon-name-part taxon-name-part-type="genus">Halongella</tp:taxon-name-part> <tp:taxon-name-part taxon-name-part-type="species">schlumbergeri</tp:taxon-name-part></tp:taxon-name></italic> (Morlet, 1886), 20071122D <bold>C</bold> penis of <italic><tp:taxon-name><tp:taxon-name-part taxon-name-part-type="genus">Halongella</tp:taxon-name-part> <tp:taxon-name-part taxon-name-part-type="species">fruhstorferi</tp:taxon-name-part></tp:taxon-name></italic> (Möllendorff, 1901) (for locality see Figure <xref ref-type="fig" rid="F25">25</xref>) <bold>D</bold> epiphallus of <italic><tp:taxon-name><tp:taxon-name-part taxon-name-part-type="genus">Gudeodiscus</tp:taxon-name-part> <tp:taxon-name-part taxon-name-part-type="species">fischeri</tp:taxon-name-part></tp:taxon-name></italic> (Gude, 1901), (for locality see Figure <xref ref-type="fig" rid="F18">18</xref>) <bold>E</bold> epiphallus of <italic><tp:taxon-name><tp:taxon-name-part taxon-name-part-type="genus">Gudeodiscus</tp:taxon-name-part> <tp:taxon-name-part taxon-name-part-type="species">giardi</tp:taxon-name-part> <tp:taxon-name-part taxon-name-part-type="subspecies">giardi</tp:taxon-name-part></tp:taxon-name></italic> (Fischer, 1898), (for locality see Figure <xref ref-type="fig" rid="F19">19</xref>) <bold>F</bold> penial caecum of <tp:taxon-name><tp:taxon-name-part taxon-name-part-type="genus">Gudeodiscus</tp:taxon-name-part> (<tp:taxon-name-part taxon-name-part-type="subgenus">Gudeodiscus</tp:taxon-name-part>) <tp:taxon-name-part taxon-name-part-type="species">messageri</tp:taxon-name-part> <tp:taxon-name-part taxon-name-part-type="subspecies">raheemi</tp:taxon-name-part></tp:taxon-name> Páll-Gergely &amp; Hunyadi, ssp. n. (for locality see Figure <xref ref-type="fig" rid="F20">20</xref>) <bold>G</bold> penial caecum of <tp:taxon-name><tp:taxon-name-part taxon-name-part-type="genus">Gudeodiscus</tp:taxon-name-part> (<tp:taxon-name-part taxon-name-part-type="subgenus">Gudeodiscus</tp:taxon-name-part>) <tp:taxon-name-part taxon-name-part-type="species">messageri</tp:taxon-name-part> <tp:taxon-name-part taxon-name-part-type="subspecies">raheemi</tp:taxon-name-part></tp:taxon-name> ssp. n. (for locality see Figure <xref ref-type="fig" rid="F28">28E</xref>) <bold>H</bold> epiphallus of <italic><tp:taxon-name><tp:taxon-name-part taxon-name-part-type="genus">Halongella</tp:taxon-name-part> <tp:taxon-name-part taxon-name-part-type="species">schlumbergeri</tp:taxon-name-part></tp:taxon-name></italic> (for locality see Figure <xref ref-type="fig" rid="F26">26</xref>) <bold>I</bold> <italic><tp:taxon-name><tp:taxon-name-part taxon-name-part-type="genus">Halongella</tp:taxon-name-part> <tp:taxon-name-part taxon-name-part-type="species">fruhstorferi</tp:taxon-name-part></tp:taxon-name></italic>, (for locality see Figure <xref ref-type="fig" rid="F25">25</xref>) <bold>J</bold> spermatophore of <tp:taxon-name><tp:taxon-name-part taxon-name-part-type="genus">Gudeodiscus</tp:taxon-name-part> (<tp:taxon-name-part taxon-name-part-type="subgenus">Gudeodiscus</tp:taxon-name-part>) <tp:taxon-name-part taxon-name-part-type="species">fischeri</tp:taxon-name-part></tp:taxon-name>, (for locality see Figure <xref ref-type="fig" rid="F17">17</xref>). All photos by B. Páll-Gergely.</p></caption><graphic xmlns:xlink="http://www.w3.org/1999/xlink" xlink:href="zookeys-473-001-g029.jpg" position="float" orientation="portrait" xlink:type="simple" id="oo_37225.jpg"/></fig><fig id="F25" position="float" orientation="portrait"><label>Figure 25.</label><caption><p>Reproductive anatomy of <italic><tp:taxon-name><tp:taxon-name-part taxon-name-part-type="genus">Halongella</tp:taxon-name-part> <tp:taxon-name-part taxon-name-part-type="species">fruhstorferi</tp:taxon-name-part></tp:taxon-name></italic> (Möllendorff, 1901). Locality information: Quảng Ninh Province, Vân Đồn Island (NE Cẩm Phả), Cái Rồng village, <named-content xmlns:xlink="http://www.w3.org/1999/xlink" content-type="dwc:verbatimCoordinates" xlink:type="simple">21°3.560'N, 107°25.551'E</named-content>, leg. Hemmen, Ch. &amp; J., 14.08.2011. Scale represents 5 mm.</p></caption><graphic xmlns:xlink="http://www.w3.org/1999/xlink" xlink:href="zookeys-473-001-g025.jpg" position="float" orientation="portrait" xlink:type="simple" id="oo_37221.jpg"/></fig><fig id="F20" position="float" orientation="portrait"><label>Figure 20.</label><caption><p>Reproductive anatomy of <tp:taxon-name><tp:taxon-name-part taxon-name-part-type="genus">Gudeodiscus</tp:taxon-name-part> (<tp:taxon-name-part taxon-name-part-type="subgenus">Gudeodiscus</tp:taxon-name-part>) <tp:taxon-name-part taxon-name-part-type="species">messageri</tp:taxon-name-part> <tp:taxon-name-part taxon-name-part-type="subspecies">raheemi</tp:taxon-name-part></tp:taxon-name> Páll-Gergely &amp; Hunyadi, ssp. n. Locality information: Hòa Bình Province, ca. km 156 old road Hà Nội to Sơn La (right side off road), <named-content xmlns:xlink="http://www.w3.org/1999/xlink" content-type="dwc:verbatimCoordinates" xlink:type="simple">20°46.000'N, 104°53.885'E</named-content>, leg. Hemmen, Ch. &amp; J., 15.10.2010. Scale represents 5 mm.</p></caption><graphic xmlns:xlink="http://www.w3.org/1999/xlink" xlink:href="zookeys-473-001-g020.jpg" position="float" orientation="portrait" xlink:type="simple" id="oo_37216.jpg"/></fig><fig id="F26" position="float" orientation="portrait"><label>Figure 26.</label><caption><p>Reproductive anatomy of <italic><tp:taxon-name><tp:taxon-name-part taxon-name-part-type="genus">Halongella</tp:taxon-name-part> <tp:taxon-name-part taxon-name-part-type="species">schlumbergeri</tp:taxon-name-part></tp:taxon-name></italic> (Morlet, 1886), “Specimen1”. Locality information: Hải Phòng Province, Cát Bà Island, behind cemetery of Gia Luận village, <named-content xmlns:xlink="http://www.w3.org/1999/xlink" content-type="dwc:verbatimCoordinates" xlink:type="simple">20°50.092'N, 106°58.560'E</named-content>, leg. Hemmen, Ch. &amp; J., 10.04.2011. Scale represents 5 mm.</p></caption><graphic xmlns:xlink="http://www.w3.org/1999/xlink" xlink:href="zookeys-473-001-g026.jpg" position="float" orientation="portrait" xlink:type="simple" id="oo_37222.jpg"/></fig><fig id="F30" position="float" orientation="portrait"><label>Figure 30.</label><caption><p>Calcareous claws found in pockets on the inner penial wall of <italic><tp:taxon-name><tp:taxon-name-part taxon-name-part-type="genus">Gudeodiscus</tp:taxon-name-part></tp:taxon-name></italic> and <italic><tp:taxon-name><tp:taxon-name-part taxon-name-part-type="genus">Halongella</tp:taxon-name-part></tp:taxon-name></italic> gen. n. species. <bold>A–C, F</bold> <tp:taxon-name><tp:taxon-name-part taxon-name-part-type="genus">Gudeodiscus</tp:taxon-name-part> (<tp:taxon-name-part taxon-name-part-type="subgenus">Gudeodiscus</tp:taxon-name-part>) <tp:taxon-name-part taxon-name-part-type="species">villedaryi</tp:taxon-name-part></tp:taxon-name> (Ancey, 1888) (for locality see Figure <xref ref-type="fig" rid="F23">23</xref>) <bold>D</bold> <italic><tp:taxon-name><tp:taxon-name-part taxon-name-part-type="genus">Gudeodiscus</tp:taxon-name-part> <tp:taxon-name-part taxon-name-part-type="species">giardi</tp:taxon-name-part> <tp:taxon-name-part taxon-name-part-type="subspecies">giardi</tp:taxon-name-part></tp:taxon-name></italic> (Fischer, 1898) (for locality see Figure <xref ref-type="fig" rid="F19">19</xref>) <bold>E</bold> <tp:taxon-name><tp:taxon-name-part taxon-name-part-type="genus">Gudeodiscus</tp:taxon-name-part> (<tp:taxon-name-part taxon-name-part-type="subgenus">Gudeodiscus</tp:taxon-name-part>) <tp:taxon-name-part taxon-name-part-type="species">fischeri</tp:taxon-name-part></tp:taxon-name> (Gude, 1901) (for locality see Figure <xref ref-type="fig" rid="F19">19</xref>) <bold>G–I</bold> <italic><tp:taxon-name><tp:taxon-name-part taxon-name-part-type="genus">Halongella</tp:taxon-name-part> <tp:taxon-name-part taxon-name-part-type="species">schlumbergeri</tp:taxon-name-part></tp:taxon-name></italic> (Morlet, 1886) (for locality see Figure <xref ref-type="fig" rid="F29">29A–B</xref>). The claws in case of <tp:taxon-name><tp:taxon-name-part taxon-name-part-type="genus">Gudeodiscus</tp:taxon-name-part> (<tp:taxon-name-part taxon-name-part-type="subgenus">Gudeodiscus</tp:taxon-name-part>) <tp:taxon-name-part taxon-name-part-type="species">fischeri</tp:taxon-name-part></tp:taxon-name> and <italic><tp:taxon-name><tp:taxon-name-part taxon-name-part-type="genus">Halongella</tp:taxon-name-part> <tp:taxon-name-part taxon-name-part-type="species">schlumbergeri</tp:taxon-name-part></tp:taxon-name></italic> were too fragile for dissecting out, therefore drawings are presented. All images by B. Páll-Gergely.</p></caption><graphic xmlns:xlink="http://www.w3.org/1999/xlink" xlink:href="zookeys-473-001-g030.jpg" position="float" orientation="portrait" xlink:type="simple" id="oo_37226.jpg"/></fig><fig id="F23" position="float" orientation="portrait"><label>Figure 23.</label><caption><p>Reproductive anatomy of <tp:taxon-name><tp:taxon-name-part taxon-name-part-type="genus">Gudeodiscus</tp:taxon-name-part> (<tp:taxon-name-part taxon-name-part-type="subgenus">Gudeodiscus</tp:taxon-name-part>) <tp:taxon-name-part taxon-name-part-type="species">villedaryi</tp:taxon-name-part></tp:taxon-name> (Ancey, 1888). Locality information: Thái Nguyên Province, Ðình Cả NE 4 km, Phượng Hoàng cave, around the entrance of the cave, 365 m, <named-content xmlns:xlink="http://www.w3.org/1999/xlink" content-type="dwc:verbatimCoordinates" xlink:type="simple">21°46.782'N, 106°07.189'E</named-content>, leg. Hunyadi, A., 13.11.2011. Scale represents 5 mm.</p></caption><graphic xmlns:xlink="http://www.w3.org/1999/xlink" xlink:href="zookeys-473-001-g023.jpg" position="float" orientation="portrait" xlink:type="simple" id="oo_37219.jpg"/></fig><fig id="F31" position="float" orientation="portrait"><label>Figure 31.</label><caption><p>Inner wall of the vagina of <italic><tp:taxon-name><tp:taxon-name-part taxon-name-part-type="genus">Sicradiscus</tp:taxon-name-part></tp:taxon-name></italic> and <italic><tp:taxon-name><tp:taxon-name-part taxon-name-part-type="genus">Gudeodiscus</tp:taxon-name-part></tp:taxon-name></italic> species. <bold>A</bold> <italic><tp:taxon-name><tp:taxon-name-part taxon-name-part-type="genus">Sicradiscus</tp:taxon-name-part> <tp:taxon-name-part taxon-name-part-type="species">mansuyi</tp:taxon-name-part></tp:taxon-name></italic> (Gude, 1908), (for locality see Figure <xref ref-type="fig" rid="F27">27</xref>) <bold>B</bold> <tp:taxon-name><tp:taxon-name-part taxon-name-part-type="genus">Gudeodiscus</tp:taxon-name-part> (<tp:taxon-name-part taxon-name-part-type="subgenus">Gudeodiscus</tp:taxon-name-part>) <tp:taxon-name-part taxon-name-part-type="species">messageri</tp:taxon-name-part> <tp:taxon-name-part taxon-name-part-type="subspecies">raheemi</tp:taxon-name-part></tp:taxon-name> Páll-Gergely &amp; Hunyadi, ssp. n. (for locality see Figure <xref ref-type="fig" rid="F20">20</xref>) <bold>C</bold> <tp:taxon-name><tp:taxon-name-part taxon-name-part-type="genus">Gudeodiscus</tp:taxon-name-part> (<tp:taxon-name-part taxon-name-part-type="subgenus">Gudeodiscus</tp:taxon-name-part>) <tp:taxon-name-part taxon-name-part-type="species">phlyarius</tp:taxon-name-part></tp:taxon-name> (Mabille, 1887), Vn11-157 <bold>D</bold> <tp:taxon-name><tp:taxon-name-part taxon-name-part-type="genus">Gudeodiscus</tp:taxon-name-part> (<tp:taxon-name-part taxon-name-part-type="subgenus">Gudeodiscus</tp:taxon-name-part>) <tp:taxon-name-part taxon-name-part-type="species">fischeri</tp:taxon-name-part></tp:taxon-name> (Gude, 1901) (for locality see Figure <xref ref-type="fig" rid="F17">17</xref>).</p></caption><graphic xmlns:xlink="http://www.w3.org/1999/xlink" xlink:href="zookeys-473-001-g031.jpg" position="float" orientation="portrait" xlink:type="simple" id="oo_37227.jpg"/></fig><fig id="F27" position="float" orientation="portrait"><label>Figure 27.</label><caption><p>Reproductive anatomy of <italic><tp:taxon-name><tp:taxon-name-part taxon-name-part-type="genus">Sicradiscus</tp:taxon-name-part> <tp:taxon-name-part taxon-name-part-type="species">mansuyi</tp:taxon-name-part></tp:taxon-name></italic> (Gude, 1908). Locality information: Cao Bằng Province, southern edge of Pác Rải, Trùng Khánh 3 km towards Quảng Uyên, left side of the road, 570 m, <named-content xmlns:xlink="http://www.w3.org/1999/xlink" content-type="dwc:verbatimCoordinates" xlink:type="simple">22°48.961'N, 106°30.533'E</named-content>, leg. Hunyadi, A., 28.05.2012. Scale represents 2 mm.</p></caption><graphic xmlns:xlink="http://www.w3.org/1999/xlink" xlink:href="zookeys-473-001-g027.jpg" position="float" orientation="portrait" xlink:type="simple" id="oo_37223.jpg"/></fig><fig id="F34" position="float" orientation="portrait"><label>Figure 34.</label><caption><p>SEM images of radulae of <italic><tp:taxon-name><tp:taxon-name-part taxon-name-part-type="genus">Gudeodiscus</tp:taxon-name-part></tp:taxon-name></italic> species. <bold>A, D, G, J, M</bold> show the middle part of the radula <bold>B, E, H, K, N</bold> show the central tooth and the first 2–3 pairs of laterals <bold>C, F, I, L, O</bold> show the marginals. <bold>A–C</bold> <tp:taxon-name><tp:taxon-name-part taxon-name-part-type="genus">Gudeodiscus</tp:taxon-name-part> (<tp:taxon-name-part taxon-name-part-type="subgenus">Veludiscus</tp:taxon-name-part>) <tp:taxon-name-part taxon-name-part-type="species">emigrans</tp:taxon-name-part> <tp:taxon-name-part taxon-name-part-type="subspecies">otanii</tp:taxon-name-part></tp:taxon-name> Páll-Gergely &amp; Hunyadi, 2013, China, Guangxi, Yizhou Shi, Aishan Xiang, Xiannuyan, ca 170 m, <named-content xmlns:xlink="http://www.w3.org/1999/xlink" content-type="dwc:verbatimCoordinates" xlink:type="simple">24°29.292'N, 108°34.057'E</named-content>, leg. Nakahara, Y., Ohara, K., Okubo, K. &amp; Otani, J. U., 13.11.2004. <bold>D–F</bold> <tp:taxon-name><tp:taxon-name-part taxon-name-part-type="genus">Gudeodiscus</tp:taxon-name-part> (<tp:taxon-name-part taxon-name-part-type="subgenus">Veludiscus</tp:taxon-name-part>) <tp:taxon-name-part taxon-name-part-type="species">eroessi</tp:taxon-name-part> <tp:taxon-name-part taxon-name-part-type="subspecies">eroessi</tp:taxon-name-part></tp:taxon-name> Páll-Gergely &amp; Hunyadi, 2013, China, Guangxi, Guigang Shi, Guzhang Xiang, beyond Chuanshan village, ca 155 m, <named-content xmlns:xlink="http://www.w3.org/1999/xlink" content-type="dwc:verbatimCoordinates" xlink:type="simple">23°20.848'N, 109°19.256'E</named-content>, leg. Nakahara, Y., Ohara, K., Okubo, K. &amp; Otani, J. U., 09.11.2004 <bold>G–I</bold> <tp:taxon-name><tp:taxon-name-part taxon-name-part-type="genus">Gudeodiscus</tp:taxon-name-part> (<tp:taxon-name-part taxon-name-part-type="subgenus">Veludiscus</tp:taxon-name-part>) <tp:taxon-name-part taxon-name-part-type="species">okuboi</tp:taxon-name-part></tp:taxon-name> Páll-Gergely &amp; Hunyadi, 2013, Guangxi, Guigang Shi, Guzhang Xiang, road to Wushan Xiang, ca 130 m, <named-content xmlns:xlink="http://www.w3.org/1999/xlink" content-type="dwc:verbatimCoordinates" xlink:type="simple">23°21.178'N, 109°17.432'E</named-content>, leg. Nakahara, Y., Ohara, K., Okubo, K. &amp; Otani, J. U., 09.11.2004. <bold>J–L</bold> <tp:taxon-name><tp:taxon-name-part taxon-name-part-type="genus">Gudeodiscus</tp:taxon-name-part> (<tp:taxon-name-part taxon-name-part-type="subgenus">Veludiscus</tp:taxon-name-part>) <tp:taxon-name-part taxon-name-part-type="species">pulvinaris</tp:taxon-name-part> <tp:taxon-name-part taxon-name-part-type="subspecies">pulvinaris</tp:taxon-name-part></tp:taxon-name> (Gould, 1859), China, Hong Kong Peak, leg. Miu Yeung, June 2013 <bold>M–O</bold> <tp:taxon-name><tp:taxon-name-part taxon-name-part-type="genus">Gudeodiscus</tp:taxon-name-part> (<tp:taxon-name-part taxon-name-part-type="subgenus">Gudeodiscus</tp:taxon-name-part>) <tp:taxon-name-part taxon-name-part-type="species">fischeri</tp:taxon-name-part></tp:taxon-name> (Gude, 1901), (for locality see Figure <xref ref-type="fig" rid="F17">17</xref>). All photos by B. Páll-Gergely.</p></caption><graphic xmlns:xlink="http://www.w3.org/1999/xlink" xlink:href="zookeys-473-001-g034.jpg" position="float" orientation="portrait" xlink:type="simple" id="oo_37230.jpg"/></fig><table-wrap id="T6" position="float" orientation="portrait"><label>Table 6.</label><caption><p>Key characters of the radula of Chinese and Vietnamese <tp:taxon-name><tp:taxon-name-part taxon-name-part-type="family">Plectopylidae</tp:taxon-name-part></tp:taxon-name> species. Abbreviations: <bold>L</bold> lateral <bold>M</bold> marginal.</p></caption><table rules="all"><tbody><tr><th rowspan="1" colspan="1">taxon</th><th rowspan="1" colspan="1">L</th><th rowspan="1" colspan="1">M</th><th rowspan="1" colspan="1">size of central</th><th rowspan="1" colspan="1">shape of the first lateral</th><th rowspan="1" colspan="1">morphology of the marginals</th></tr><tr><td rowspan="1" colspan="1"><tp:taxon-name><tp:taxon-name-part taxon-name-part-type="genus">Gudeodiscus</tp:taxon-name-part> (<tp:taxon-name-part taxon-name-part-type="subgenus">Veludiscus</tp:taxon-name-part>) <tp:taxon-name-part taxon-name-part-type="species">emigrans</tp:taxon-name-part> <tp:taxon-name-part taxon-name-part-type="subspecies">otanii</tp:taxon-name-part></tp:taxon-name></td><td rowspan="1" colspan="1">9</td><td rowspan="1" colspan="1">11</td><td rowspan="1" colspan="1">slightly smaller than the ectocone of the first lateral</td><td rowspan="1" colspan="1">rhomboid, rather blunt</td><td rowspan="1" colspan="1">bicuspid or tricuspid with blunt inner cusp and shallow incision between the inner two cusps</td></tr><tr><td rowspan="1" colspan="1"><tp:taxon-name><tp:taxon-name-part taxon-name-part-type="genus">Gudeodiscus</tp:taxon-name-part> (<tp:taxon-name-part taxon-name-part-type="subgenus">Veludiscus</tp:taxon-name-part>) <tp:taxon-name-part taxon-name-part-type="species">eroessi</tp:taxon-name-part></tp:taxon-name></td><td rowspan="1" colspan="1">10</td><td rowspan="1" colspan="1">10</td><td rowspan="1" colspan="1">smaller than the ectocone of the first lateral</td><td rowspan="1" colspan="1">rhomboid, rather blunt</td><td rowspan="1" colspan="1">bicuspid or tricuspid with blunt inner cusp and shallow incision between the inner two cusps</td></tr><tr><td rowspan="1" colspan="1"><tp:taxon-name><tp:taxon-name-part taxon-name-part-type="genus">Gudeodiscus</tp:taxon-name-part> (<tp:taxon-name-part taxon-name-part-type="subgenus">Veludiscus</tp:taxon-name-part>) <tp:taxon-name-part taxon-name-part-type="species">okuboi</tp:taxon-name-part></tp:taxon-name></td><td rowspan="1" colspan="1">7</td><td rowspan="1" colspan="1">13</td><td rowspan="1" colspan="1">slightly smaller than the ectocone of the first lateral</td><td rowspan="1" colspan="1">rhomboid, rather blunt</td><td rowspan="1" colspan="1">tricuspid with blunt inner cusp and shallow incision between the inner two cusps</td></tr><tr><td rowspan="1" colspan="1"><tp:taxon-name><tp:taxon-name-part taxon-name-part-type="genus">Gudeodiscus</tp:taxon-name-part> (<tp:taxon-name-part taxon-name-part-type="subgenus">Veludiscus</tp:taxon-name-part>) <tp:taxon-name-part taxon-name-part-type="species">pulvinaris</tp:taxon-name-part> <tp:taxon-name-part taxon-name-part-type="subspecies">pulvinaris</tp:taxon-name-part></tp:taxon-name></td><td rowspan="1" colspan="1">7</td><td rowspan="1" colspan="1">14</td><td rowspan="1" colspan="1">smaller than the ectocone of the first lateral</td><td rowspan="1" colspan="1">rhomboid, rather blunt</td><td rowspan="1" colspan="1">tricuspid with blunt inner cusp and shallow incision between the inner two cusps</td></tr><tr><td rowspan="1" colspan="1"><tp:taxon-name><tp:taxon-name-part taxon-name-part-type="genus">Gudeodiscus</tp:taxon-name-part> (<tp:taxon-name-part taxon-name-part-type="subgenus">Gudeodiscus</tp:taxon-name-part>) <tp:taxon-name-part taxon-name-part-type="species">fischeri</tp:taxon-name-part></tp:taxon-name></td><td rowspan="1" colspan="1">9</td><td rowspan="1" colspan="1">13</td><td rowspan="1" colspan="1">as large as or larger than the ectocone of the first lateral</td><td rowspan="1" colspan="1">rhomboid, pointed</td><td rowspan="1" colspan="1">tricuspid, inner two rather blunt, incision between them deep</td></tr><tr><td rowspan="1" colspan="1"><tp:taxon-name><tp:taxon-name-part taxon-name-part-type="genus">Gudeodiscus</tp:taxon-name-part> (<tp:taxon-name-part taxon-name-part-type="subgenus">Gudeodiscus</tp:taxon-name-part>) <tp:taxon-name-part taxon-name-part-type="species">giardi</tp:taxon-name-part></tp:taxon-name></td><td rowspan="1" colspan="1">12</td><td rowspan="1" colspan="1">15</td><td rowspan="1" colspan="1">as large as the ectocone of the first lateral</td><td rowspan="1" colspan="1">rhomboid, pointed</td><td rowspan="1" colspan="1">bicuspid or tricuspid with blunt inner cusp and shallow incision between the inner two cusps</td></tr><tr><td rowspan="1" colspan="1"><tp:taxon-name><tp:taxon-name-part taxon-name-part-type="genus">Gudeodiscus</tp:taxon-name-part> (<tp:taxon-name-part taxon-name-part-type="subgenus">Gudeodiscus</tp:taxon-name-part>) <tp:taxon-name-part taxon-name-part-type="species">messageri</tp:taxon-name-part> <tp:taxon-name-part taxon-name-part-type="subspecies">raheemi</tp:taxon-name-part></tp:taxon-name></td><td rowspan="1" colspan="1">8</td><td rowspan="1" colspan="1">16</td><td rowspan="1" colspan="1">as large as or larger than the ectocone of the first lateral</td><td rowspan="1" colspan="1">rhomboid, pointed</td><td rowspan="1" colspan="1">tricuspid with rather sharp inner cusp and deep incision between the cusps</td></tr><tr><td rowspan="1" colspan="1"><tp:taxon-name><tp:taxon-name-part taxon-name-part-type="genus">Gudeodiscus</tp:taxon-name-part> (<tp:taxon-name-part taxon-name-part-type="subgenus">Gudeodiscus</tp:taxon-name-part>) <tp:taxon-name-part taxon-name-part-type="species">multispira</tp:taxon-name-part></tp:taxon-name></td><td rowspan="1" colspan="1">9</td><td rowspan="1" colspan="1">14</td><td rowspan="1" colspan="1">as large as or larger than the ectocone of the first lateral</td><td rowspan="1" colspan="1">slender oval</td><td rowspan="1" colspan="1">tricuspid with rather blunt inner cusp and deep incision between the cusps</td></tr><tr><td rowspan="1" colspan="1"><tp:taxon-name><tp:taxon-name-part taxon-name-part-type="genus">Gudeodiscus</tp:taxon-name-part> (<tp:taxon-name-part taxon-name-part-type="subgenus">Gudeodiscus</tp:taxon-name-part>) <tp:taxon-name-part taxon-name-part-type="species">phlyarius</tp:taxon-name-part></tp:taxon-name></td><td rowspan="1" colspan="1">9</td><td rowspan="1" colspan="1">12</td><td rowspan="1" colspan="1">as large as the ectocone of the first lateral</td><td rowspan="1" colspan="1">rhomboid, pointed</td><td rowspan="1" colspan="1">bicuspid or tricuspid with blunt inner cusp and shallow incision between the inner two cusps</td></tr><tr><td rowspan="1" colspan="1"><tp:taxon-name><tp:taxon-name-part taxon-name-part-type="genus">Gudeodiscus</tp:taxon-name-part> (<tp:taxon-name-part taxon-name-part-type="subgenus">Gudeodiscus</tp:taxon-name-part>) <tp:taxon-name-part taxon-name-part-type="species">villedaryi</tp:taxon-name-part></tp:taxon-name></td><td rowspan="1" colspan="1">9</td><td rowspan="1" colspan="1">10</td><td rowspan="1" colspan="1">as large as or slightly smaller than the ectocone of the first lateral</td><td rowspan="1" colspan="1">rhomboid, pointed</td><td rowspan="1" colspan="1">bicuspid or tricuspid with blunt inner cusp and shallow incision between the inner two cusps</td></tr><tr><td rowspan="1" colspan="1"><italic><tp:taxon-name><tp:taxon-name-part taxon-name-part-type="genus">Halongella</tp:taxon-name-part> <tp:taxon-name-part taxon-name-part-type="species">fruhstorferi</tp:taxon-name-part></tp:taxon-name></italic></td><td rowspan="1" colspan="1">8</td><td rowspan="1" colspan="1">12</td><td rowspan="1" colspan="1">much smaller than the ectocone of the first lateral</td><td rowspan="1" colspan="1">slender rhomboid</td><td rowspan="1" colspan="1">mostly bicuspid, some of them tricuspid with blunt inner cusps</td></tr><tr><td rowspan="1" colspan="1"><italic><tp:taxon-name><tp:taxon-name-part taxon-name-part-type="genus">Halongella</tp:taxon-name-part> <tp:taxon-name-part taxon-name-part-type="species">schlumbergeri</tp:taxon-name-part></tp:taxon-name></italic></td><td rowspan="1" colspan="1">10</td><td rowspan="1" colspan="1">14</td><td rowspan="1" colspan="1">smaller than the ectocone of the first lateral</td><td rowspan="1" colspan="1">oval</td><td rowspan="1" colspan="1">bicuspid or tricuspid with blunt inner cusp and shallow incision between the inner two cusps</td></tr><tr><td rowspan="1" colspan="1"><italic><tp:taxon-name><tp:taxon-name-part taxon-name-part-type="genus">Sicradiscus</tp:taxon-name-part> <tp:taxon-name-part taxon-name-part-type="species">invius</tp:taxon-name-part></tp:taxon-name></italic></td><td rowspan="1" colspan="1">7</td><td rowspan="1" colspan="1">8</td><td rowspan="1" colspan="1">as large as or larger than the ectocone of the first lateral</td><td rowspan="1" colspan="1">slender with parallel, straight margins and pointed end</td><td rowspan="1" colspan="1">tricuspid with pointed cusps and deep incision between them</td></tr><tr><td rowspan="1" colspan="1"><italic><tp:taxon-name><tp:taxon-name-part taxon-name-part-type="genus">Sicradiscus</tp:taxon-name-part> <tp:taxon-name-part taxon-name-part-type="species">mansuyi</tp:taxon-name-part></tp:taxon-name></italic></td><td rowspan="1" colspan="1">8</td><td rowspan="1" colspan="1">10</td><td rowspan="1" colspan="1">as large as the ectocone of the first lateral</td><td rowspan="1" colspan="1">slender with parallel, straight margins and pointed end</td><td rowspan="1" colspan="1">tricuspid with pointed cusps and deep incision between them, some of them quadricuspid</td></tr><tr><td rowspan="1" colspan="1"><italic><tp:taxon-name><tp:taxon-name-part taxon-name-part-type="genus">Sicradiscus</tp:taxon-name-part> <tp:taxon-name-part taxon-name-part-type="species">schistoptychia</tp:taxon-name-part></tp:taxon-name></italic></td><td rowspan="1" colspan="1">6</td><td rowspan="1" colspan="1">14</td><td rowspan="1" colspan="1">as large as or larger than the ectocone of the first lateral</td><td rowspan="1" colspan="1">slender with parallel, straight margins and pointed end</td><td rowspan="1" colspan="1">tricuspid with pointed cusps and deep incision between them</td></tr><tr><td rowspan="1" colspan="1"><italic><tp:taxon-name><tp:taxon-name-part taxon-name-part-type="genus">Sicradiscus</tp:taxon-name-part> <tp:taxon-name-part taxon-name-part-type="species">transitus</tp:taxon-name-part></tp:taxon-name></italic></td><td rowspan="1" colspan="1">6</td><td rowspan="1" colspan="1">10</td><td rowspan="1" colspan="1">as large as the ectocone of the first lateral</td><td rowspan="1" colspan="1">triangular</td><td rowspan="1" colspan="1">tricuspid with pointed cusps and deep incision between them</td></tr><tr><td rowspan="1" colspan="1"><italic><tp:taxon-name><tp:taxon-name-part taxon-name-part-type="genus">Sinicola</tp:taxon-name-part> <tp:taxon-name-part taxon-name-part-type="species">asamiana</tp:taxon-name-part></tp:taxon-name></italic></td><td rowspan="1" colspan="1">8</td><td rowspan="1" colspan="1">11</td><td rowspan="1" colspan="1">as large or almost as large as the ectocone of the first lateral</td><td rowspan="1" colspan="1">slender with parallel, straight margins and pointed end</td><td rowspan="1" colspan="1">tricuspid with pointed cusps and deep incision between them</td></tr><tr><td rowspan="1" colspan="1"><italic><tp:taxon-name><tp:taxon-name-part taxon-name-part-type="genus">Sinicola</tp:taxon-name-part> <tp:taxon-name-part taxon-name-part-type="species">emoriens</tp:taxon-name-part></tp:taxon-name></italic></td><td rowspan="1" colspan="1">6</td><td rowspan="1" colspan="1">14</td><td rowspan="1" colspan="1">as large as or larger than the ectocone of the first lateral</td><td rowspan="1" colspan="1">slender with parallel, straight margins and pointed end</td><td rowspan="1" colspan="1">tricuspid with pointed cusps and deep incision between them</td></tr><tr><td rowspan="1" colspan="1"><italic><tp:taxon-name><tp:taxon-name-part taxon-name-part-type="genus">Sinicola</tp:taxon-name-part> <tp:taxon-name-part taxon-name-part-type="species">fimbriosa</tp:taxon-name-part></tp:taxon-name></italic></td><td rowspan="1" colspan="1">10</td><td rowspan="1" colspan="1">15</td><td rowspan="1" colspan="1">larger than the ectocone of the first lateral</td><td rowspan="1" colspan="1">slender with concave inner line</td><td rowspan="1" colspan="1">tricuspid with pointed cusps and deep incision between them</td></tr><tr><td rowspan="1" colspan="1"><italic><tp:taxon-name><tp:taxon-name-part taxon-name-part-type="genus">Sinicola</tp:taxon-name-part> <tp:taxon-name-part taxon-name-part-type="species">jugatoria</tp:taxon-name-part></tp:taxon-name></italic></td><td rowspan="1" colspan="1">9</td><td rowspan="1" colspan="1">12</td><td rowspan="1" colspan="1">as large as the ectocone of the first lateral</td><td rowspan="1" colspan="1">slender with parallel, straight margins and pointed end</td><td rowspan="1" colspan="1">tricuspid with pointed cusps and deep incision between them</td></tr><tr><td rowspan="1" colspan="1"><italic><tp:taxon-name><tp:taxon-name-part taxon-name-part-type="genus">Sinicola</tp:taxon-name-part> <tp:taxon-name-part taxon-name-part-type="species">murata</tp:taxon-name-part></tp:taxon-name></italic></td><td rowspan="1" colspan="1">8</td><td rowspan="1" colspan="1">12</td><td rowspan="1" colspan="1">as large as the ectocone of the first lateral</td><td rowspan="1" colspan="1">slender with parallel, straight margins and pointed end</td><td rowspan="1" colspan="1">tricuspid with pointed cusps and deep incision between them</td></tr><tr><td rowspan="1" colspan="1"><italic><tp:taxon-name><tp:taxon-name-part taxon-name-part-type="genus">Sinicola</tp:taxon-name-part> <tp:taxon-name-part taxon-name-part-type="species">reserata</tp:taxon-name-part> <tp:taxon-name-part taxon-name-part-type="subspecies">azona</tp:taxon-name-part></tp:taxon-name></italic></td><td rowspan="1" colspan="1">11</td><td rowspan="1" colspan="1">14</td><td rowspan="1" colspan="1">as large as the ectocone of the first lateral</td><td rowspan="1" colspan="1">slender with parallel, straight margins and pointed end</td><td rowspan="1" colspan="1">tricuspid with pointed cusps and deep incision between them</td></tr><tr><td rowspan="1" colspan="1"><italic><tp:taxon-name><tp:taxon-name-part taxon-name-part-type="genus">Sinicola</tp:taxon-name-part> <tp:taxon-name-part taxon-name-part-type="species">stenochila</tp:taxon-name-part></tp:taxon-name></italic></td><td rowspan="1" colspan="1">8</td><td rowspan="1" colspan="1">13</td><td rowspan="1" colspan="1">as large as the ectocone of the first lateral</td><td rowspan="1" colspan="1">slender with parallel, straight margins and pointed end</td><td rowspan="1" colspan="1">tricuspid with pointed cusps and deep incision between them</td></tr></tbody></table></table-wrap><fig id="F41" position="float" orientation="portrait"><label>Figure 41.</label><caption><p>Distribution of <italic><tp:taxon-name><tp:taxon-name-part taxon-name-part-type="genus">Gudeodiscus</tp:taxon-name-part></tp:taxon-name></italic> species. Legends: filled circle: <tp:taxon-name><tp:taxon-name-part taxon-name-part-type="genus">Gudeodiscus</tp:taxon-name-part> (<tp:taxon-name-part taxon-name-part-type="subgenus">Gudeodiscus</tp:taxon-name-part><tp:taxon-name-part taxon-name-part-type="uncertainty-rank">?</tp:taxon-name-part>) <tp:taxon-name-part taxon-name-part-type="species">suprafilaris</tp:taxon-name-part></tp:taxon-name> (Gude, 1908), triangle: <tp:taxon-name><tp:taxon-name-part taxon-name-part-type="genus">Gudeodiscus</tp:taxon-name-part> (<tp:taxon-name-part taxon-name-part-type="subgenus">Gudeodiscus</tp:taxon-name-part>) <tp:taxon-name-part taxon-name-part-type="species">fischeri</tp:taxon-name-part></tp:taxon-name> (Gude, 1901), empty square: <tp:taxon-name><tp:taxon-name-part taxon-name-part-type="genus">Gudeodiscus</tp:taxon-name-part> (<tp:taxon-name-part taxon-name-part-type="subgenus">Gudeodiscus</tp:taxon-name-part><tp:taxon-name-part taxon-name-part-type="uncertainty-rank">?</tp:taxon-name-part>) <tp:taxon-name-part taxon-name-part-type="species">cyrtochilus</tp:taxon-name-part></tp:taxon-name> (Gude, 1909).</p></caption><graphic xmlns:xlink="http://www.w3.org/1999/xlink" xlink:href="zookeys-473-001-g041.jpg" position="float" orientation="portrait" xlink:type="simple" id="oo_37237.jpg"/></fig><fig id="F39" position="float" orientation="portrait"><label>Figure 39.</label><caption><p>Locations mentioned in literature on plectopylid taxonomy. <bold>1</bold> Muong-Bo <bold>2</bold> Phony-Tho <bold>3</bold> Trinh-Thuong <bold>4</bold> Muong-Hum <bold>5</bold> Nat-Son (Nhat Son) <bold>6</bold> Muong-Kong <bold>7</bold> Long-Ping <bold>8</bold> Pac-Kha <bold>9</bold> Ha-Giang <bold>10</bold> Tinh-Tuc <bold>11</bold> Cao-Bang <bold>12</bold> Déo-Ma-Phuc <bold>13</bold> Quang-Huyen <bold>14</bold> Ha-Lang <bold>15</bold> Cho-Ra <bold>16</bold> Bac-Khan <bold>17</bold> Nac-Ri <bold>18</bold> That-Khé <bold>19</bold> Cho-Moi <bold>20</bold> Lang-Son <bold>21</bold> Mansongebirge <bold>22</bold> Than-Moi <bold>23</bold> Bac-Ninh <bold>24</bold> Dong-Trieu <bold>25</bold> Bah-Mun <bold>26</bold> Kebao <bold>27</bold> Baie d’Along. The locations of “Col de Nuages” (Clouds Pass) could not be located. It is probably situated on Lao Kay Province, close to Muong-Hum.</p></caption><graphic xmlns:xlink="http://www.w3.org/1999/xlink" xlink:href="zookeys-473-001-g039.jpg" position="float" orientation="portrait" xlink:type="simple" id="oo_37235.jpg"/></fig></tp:treatment-sec><ref-list><ref id="B33"><mixed-citation xmlns:xlink="http://www.w3.org/1999/xlink" xlink:type="simple"><person-group><name name-style="western"><surname>Gude</surname><given-names>GK</given-names></name></person-group> (<year>1908</year>) <article-title>Observation on a number of <italic><tp:taxon-name><tp:taxon-name-part taxon-name-part-type="genus">Plectopylis</tp:taxon-name-part></tp:taxon-name></italic> collected in Tonkin by M. Mansuy with description of four new species.</article-title><source>Journal de Conchyliologie</source><volume>55</volume>: <fpage>345</fpage>–<lpage>357</lpage>.</mixed-citation></ref><ref id="B30"><mixed-citation xmlns:xlink="http://www.w3.org/1999/xlink" xlink:type="simple"><person-group><name name-style="western"><surname>Gude</surname><given-names>GK</given-names></name></person-group> (<year>1901a</year>) <article-title>Sur une collection de <italic><tp:taxon-name><tp:taxon-name-part taxon-name-part-type="genus">Plectopylis</tp:taxon-name-part></tp:taxon-name></italic> du Tonkin, avec la description de six espèces nouvelles.</article-title><source>Journal de Conchyliologie</source><volume>49</volume>: <fpage>197</fpage>–<lpage>212</lpage>. <ext-link ext-link-type="uri" xlink:href="http://www.biodiversitylibrary.org/item/53864#page/209/mode/1up" xlink:type="simple">http://www.biodiversitylibrary.org/item/53864#page/209/mode/1up</ext-link></mixed-citation></ref></ref-list></tp:taxon-treatment>
