# Supplementary material for: Systematics of the family Plectopylidae in Vietnam with additional information on Chinese taxa (Gastropoda, Pulmonata, Stylommatophora)
Source: Zookeys. 2015 Jan 20;(473):1–118. doi: 10.3897/zookeys.473.8659 (PMC4304041; doi:10.3897/zookeys.473.8659)
Supplement: XML Treatment for Gudeodiscus (Gudeodiscus) giardi giardi [file zookeys.473.8659-treatment8.xml]

<!DOCTYPE tp:taxon-treatment
  PUBLIC "-//TaxonX//DTD Taxonomic Treatment Publishing DTD v0 20100105//EN" "tax-treatment-NSO.dtd">
<tp:taxon-treatment xmlns:tp="http://www.plazi.org/taxpub"><tp:treatment-meta><kwd-group><label>Taxon classification</label><kwd><named-content content-type="kingdom">Animalia</named-content></kwd><kwd><named-content content-type="order">Stylommatophora</named-content></kwd><kwd><named-content content-type="family">Plectopylidae</named-content></kwd></kwd-group><mixed-citation publication-type="journal"><person-group><name><surname>Páll-Gergely</surname><given-names>Barna</given-names></name><name><surname>Hunyadi</surname><given-names>András</given-names></name><name><surname>Ablett</surname><given-names>Jonathan</given-names></name><name><surname>Lương</surname><given-names>Hào Văn</given-names></name><name><surname>Fred Naggs</surname><given-names/></name><name><surname>Asami</surname><given-names>Takahiro</given-names></name></person-group><article-title>Systematics of the family <tp:taxon-name><tp:taxon-name-part taxon-name-part-type="family">Plectopylidae</tp:taxon-name-part></tp:taxon-name> in Vietnam with additional information on Chinese taxa (<tp:taxon-name><tp:taxon-name-part taxon-name-part-type="class">Gastropoda</tp:taxon-name-part></tp:taxon-name>, <tp:taxon-name><tp:taxon-name-part taxon-name-part-type="order">Pulmonata</tp:taxon-name-part></tp:taxon-name>, <tp:taxon-name><tp:taxon-name-part taxon-name-part-type="order">Stylommatophora</tp:taxon-name-part></tp:taxon-name>)</article-title><source>Zookeys</source><day>20</day><month>1</month><year>2015</year><volume>2015</volume><issue>473</issue><fpage>1</fpage><lpage>118</lpage><pub-id pub-id-type="doi">10.3897/zookeys.473.8659</pub-id></mixed-citation></tp:treatment-meta><tp:nomenclature><tp:taxon-name>
                            <tp:taxon-name-part taxon-name-part-type="genus">Gudeodiscus</tp:taxon-name-part>
                            (<tp:taxon-name-part taxon-name-part-type="subgenus">Gudeodiscus</tp:taxon-name-part>)
                            <tp:taxon-name-part taxon-name-part-type="species">giardi</tp:taxon-name-part>
                            <tp:taxon-name-part taxon-name-part-type="subspecies">giardi</tp:taxon-name-part>
                        </tp:taxon-name><tp:taxon-authority>(Fischer, 1898)</tp:taxon-authority><xref ref-type="fig" rid="F7">Figures 7E–F</xref><xref ref-type="fig" rid="F8">, 8A</xref><xref ref-type="fig" rid="F9">, 9I</xref><xref ref-type="fig" rid="F13">, 13L–U</xref><xref ref-type="fig" rid="F19">, 19</xref><xref ref-type="fig" rid="F28">, 28B</xref><xref ref-type="fig" rid="F29">, 29E</xref><xref ref-type="fig" rid="F30">, 30D</xref><xref ref-type="fig" rid="F32">, 32C</xref><xref ref-type="fig" rid="F35">, 35A–C</xref><xref ref-type="fig" rid="F45">, 45A</xref><!--PageBreak--><!--PageBreak--><tp:nomenclature-citation-list><tp:nomenclature-citation><tp:taxon-name><tp:taxon-name-part taxon-name-part-type="genus">Plectopylis</tp:taxon-name-part> <tp:taxon-name-part taxon-name-part-type="species">Giardi</tp:taxon-name-part></tp:taxon-name><comment> Fischer 1898a, Bulletin Biologique de la France et de la Belgique, 28: 320–322., Plate 17, Figs 17–21. [“Cao-Bang”].</comment></tp:nomenclature-citation><tp:nomenclature-citation><tp:taxon-name><tp:taxon-name-part taxon-name-part-type="genus">Plectopylis</tp:taxon-name-part> <tp:taxon-name-part taxon-name-part-type="species">Giardi</tp:taxon-name-part></tp:taxon-name><comment> Fischer 1898b, Journal de Conchyliologie, 46: 214–218., Figs 2, 5–6. [“rochers calcaires Déo-Ma-Phuc”].</comment></tp:nomenclature-citation><tp:nomenclature-citation><tp:taxon-name><tp:taxon-name-part taxon-name-part-type="genus">Plectopylis</tp:taxon-name-part> <tp:taxon-name-part taxon-name-part-type="species">Giardi</tp:taxon-name-part></tp:taxon-name><comment> Fischer 1899, Bulletin Biologique de la France et de la Belgique, 32: 330–332., Figs 2, 5–6.</comment></tp:nomenclature-citation><tp:nomenclature-citation><tp:taxon-name><tp:taxon-name-part taxon-name-part-type="genus">Plectopylis</tp:taxon-name-part> <tp:taxon-name-part taxon-name-part-type="species">giardi</tp:taxon-name-part></tp:taxon-name><comment>, — Gude 1899a, Science Gossip, 5: 332–333., Figs 95a–e [“Cao-Bang, Tonkin”].</comment></tp:nomenclature-citation><tp:nomenclature-citation><tp:taxon-name><tp:taxon-name-part taxon-name-part-type="genus">Plectopylis</tp:taxon-name-part> <tp:taxon-name-part taxon-name-part-type="species">congesta</tp:taxon-name-part></tp:taxon-name><comment> Gude 1899a, <bold>syn. n.</bold>, Science Gossip, 5: 332–333., Figs 96a–f [“Tonkin”, “Its exact locality, unfortunately, was not stated.”].</comment></tp:nomenclature-citation><tp:nomenclature-citation><tp:taxon-name><tp:taxon-name-part taxon-name-part-type="genus">Plectopylis</tp:taxon-name-part> <tp:taxon-name-part taxon-name-part-type="species">giardi</tp:taxon-name-part></tp:taxon-name><comment>, — Gude 1899b, Science Gossip, 6: 76., Fig. 103.</comment></tp:nomenclature-citation><tp:nomenclature-citation><tp:taxon-name><tp:taxon-name-part taxon-name-part-type="genus">Plectopylis</tp:taxon-name-part> (<tp:taxon-name-part taxon-name-part-type="subgenus">Endoplon</tp:taxon-name-part>) <tp:taxon-name-part taxon-name-part-type="species">giardi</tp:taxon-name-part></tp:taxon-name><comment>, — Gude 1899c, Science Gossip, 4: 148.</comment></tp:nomenclature-citation><tp:nomenclature-citation><tp:taxon-name><tp:taxon-name-part taxon-name-part-type="genus">Plectopylis</tp:taxon-name-part> (<tp:taxon-name-part taxon-name-part-type="subgenus">Endoplon</tp:taxon-name-part>) <tp:taxon-name-part taxon-name-part-type="species">congesta</tp:taxon-name-part></tp:taxon-name><comment>, — Gude 1899c, Science Gossip, 6: 148.</comment></tp:nomenclature-citation><tp:nomenclature-citation><tp:taxon-name><tp:taxon-name-part taxon-name-part-type="genus">Plectopylis</tp:taxon-name-part> (<tp:taxon-name-part taxon-name-part-type="subgenus">Endoplon</tp:taxon-name-part>) <tp:taxon-name-part taxon-name-part-type="species">giardi</tp:taxon-name-part></tp:taxon-name><comment>, — Gude 1899d, Science Gossip, 6: 175.</comment></tp:nomenclature-citation><tp:nomenclature-citation><tp:taxon-name><tp:taxon-name-part taxon-name-part-type="genus">Plectopylis</tp:taxon-name-part> (<tp:taxon-name-part taxon-name-part-type="subgenus">Endoplon</tp:taxon-name-part>) <tp:taxon-name-part taxon-name-part-type="species">congesta</tp:taxon-name-part></tp:taxon-name><comment>, — Gude 1899d, Science Gossip, 6: 175, 176.</comment></tp:nomenclature-citation><tp:nomenclature-citation><tp:taxon-name><tp:taxon-name-part taxon-name-part-type="genus">Plectopylis</tp:taxon-name-part> <tp:taxon-name-part taxon-name-part-type="species">congesta</tp:taxon-name-part></tp:taxon-name><comment>, — Gude 1901a, Journal de Conchyliologie, 49: 199, 202, 209, 211–212. [“Entre Bac-Kan, et Nac-Ri; environs de Bac-Kan; That-Khé”].</comment></tp:nomenclature-citation><tp:nomenclature-citation><tp:taxon-name><tp:taxon-name-part taxon-name-part-type="genus">Plectopylis</tp:taxon-name-part> <tp:taxon-name-part taxon-name-part-type="species">Giardi</tp:taxon-name-part></tp:taxon-name><comment>, — Gude 1908, Journal de Conchyliologie, 55: 346–348., Figs 1a–b [“Cao-Bang”, “Quang-Huyen”].</comment></tp:nomenclature-citation><tp:nomenclature-citation><tp:taxon-name><tp:taxon-name-part taxon-name-part-type="genus">Gudeodiscus</tp:taxon-name-part> <tp:taxon-name-part taxon-name-part-type="species">congestus</tp:taxon-name-part></tp:taxon-name><comment>, — Páll-Gergely &amp; Hunyadi 2013, Archiv für Molluskenkunde, 142 (1): 8.</comment></tp:nomenclature-citation><tp:nomenclature-citation><tp:taxon-name><tp:taxon-name-part taxon-name-part-type="genus">Gudeodiscus</tp:taxon-name-part> <tp:taxon-name-part taxon-name-part-type="species">giardi</tp:taxon-name-part> <tp:taxon-name-part taxon-name-part-type="subspecies">giardi</tp:taxon-name-part></tp:taxon-name><comment>, — Páll-Gergely &amp; Hunyadi 2013, Archiv für Molluskenkunde, 142 (1): 19–20., Figs 28, 53a–b, 58 (map).</comment></tp:nomenclature-citation><!--PageBreak--></tp:nomenclature-citation-list></tp:nomenclature><tp:treatment-sec sec-type="Types examined"><title>Types examined.</title><p>Haut-Tonkin, Cao-Bang, leg. Billet, M., MNHN 9946 (2 syntypes of <italic><tp:taxon-name><tp:taxon-name-part taxon-name-part-type="species">giardi</tp:taxon-name-part></tp:taxon-name></italic>, Figure <xref ref-type="fig" rid="F8">8A</xref>); Vietnam, Tonkin, environs de Bac-Kan, leg. Messager, MNHN IM-2010-12120 (syntype of <italic><tp:taxon-name><tp:taxon-name-part taxon-name-part-type="species">congesta</tp:taxon-name-part></tp:taxon-name></italic>, Figure <xref ref-type="fig" rid="F8">8E</xref>); Vietnam, Tonkin, environs de Bac-Kan. leg. Messager, NHMUK 1922.8.29.49 (syntype of <italic><tp:taxon-name><tp:taxon-name-part taxon-name-part-type="species">congesta</tp:taxon-name-part></tp:taxon-name></italic>, Figure <xref ref-type="fig" rid="F8">8F</xref>).</p></tp:treatment-sec><tp:treatment-sec sec-type="Museum material examined"><title>Museum material examined.</title><p>Tonkin, coll. Jetschin ex Bonnet 1900, SMF 341736/2; Tonkin, Möllendorff ex Fulton, SMF 150136/1; Tonkin, coll. Jetschin ex Berlier 1908, SMF 102817/1; Tonkin, environs de Bac-Kan, leg. Messager (n. 28), RBINS/1; Tonkin, Long-Phai, NHMSB 122815/1; Long-Phai, leg. Messager, 1901, MNHN-IM-2012-2231/13; Nga-Son, leg. Messager, MNHN-IM-2012-2235/1; Long-Phai, leg. Messager, 1901, MNHN-IM-2012-2236/16; Quang-Huyen, leg. Mansuy, MNHN-IM-2012-2238/14; Bac-Kan, leg. Messager, MNHN-IM-2012-2239/7; That-Khé, leg. Messager, MNHN-IM-2012-2240/9; Bac-Kan, leg. Messager, MNHN-IM-2012-2246/8; Quang-Huyen, Ha-Lang, Coll. Mansuy, MNHN-IM-2012-2248/14; That-Khé, coll. Letellier 1949, MNHN-IM-2012-2266/1; Than-Moi, coll. Staadt, 1969, MNHN-IM-2012-2278/1; Tonkin, coll. Letellier, 1949, MNHN-IM-2012-2293/1; Tonkin, coll. Mansuy, MNHN-IM-2012-2298/1; Entre Bac-Kan et Nac-Ri, coll. Lavezzari, 1929, MNHN-IM-2012-2302/6; Tonkin, coll. Letellier, 1949, MNHN-IM-2012-2308/1; Tonkin, coll. Levazzari, 1929, MNHN-IM-2012-2309/3; That-Khé, leg. Messager, MNHN-IM-2012-2310/6; Cao-Bang, leg. Messager, MNHN-IM-2012-2469/7; Tonkin, leg. Messager, MNHN-IM-2012-2460/9; Tonkin, leg. Messager, MNHN-IM-2012-2441/1; Halong Bay, leg. Messager, MNHN-IM-2012-2318/1; Halong Bay, leg. Messager, MNHN-IM-2012-2319/1; Halong Bay, leg. Messager, MNHN-IM-2012-2323/1; Tonkin, Bac-Kan, Na-Ri, leg. Messager, MNHN-IM-2012-2324/47; That Khé, leg. Messager, MNHN-IM-2012-2326/3; Po Ma, leg. Messager, MNHN-IM-2012-2328/7; That Khé, coll. Staadt 1969, MNHN-IM-2012-2330/3; That Khé, leg. Messager, MNHN-IM-2012-2341/28; Po Ma, leg. Messager, MNHN-IM-2012-2342/6; Col de Nuages, leg. Messager, MNHN-IM-2012-2343/4; Bac-Kan, leg. Messager, MNHN-IM-2012-2344/8; Tonkin, leg. Messager, MNHN-IM-2012-2345/8; That Khé, leg. Messager, MNHN-IM-2012-2346/5; Cold de Nuages, leg. Messager, MNHN-IM-2012-2349/4; Quang-Huyen, coll. Staadt, 1969, MNHN-IM-2012-2351/1; Tonkin, leg. Messager, MNHN-IM-2012-2352/10; Tonkin, leg. Messager, MNHN-IM-2012-2355/1; Na-Cham, leg. Messager, MNHN-IM-2012-2356/10; Na-Cham, leg. Messager, MNHN-IM-2012-2357/5; Cao-Bang, leg. Messager, MNHN-IM-2012-2359/4; That-Khé, leg. Messager, MNHN-IM-2012-2374/4; Tinh Tuc, secteur de Nguyen Binh, coll. Achat Boubée, MNHN-IM-2012-2385/1; Trinh-Thuong, leg. Messager, MNHN-IM-2012-2393/1; Tonkin, coll. Jousseaume, MNHN-IM-2012-2399/1; Bac-Kan, leg. Messager, MNHN-IM-2012-2432/1; Tonkin, leg. Messager, MNHN-IM-2012-2426/3; Bac-Kan, leg. Messager, MNHN-IM-2012-2435/1; Tonkin, coll. Lucas, Acc. no. 2351, NHMUK 20130604/2 (under the name “<!--PageBreak--><italic><tp:taxon-name><tp:taxon-name-part taxon-name-part-type="species">persimilis</tp:taxon-name-part></tp:taxon-name></italic>”); Tonkin, 3/10/08, NHMUK 20130605/2 (under the name “<tp:taxon-name><tp:taxon-name-part taxon-name-part-type="species">persimilis</tp:taxon-name-part> <tp:taxon-name-part taxon-name-part-type="infraspecific-rank">v.</tp:taxon-name-part> <tp:taxon-name-part taxon-name-part-type="variety">minor</tp:taxon-name-part></tp:taxon-name>”); Tonkin, That-Khé, 3/10/08, NHMUK 20130606/3 (under the name “<italic><tp:taxon-name><tp:taxon-name-part taxon-name-part-type="species">persimilis</tp:taxon-name-part></tp:taxon-name></italic>”); Tonkin, coll. Lucas, Acc. no. 2351, NHMUK 20130607/1; Tonkin, 27/6/00, 28, NHMUK 20130608/3 (“<italic><tp:taxon-name><tp:taxon-name-part taxon-name-part-type="species">congesta</tp:taxon-name-part></tp:taxon-name></italic>”); Tonkin, Phi-Mi, coll. Salisbury ex Beddome, NHMUK 20130609/2 (“<italic><tp:taxon-name><tp:taxon-name-part taxon-name-part-type="species">congesta</tp:taxon-name-part></tp:taxon-name></italic>”); Tonkin, coll. Kennard, A. S. ex Gude, NHMUK 20130610/1 (“<italic><tp:taxon-name><tp:taxon-name-part taxon-name-part-type="species">congesta</tp:taxon-name-part></tp:taxon-name></italic>”); Tonkin, Quang-Huyen, NHMUK 1916.3.16.21/1; Tonkin, Quang-Huyen, NHMUK 1907.2.20.17–18/2; Haut-Tonkin, NHMUK 1904.8.1.1–2/2 (under the name “<italic><tp:taxon-name><tp:taxon-name-part taxon-name-part-type="species">persimilis</tp:taxon-name-part></tp:taxon-name></italic>”); Tonkin, That-Khé, NHMUK 1900.2.13.221/1; Tonkin, That-Khé, NHMUK 1920.1.20.17/1; Tonkin, Long-Phai, coll. Wagner ex Messager, NHMW 71640/O/10289/1; Tonkin, Ngan-Son, coll. Wagner ex Messager, NHMW 71640/O/10288/1; Tonkin, Phi-Mi, NHMW 46023/2; Tonkin, Long-Phai, NHMW 46294/2; Tonkin, That-Khe, coll. Wagner ex Messager, NHMW 71640/O/10286/1; Tonkin, Po-Ma (?), coll. Wagner ex Messager, NHMW 71640/O/10287/1; Tonkin, Bac-Khuon, coll. Rolle, NHMW 103352/1 (mixed sample with <italic><tp:taxon-name><tp:taxon-name-part taxon-name-part-type="species">phlyarius</tp:taxon-name-part></tp:taxon-name></italic>); Tonkin, Quang-Huyen, coll. Steenberg, ZMUC-GAS-1813/2.</p></tp:treatment-sec><tp:treatment-sec sec-type="New material examined"><title>New material examined.</title><p><bold>Vn10-58</bold> Cao Bằng Province, ca. 31.5 km from Phục Hòa to Mã Phục (left off rd.), <named-content xmlns:xlink="http://www.w3.org/1999/xlink" content-type="dwc:verbatimCoordinates" xlink:type="simple">22°42.212'N, 106°22.055'E</named-content>, leg. Hemmen, Ch. &amp; J., 20.3.2010., PGB/1; <bold>Vn10-61</bold> Cao Bằng Province, ca. 2 km from Quảng Uyên to Hạ Lang (right off rd.) <named-content xmlns:xlink="http://www.w3.org/1999/xlink" content-type="dwc:verbatimCoordinates" xlink:type="simple">22°42.685'N, 106°27.232'E</named-content>, leg. Hemmen, Ch. &amp; J., 24.3.2010., PGB/2; <bold>Vn10-59</bold> Cao Bằng Province, ca. 30 km from Phục Hòa to Mã Phục (right off rd.), <named-content xmlns:xlink="http://www.w3.org/1999/xlink" content-type="dwc:verbatimCoordinates" xlink:type="simple">22°41.787'N, 106°22.652'E</named-content>, leg. Hemmen, Ch. &amp; J., 23.3.2010., PGB/3; <bold>Vn09-23</bold> Cao Bằng Province, ca. 4.5 km from Mã Phục to Cao Bằng (NW of Cao Bằng), ca. 400 m, <named-content xmlns:xlink="http://www.w3.org/1999/xlink" content-type="dwc:verbatimCoordinates" xlink:type="simple">22°42.814'N, 106°19.630'E</named-content>, leg. Hemmen, Ch. &amp; J., 16.10.2009., PGB/4; <bold>Vn10-57</bold> Cao Bằng Province, ca. 4.5 km from Mã Phục to Cao Bằng (left off rd.), <named-content xmlns:xlink="http://www.w3.org/1999/xlink" content-type="dwc:verbatimCoordinates" xlink:type="simple">22°42.661'N, 106°19.627'E</named-content>, leg. Hemmen, Ch. &amp; J., 23.03.2010., PGB/3; <bold>20081115D</bold> Cao Bằng Province, Hòa An District, Nguyễn Huệ Commune, Hạ Lang, ca 390 m, <named-content xmlns:xlink="http://www.w3.org/1999/xlink" content-type="dwc:verbatimCoordinates" xlink:type="simple">22°42.703'N, 106°19.606'E</named-content>, leg. Ohara, K., 15.11.2008., OK/6, PGB/1; <bold>20081116C</bold> Cao Bằng Province, Trùng Khánh District, Cảnh Tiên Commune, Pắc Rảo., ca 545 m, <named-content xmlns:xlink="http://www.w3.org/1999/xlink" content-type="dwc:verbatimCoordinates" xlink:type="simple">22°48.941'N, 106°30.549'E</named-content>, leg. Ohara, K., 16.11.2008., OK/7, PGB/2; <bold>Vn10-69</bold> Cao Bằng Province, ca. 34.5 km from Cao Bằng to Đông Khê (left off new rd.), <named-content xmlns:xlink="http://www.w3.org/1999/xlink" content-type="dwc:verbatimCoordinates" xlink:type="simple">22°27.439'N, 106°24.994'E</named-content>, leg. Hemmen, Ch. &amp; J., 26.03.2010. (typical “<!--PageBreak--><italic><tp:taxon-name><tp:taxon-name-part taxon-name-part-type="species">congesta</tp:taxon-name-part></tp:taxon-name></italic>”), PGB/3; <bold>2011/81</bold> Cao Bằng Province, Đèo Mã Phục (pass) 500 m towards Quảng Uyên, left side of the road, rock cavern, 610 m, <named-content xmlns:xlink="http://www.w3.org/1999/xlink" content-type="dwc:verbatimCoordinates" xlink:type="simple">22°43.981'N, 106°20.333'E</named-content>, leg. Hunyadi, A., 14.11.2011., HA/26, PGB/2; <bold>2011/82</bold> Lạng Sơn Province, Lũng Phầy (pass), Thất Khê N 13 km, 475 m, <named-content xmlns:xlink="http://www.w3.org/1999/xlink" content-type="dwc:verbatimCoordinates" xlink:type="simple">22°20.363'N, 106°27.098'E</named-content>, leg. Hunyadi, A., 15.11.2011., HA/8, PGB/1 (typical “<italic><tp:taxon-name><tp:taxon-name-part taxon-name-part-type="species">congesta</tp:taxon-name-part></tp:taxon-name></italic>”); <bold>2011/83</bold> Cao Bằng Province, Đèo Lũng Phầy (pass) 2.5 km towards Đông Khê, right side of the road, 360 m, <named-content xmlns:xlink="http://www.w3.org/1999/xlink" content-type="dwc:verbatimCoordinates" xlink:type="simple">22°21.654'N, 106°26.467'E</named-content>, leg. Hunyadi, A., 15.11.2011., HA/17, PGB/2 (typical “<italic><tp:taxon-name><tp:taxon-name-part taxon-name-part-type="species">congesta</tp:taxon-name-part></tp:taxon-name></italic>”); <bold>2011/86</bold> Cao Bằng Province, Quảng Uyên N, 206–207 cross, 300 m towards Hạ Lang, right side of the road, 445 m, <named-content xmlns:xlink="http://www.w3.org/1999/xlink" content-type="dwc:verbatimCoordinates" xlink:type="simple">22°42.670'N, 106°27.260'E</named-content>, leg. Hunyadi, A., 16.11.2011., HA/14, PGB/1; <bold>2011/87</bold> Cao Bằng Province, Quảng Uyên N, 206–207 cross, 430 m, <named-content xmlns:xlink="http://www.w3.org/1999/xlink" content-type="dwc:verbatimCoordinates" xlink:type="simple">22°42.737'N, 106°27.223'E</named-content>, leg. Hunyadi, A., 16.11.2011., HA/14, PGB/1 (anatomically examined, Figures <xref ref-type="fig" rid="F19">19</xref>, <xref ref-type="fig" rid="F28">28B</xref>, <xref ref-type="fig" rid="F29">29E</xref>, <xref ref-type="fig" rid="F30">30D</xref>, <xref ref-type="fig" rid="F32">32C</xref>, <xref ref-type="fig" rid="F35">35A–C</xref>); <bold>2011/88</bold> Cao Bằng Province, Quảng Uyên NW, 445 m, <named-content xmlns:xlink="http://www.w3.org/1999/xlink" content-type="dwc:verbatimCoordinates" xlink:type="simple">22°42.562'N, 106°26.313'E</named-content>, leg. Hunyadi, A., 16.11.2011., HA/6; <bold>2011/89</bold> Cao Bằng Province, Quảng Uyên W, Phi Hải-Ðầu Tuyền cross, 500 m, <named-content xmlns:xlink="http://www.w3.org/1999/xlink" content-type="dwc:verbatimCoordinates" xlink:type="simple">22°42.188'N, 106°26.358'E</named-content>, leg. Hunyadi, A., 16.11.2011., HA/5; <bold>2011/90</bold> Cao Bằng Province, Quảng Uyên S 2 km towards Hồng Ðịnh, left side of the road, 470 m, <named-content xmlns:xlink="http://www.w3.org/1999/xlink" content-type="dwc:verbatimCoordinates" xlink:type="simple">22°40.761'N, 106°26.746'E</named-content>, leg. Hunyadi, A., 16.11.2011., HA/1; <bold>2012/42</bold> Cao Bằng Province, Quảng Uyên 10 km towards Cao Bằng, left side of the road, 620 m, <named-content xmlns:xlink="http://www.w3.org/1999/xlink" content-type="dwc:verbatimCoordinates" xlink:type="simple">22°42.772'N, 106°21.582'E</named-content>, leg. Hunyadi, A., 27.05.2012., HA/9; <bold>2012/43</bold> Cao Bằng Province, Pắc Rảo, Cảnh Tiên Commune cross, 300 m towards Trùng Khánh, right side of the road, 530 m, <named-content xmlns:xlink="http://www.w3.org/1999/xlink" content-type="dwc:verbatimCoordinates" xlink:type="simple">22°49.385'N, 106°30.742'E</named-content>, leg. Hunyadi, A., 28.05.2012., HA/13; <bold>2012/44</bold> Cao Bằng Province, southern edge of Pắc Rảo, Trùng Khánh 3 km towards Quảng Uyên, left side of the road, 570 m, <named-content xmlns:xlink="http://www.w3.org/1999/xlink" content-type="dwc:verbatimCoordinates" xlink:type="simple">22°48.961'N, 106°30.533'E</named-content>, leg. Hunyadi, A., 28.05.2012., HA/35; <bold>2011/85</bold> Cao Bằng Province, Cao Bằng 34.5 km towards Đông Khê, left side of the road, 500 m, <named-content xmlns:xlink="http://www.w3.org/1999/xlink" content-type="dwc:verbatimCoordinates" xlink:type="simple">22°27.487'N, 106°25.047'E</named-content>, leg. Hunyadi, A., 15.11.2011., HA/35, PGB/5 (typical “<italic><tp:taxon-name><tp:taxon-name-part taxon-name-part-type="species">congesta</tp:taxon-name-part></tp:taxon-name></italic>”); <bold>2011/84</bold> Cao Bằng Province, Đông Khê 3 km towards Đèo Lũng Phầy (pass), right side of the road, 390 m, <named-content xmlns:xlink="http://www.w3.org/1999/xlink" content-type="dwc:verbatimCoordinates" xlink:type="simple">22°24.223'N, 106°25.937'E</named-content>, leg. Hunyadi, A., 15.11.2011., HA/10, PGB/2 (typical “<italic><tp:taxon-name><tp:taxon-name-part taxon-name-part-type="species">congesta</tp:taxon-name-part></tp:taxon-name></italic>”); Cao Bằng Province, Hòa An District, Nguyễn Huệ Commune, small hill just outside of Khau Trang Village, <named-content xmlns:xlink="http://www.w3.org/1999/xlink" content-type="dwc:verbatimCoordinates" xlink:type="simple">22°33.510'N, 106°10.294'E</named-content>, leg. Naggs, F. et al., 22.06.2011., NHMUK/1 (see Figure <xref ref-type="fig" rid="F45">45A</xref>).</p></tp:treatment-sec><tp:treatment-sec sec-type="Diagnosis"><title>Diagnosis.</title><p>Shell small to large, brownish (some Chinese populations are small and yellow, translucent), usually finely reticulated (resulting in a matt surface), umbilicus deep, dorsal side domed; apertural lip, callus and apertural fold very well-developed (Figure <xref ref-type="fig" rid="F9">9I</xref>). Parietal wall with two lamellae; the anterior one is usually connected to the lower plica; middle palatal plicae short, depressed Z-shaped, or almost vertical, sometimes connected to each other (Figures <xref ref-type="fig" rid="F13">13L–U</xref>).</p></tp:treatment-sec><tp:treatment-sec sec-type="Measurements"><title>Measurements</title><p>(in mm): D = 13.5–14.1, D = 7–7.7 (n=2, 2011/84); D = 15.6–17, H = 7.7–10 (n=2, 2011/85); D = 19.9–20.3, H = 11–11.6 (n=2, 2011/81); D = 21.3, H = 12.1 (n=1, 2011/86).</p></tp:treatment-sec><tp:treatment-sec sec-type="Differential diagnosis"><title>Differential diagnosis.</title><p>This species is most similar to <italic><tp:taxon-name><tp:taxon-name-part taxon-name-part-type="genus">Gudeodiscus</tp:taxon-name-part> <tp:taxon-name-part taxon-name-part-type="species">francoisi</tp:taxon-name-part></tp:taxon-name></italic>. For comparisons, see under that species. <italic><tp:taxon-name><tp:taxon-name-part taxon-name-part-type="genus">Gudeodiscus</tp:taxon-name-part> <tp:taxon-name-part taxon-name-part-type="species">dautzenbergi</tp:taxon-name-part></tp:taxon-name></italic> is larger, flatter, has wider umbilicus, a weaker apertural lip and the lower end of the anterior lamella is very much elongated anteriorly. <italic><tp:taxon-name><tp:taxon-name-part taxon-name-part-type="genus">Gudeodiscus</tp:taxon-name-part> <tp:taxon-name-part taxon-name-part-type="species">villedaryi</tp:taxon-name-part></tp:taxon-name></italic> is also flatter and most populations have a keel around the umbilicus and an additional long plica below the parietal lamellae. <italic><tp:taxon-name><tp:taxon-name-part taxon-name-part-type="genus">Gudeodiscus</tp:taxon-name-part> <tp:taxon-name-part taxon-name-part-type="species">phlyarius</tp:taxon-name-part></tp:taxon-name></italic> is usually flatter, has a wider umbilicus, slimmer peristome and lower callus. Most specimens of <italic><tp:taxon-name><tp:taxon-name-part taxon-name-part-type="genus">Gudeodiscus</tp:taxon-name-part> <tp:taxon-name-part taxon-name-part-type="species">phlyarius</tp:taxon-name-part></tp:taxon-name></italic> have separated anterior lamella and lower plica, whereas these are always connected in <italic><tp:taxon-name><tp:taxon-name-part taxon-name-part-type="genus">Gudeodiscus</tp:taxon-name-part> <tp:taxon-name-part taxon-name-part-type="species">giardi</tp:taxon-name-part> <tp:taxon-name-part taxon-name-part-type="subspecies">giardi</tp:taxon-name-part></tp:taxon-name></italic>. Typical <italic><tp:taxon-name><tp:taxon-name-part taxon-name-part-type="genus">Plectopylis</tp:taxon-name-part> <tp:taxon-name-part taxon-name-part-type="species">verecunda</tp:taxon-name-part></tp:taxon-name></italic> shells (synonym of <italic><tp:taxon-name><tp:taxon-name-part taxon-name-part-type="genus">Gudeodiscus</tp:taxon-name-part> <tp:taxon-name-part taxon-name-part-type="species">phlyarius</tp:taxon-name-part></tp:taxon-name></italic>) also have an elevated spire, but their shell shape is rather conical, whereas it is usually domed (rounded) in <italic><tp:taxon-name><tp:taxon-name-part taxon-name-part-type="genus">Gudeodiscus</tp:taxon-name-part> <tp:taxon-name-part taxon-name-part-type="species">giardi</tp:taxon-name-part></tp:taxon-name></italic>.</p></tp:treatment-sec><tp:treatment-sec sec-type="Intraspecific diversity"><title>Intraspecific diversity.</title><p>Two subspecies of <italic><tp:taxon-name><tp:taxon-name-part taxon-name-part-type="genus">Gudeodiscus</tp:taxon-name-part> <tp:taxon-name-part taxon-name-part-type="species">giardi</tp:taxon-name-part></tp:taxon-name></italic> were described from China (see <xref ref-type="bibr" rid="B54">Páll-Gergely and Hunyadi 2013</xref>). The populations assigned to the nominotypical subspecies show larger variability in China in terms of shell size, colour and shape, than in Vietnam. In Vietnam <italic><tp:taxon-name><tp:taxon-name-part taxon-name-part-type="genus">Gudeodiscus</tp:taxon-name-part> <tp:taxon-name-part taxon-name-part-type="species">giardi</tp:taxon-name-part> <tp:taxon-name-part taxon-name-part-type="subspecies">giardi</tp:taxon-name-part></tp:taxon-name></italic> is moderately variable. Most variability is observable in the formation of the parietal plicae and lamellae (see Remarks and Figures <xref ref-type="fig" rid="F13">13L–U</xref>).</p></tp:treatment-sec><tp:treatment-sec sec-type="Description of the genitalia"><title>Description of the genitalia.</title><p>One specimen was anatomically examined (see also Remarks). Locality: Cao Bằng Province, Quảng Uyên N, 206–207 cross, 430 m, <named-content xmlns:xlink="http://www.w3.org/1999/xlink" content-type="dwc:verbatimCoordinates" xlink:type="simple">22°42.737'N, 106°27.223'E</named-content>, leg. Hunyadi, A., 16.11.2011. (Figure <xref ref-type="fig" rid="F28">28B</xref>, <xref ref-type="fig" rid="F29">29E</xref>, <xref ref-type="fig" rid="F30">30D</xref>, <xref ref-type="fig" rid="F32">32C</xref>).</p><!--PageBreak--><p>Penis very short, almost ball-like; penis wall conspicuously thickened, its inner surface is characterized by transversal lines at the proximal part and longitudinal pockets in the distal part, arranged in a straight row (Figure <xref ref-type="fig" rid="F28">28B</xref>); there are some calcareous, claw-like objects in the pockets; the claws have a wide, rounded basal part which is found within the pockets, and the short, hook-like part hangs out of the pockets; the base had a granulated surface, probably to provide a better attachment to wall of the pockets, whereas the tip was smooth (Figure <xref ref-type="fig" rid="F30">30D</xref>); epiphallus C-shaped, longer than the penis; its inner wall with three longitudinal parallel folds (Figure <xref ref-type="fig" rid="F29">29E</xref>); penis and epiphallus connected with weak membrane; penial caecum approximately as long as the penis; it has low tubercles on the inner wall and small calcareous rounded granules on each tubercle; retractor muscle attaches on the distal part of the penial caecum; it is longer and wider than the caecum; vas deferens convoluted near the vagina. Vagina very thick and long, it is attached to the body wall with several thin ligaments; one side of the vaginal bulb with very much thickened wall, the other side with thin, almost translucent wall, internally with fine, irregular, reticulated sculpture; inner wall of the distal portion of the vagina with well-developed, rather irregular transversal folds (Figure <xref ref-type="fig" rid="F32">32C</xref>); gametolytic sac and diverticulum slender, they are nearly the same length.</p></tp:treatment-sec><tp:treatment-sec sec-type="Radula"><title>Radula.</title><p>See Table <xref ref-type="table" rid="T6">6</xref> and Figures <xref ref-type="fig" rid="F35">35A–C</xref>.</p></tp:treatment-sec><tp:treatment-sec sec-type="Distribution"><title>Distribution</title><p>(see Figure <xref ref-type="fig" rid="F42">42</xref>): Newly-collected material was examined from Cao Bằng Province and the northern part of Lạng Sơn Province. The localities of “Col de Nuages” and “Halong Bay” are probably erroneous. This species is also known from the western part of Guangxi, China (<xref ref-type="bibr" rid="B54">Páll-Gergely and Hunyadi 2013</xref>).</p></tp:treatment-sec><tp:treatment-sec sec-type="Remarks"><title>Remarks.</title><p><italic><tp:taxon-name><tp:taxon-name-part taxon-name-part-type="genus">Plectopylis</tp:taxon-name-part> <tp:taxon-name-part taxon-name-part-type="species">congesta</tp:taxon-name-part></tp:taxon-name></italic> Gude, 1899 was described without exact locality data. Some shells from populations in southern Cao Bằng and northern Lạng Sơn prefectures (Vn10-69; 2011/84, 2011/83, 2011/82, 2011/85) resemble the holotype of <italic><tp:taxon-name><tp:taxon-name-part taxon-name-part-type="genus">Plectopylis</tp:taxon-name-part> <tp:taxon-name-part taxon-name-part-type="species">congesta</tp:taxon-name-part></tp:taxon-name></italic> on the basis of relatively weak peristome and callus, weak (low) posterior lamella and the anterior lamella which is fused to the upper parietal plica. These populations however, falls within the morphological range of the very variable <italic><tp:taxon-name><tp:taxon-name-part taxon-name-part-type="genus">Gudeodiscus</tp:taxon-name-part> <tp:taxon-name-part taxon-name-part-type="species">giardi</tp:taxon-name-part> <tp:taxon-name-part taxon-name-part-type="subspecies">giardi</tp:taxon-name-part></tp:taxon-name></italic>, therefore <italic><tp:taxon-name><tp:taxon-name-part taxon-name-part-type="genus">Plectopylis</tp:taxon-name-part> <tp:taxon-name-part taxon-name-part-type="species">congesta</tp:taxon-name-part></tp:taxon-name></italic> is here synonymised with <italic><tp:taxon-name><tp:taxon-name-part taxon-name-part-type="genus">Gudeodiscus</tp:taxon-name-part> <tp:taxon-name-part taxon-name-part-type="species">giardi</tp:taxon-name-part> <tp:taxon-name-part taxon-name-part-type="subspecies">giardi</tp:taxon-name-part></tp:taxon-name></italic>.</p><p>The genital anatomy of a Chinese specimen of <italic><tp:taxon-name><tp:taxon-name-part taxon-name-part-type="genus">Gudeodiscus</tp:taxon-name-part> <tp:taxon-name-part taxon-name-part-type="species">giardi</tp:taxon-name-part> <tp:taxon-name-part taxon-name-part-type="subspecies">giardi</tp:taxon-name-part></tp:taxon-name></italic> was described by <xref ref-type="bibr" rid="B55">Páll-Gergely and Asami (2014)</xref>. The only notable difference between the Chinese and Vietnamese specimens is the much longer penis in the Chinese individual. It seems that the long, slender, proximal portion of the penis visible in the Chinese specimen is entirely missing in the Vietnamese one.</p></tp:treatment-sec><tp:treatment-sec><!--Section generated to contain objects referenced in tp:taxon-treatment.--><fig id="F7" position="float" orientation="portrait"><label>Figure 7.</label><caption><p>Shells of Vietnamese <italic><tp:taxon-name><tp:taxon-name-part taxon-name-part-type="genus">Gudeodiscus</tp:taxon-name-part></tp:taxon-name></italic> and <italic><tp:taxon-name><tp:taxon-name-part taxon-name-part-type="genus">Halongella</tp:taxon-name-part></tp:taxon-name></italic> gen. n. species. <bold>A</bold> <tp:taxon-name><tp:taxon-name-part taxon-name-part-type="genus">Gudeodiscus</tp:taxon-name-part> (<tp:taxon-name-part taxon-name-part-type="subgenus">Gudeodiscus</tp:taxon-name-part><tp:taxon-name-part taxon-name-part-type="uncertainty-rank">?</tp:taxon-name-part>) <tp:taxon-name-part taxon-name-part-type="species">francoisi</tp:taxon-name-part></tp:taxon-name> (Fischer, 1898), MNHN 24601 (holotype of <italic><tp:taxon-name><tp:taxon-name-part taxon-name-part-type="genus">Plectopylis</tp:taxon-name-part> <tp:taxon-name-part taxon-name-part-type="species">bavayi</tp:taxon-name-part></tp:taxon-name></italic>) <bold>B</bold> <tp:taxon-name><tp:taxon-name-part taxon-name-part-type="genus">Gudeodiscus</tp:taxon-name-part> (<tp:taxon-name-part taxon-name-part-type="subgenus">Gudeodiscus</tp:taxon-name-part><tp:taxon-name-part taxon-name-part-type="uncertainty-rank">?</tp:taxon-name-part>) <tp:taxon-name-part taxon-name-part-type="species">francoisi</tp:taxon-name-part></tp:taxon-name>, MNHN 9945 (holotype of <italic><tp:taxon-name><tp:taxon-name-part taxon-name-part-type="genus">Plectopylis</tp:taxon-name-part> <tp:taxon-name-part taxon-name-part-type="species">francoisi</tp:taxon-name-part></tp:taxon-name></italic>) <bold>C</bold> <tp:taxon-name><tp:taxon-name-part taxon-name-part-type="genus">Gudeodiscus</tp:taxon-name-part> (<tp:taxon-name-part taxon-name-part-type="subgenus">Gudeodiscus</tp:taxon-name-part><tp:taxon-name-part taxon-name-part-type="uncertainty-rank">?</tp:taxon-name-part>) <tp:taxon-name-part taxon-name-part-type="species">francoisi</tp:taxon-name-part></tp:taxon-name>, NHMUK 1922.8.29.51 (holotype of <italic><tp:taxon-name><tp:taxon-name-part taxon-name-part-type="genus">Plectopylis</tp:taxon-name-part> <tp:taxon-name-part taxon-name-part-type="species">lepida</tp:taxon-name-part></tp:taxon-name></italic>) <bold>D</bold> <italic><tp:taxon-name><tp:taxon-name-part taxon-name-part-type="genus">Halongella</tp:taxon-name-part> <tp:taxon-name-part taxon-name-part-type="species">fruhstorferi</tp:taxon-name-part></tp:taxon-name></italic> (Möllendorff, 1901), SMF 9258 (lectotype) <bold>E</bold> <tp:taxon-name><tp:taxon-name-part taxon-name-part-type="genus">Gudeodiscus</tp:taxon-name-part> (<tp:taxon-name-part taxon-name-part-type="subgenus">Gudeodiscus</tp:taxon-name-part>) <tp:taxon-name-part taxon-name-part-type="species">giardi</tp:taxon-name-part> <tp:taxon-name-part taxon-name-part-type="subspecies">giardi</tp:taxon-name-part></tp:taxon-name> (Fischer, 1898), MNHN IM-2010-12120 (syntype of <italic><tp:taxon-name><tp:taxon-name-part taxon-name-part-type="genus">Plectopylis</tp:taxon-name-part> <tp:taxon-name-part taxon-name-part-type="species">congesta</tp:taxon-name-part></tp:taxon-name></italic>) <bold>F</bold> <tp:taxon-name><tp:taxon-name-part taxon-name-part-type="genus">Gudeodiscus</tp:taxon-name-part> (<tp:taxon-name-part taxon-name-part-type="subgenus">Gudeodiscus</tp:taxon-name-part>) <tp:taxon-name-part taxon-name-part-type="species">giardi</tp:taxon-name-part> <tp:taxon-name-part taxon-name-part-type="subspecies">giardi</tp:taxon-name-part></tp:taxon-name>, NHMUK 1922.8.29.49 (syntype of <italic><tp:taxon-name><tp:taxon-name-part taxon-name-part-type="genus">Plectopylis</tp:taxon-name-part> <tp:taxon-name-part taxon-name-part-type="species">congesta</tp:taxon-name-part></tp:taxon-name></italic>). Photos: T. Deli (<bold>A, B, E</bold>), H. Taylor (<bold>C, F</bold>) and E. Neubert (<bold>D</bold>). Scale represents 20 mm.</p></caption><graphic xmlns:xlink="http://www.w3.org/1999/xlink" xlink:href="zookeys-473-001-g007.jpg" position="float" orientation="portrait" xlink:type="simple" id="oo_37203.jpg"/></fig><fig id="F8" position="float" orientation="portrait"><label>Figure 8.</label><caption><p>Shells of Vietnamese <italic><tp:taxon-name><tp:taxon-name-part taxon-name-part-type="genus">Gudeodiscus</tp:taxon-name-part></tp:taxon-name></italic> and <italic><tp:taxon-name><tp:taxon-name-part taxon-name-part-type="genus">Halongella</tp:taxon-name-part></tp:taxon-name></italic> gen. n. species. <bold>A</bold> <tp:taxon-name><tp:taxon-name-part taxon-name-part-type="genus">Gudeodiscus</tp:taxon-name-part> (<tp:taxon-name-part taxon-name-part-type="subgenus">Gudeodiscus</tp:taxon-name-part>) <tp:taxon-name-part taxon-name-part-type="species">giardi</tp:taxon-name-part> <tp:taxon-name-part taxon-name-part-type="subspecies">giardi</tp:taxon-name-part></tp:taxon-name> (Fischer, 1898), MNHN 9946 (syntype of <italic><tp:taxon-name><tp:taxon-name-part taxon-name-part-type="genus">Plectopylis</tp:taxon-name-part> <tp:taxon-name-part taxon-name-part-type="species">giardi</tp:taxon-name-part></tp:taxon-name></italic>) <bold>B</bold> <tp:taxon-name><tp:taxon-name-part taxon-name-part-type="genus">Gudeodiscus</tp:taxon-name-part> (<tp:taxon-name-part taxon-name-part-type="subgenus">Gudeodiscus</tp:taxon-name-part>) <tp:taxon-name-part taxon-name-part-type="species">villedaryi</tp:taxon-name-part></tp:taxon-name> (Ancey, 1888), SMF 9279 (lectotype of <italic><tp:taxon-name><tp:taxon-name-part taxon-name-part-type="genus">Plectopylis</tp:taxon-name-part> <tp:taxon-name-part taxon-name-part-type="species">choanomphala</tp:taxon-name-part></tp:taxon-name></italic>) <bold>C</bold> <tp:taxon-name><tp:taxon-name-part taxon-name-part-type="genus">Gudeodiscus</tp:taxon-name-part> (<tp:taxon-name-part taxon-name-part-type="subgenus">Gudeodiscus</tp:taxon-name-part>) <tp:taxon-name-part taxon-name-part-type="species">villedaryi</tp:taxon-name-part></tp:taxon-name>, NHMUK 1930.9.12.38 (holotype of <italic><tp:taxon-name><tp:taxon-name-part taxon-name-part-type="genus">Plectopylis</tp:taxon-name-part> <tp:taxon-name-part taxon-name-part-type="species">villedaryi</tp:taxon-name-part></tp:taxon-name></italic>) <bold>D</bold> <tp:taxon-name><tp:taxon-name-part taxon-name-part-type="genus">Gudeodiscus</tp:taxon-name-part> (<tp:taxon-name-part taxon-name-part-type="subgenus">Gudeodiscus</tp:taxon-name-part>) <tp:taxon-name-part taxon-name-part-type="species">villedaryi</tp:taxon-name-part></tp:taxon-name>, Vn11-152, coll PGB <bold>E</bold> <tp:taxon-name><tp:taxon-name-part taxon-name-part-type="genus">Gudeodiscus</tp:taxon-name-part> (<tp:taxon-name-part taxon-name-part-type="subgenus">Gudeodiscus</tp:taxon-name-part>) <tp:taxon-name-part taxon-name-part-type="species">dautzenbergi</tp:taxon-name-part></tp:taxon-name> (Gude, 1901), MNHN 24603 (holotype) <bold>F</bold> <tp:taxon-name><tp:taxon-name-part taxon-name-part-type="genus">Gudeodiscus</tp:taxon-name-part> (<tp:taxon-name-part taxon-name-part-type="subgenus">Gudeodiscus</tp:taxon-name-part>) <tp:taxon-name-part taxon-name-part-type="species">dautzenbergi</tp:taxon-name-part></tp:taxon-name>, MNHN 24602 (holotype of <italic><tp:taxon-name><tp:taxon-name-part taxon-name-part-type="genus">Plectopylis</tp:taxon-name-part> <tp:taxon-name-part taxon-name-part-type="species">persimilis</tp:taxon-name-part></tp:taxon-name></italic>). Photos: T. Deli (<bold>A, E, F</bold>), S. Hof (<bold>B</bold>), H. Taylor (<bold>C</bold>) and B. Páll-Gergely (<bold>D</bold>). Scale represents 20 mm.</p></caption><graphic xmlns:xlink="http://www.w3.org/1999/xlink" xlink:href="zookeys-473-001-g008.jpg" position="float" orientation="portrait" xlink:type="simple" id="oo_37204.jpg"/></fig><fig id="F9" position="float" orientation="portrait"><label>Figure 9.</label><caption><p>Shells (<bold>A–B</bold>) and apertural views (<bold>C–R</bold>) of Vietnamese <italic><tp:taxon-name><tp:taxon-name-part taxon-name-part-type="genus">Gudeodiscus</tp:taxon-name-part></tp:taxon-name></italic>, <italic><tp:taxon-name><tp:taxon-name-part taxon-name-part-type="genus">Sicradiscus</tp:taxon-name-part></tp:taxon-name></italic> and <italic><tp:taxon-name><tp:taxon-name-part taxon-name-part-type="genus">Halongella</tp:taxon-name-part></tp:taxon-name></italic> gen. n. species. <bold>A</bold> <tp:taxon-name><tp:taxon-name-part taxon-name-part-type="genus">Gudeodiscus</tp:taxon-name-part> (<tp:taxon-name-part taxon-name-part-type="subgenus">Gudeodiscus</tp:taxon-name-part><tp:taxon-name-part taxon-name-part-type="uncertainty-rank">?</tp:taxon-name-part>) <tp:taxon-name-part taxon-name-part-type="species">suprafilaris</tp:taxon-name-part></tp:taxon-name> (Gude, 1908), MNHN 24586 (holotype?) <bold>B</bold> <tp:taxon-name><tp:taxon-name-part taxon-name-part-type="genus">Gudeodiscus</tp:taxon-name-part> (<tp:taxon-name-part taxon-name-part-type="subgenus">Gudeodiscus</tp:taxon-name-part><tp:taxon-name-part taxon-name-part-type="uncertainty-rank">?</tp:taxon-name-part>) <tp:taxon-name-part taxon-name-part-type="species">suprafilaris</tp:taxon-name-part></tp:taxon-name>, 2011/81 <bold>C</bold> <tp:taxon-name><tp:taxon-name-part taxon-name-part-type="genus">Gudeodiscus</tp:taxon-name-part> (<tp:taxon-name-part taxon-name-part-type="subgenus">Gudeodiscus</tp:taxon-name-part>) <tp:taxon-name-part taxon-name-part-type="species">phlyarius</tp:taxon-name-part></tp:taxon-name> (Mabille, 1887), Vn11-156 <bold>D</bold> <tp:taxon-name><tp:taxon-name-part taxon-name-part-type="genus">Gudeodiscus</tp:taxon-name-part> (<tp:taxon-name-part taxon-name-part-type="subgenus">Gudeodiscus</tp:taxon-name-part>) <tp:taxon-name-part taxon-name-part-type="species">phlyarius</tp:taxon-name-part></tp:taxon-name> (Mabille, 1887) (typical “<italic><tp:taxon-name><tp:taxon-name-part taxon-name-part-type="species">anterides</tp:taxon-name-part></tp:taxon-name></italic>/<italic><tp:taxon-name><tp:taxon-name-part taxon-name-part-type="species">gouldingi</tp:taxon-name-part></tp:taxon-name></italic>”), MNHN-IM-2012-2164 <bold>E</bold> <tp:taxon-name><tp:taxon-name-part taxon-name-part-type="genus">Gudeodiscus</tp:taxon-name-part> (<tp:taxon-name-part taxon-name-part-type="subgenus">Gudeodiscus</tp:taxon-name-part>) <tp:taxon-name-part taxon-name-part-type="species">messageri</tp:taxon-name-part> <tp:taxon-name-part taxon-name-part-type="subspecies">messageri</tp:taxon-name-part></tp:taxon-name> (Gude, 1909), MNHN-IM-2012-2215 <bold>F</bold> <tp:taxon-name><tp:taxon-name-part taxon-name-part-type="genus">Gudeodiscus</tp:taxon-name-part> (<tp:taxon-name-part taxon-name-part-type="subgenus">Gudeodiscus</tp:taxon-name-part><tp:taxon-name-part taxon-name-part-type="uncertainty-rank">?</tp:taxon-name-part>) <tp:taxon-name-part taxon-name-part-type="species">hemmeni</tp:taxon-name-part></tp:taxon-name> Páll-Gergely &amp; Hunyadi, sp. n., Vn10-103A <bold>G</bold> <tp:taxon-name><tp:taxon-name-part taxon-name-part-type="genus">Gudeodiscus</tp:taxon-name-part> (<tp:taxon-name-part taxon-name-part-type="subgenus">Gudeodiscus</tp:taxon-name-part><tp:taxon-name-part taxon-name-part-type="uncertainty-rank">?</tp:taxon-name-part>) <tp:taxon-name-part taxon-name-part-type="species">anceyi</tp:taxon-name-part></tp:taxon-name> (Gude, 1901), GS22 <bold>H</bold> <italic><tp:taxon-name><tp:taxon-name-part taxon-name-part-type="genus">Sicradiscus</tp:taxon-name-part> <tp:taxon-name-part taxon-name-part-type="species">mansuyi</tp:taxon-name-part></tp:taxon-name></italic> (Gude, 1908), 20081116C <bold>I</bold> <tp:taxon-name><tp:taxon-name-part taxon-name-part-type="genus">Gudeodiscus</tp:taxon-name-part> (<tp:taxon-name-part taxon-name-part-type="subgenus">Gudeodiscus</tp:taxon-name-part>) <tp:taxon-name-part taxon-name-part-type="species">giardi</tp:taxon-name-part> <tp:taxon-name-part taxon-name-part-type="subspecies">giardi</tp:taxon-name-part></tp:taxon-name> (Fischer, 1898), 2011/81 <bold>J</bold> <tp:taxon-name><tp:taxon-name-part taxon-name-part-type="genus">Gudeodiscus</tp:taxon-name-part> (<tp:taxon-name-part taxon-name-part-type="subgenus">Gudeodiscus</tp:taxon-name-part>) <tp:taxon-name-part taxon-name-part-type="species">villedaryi</tp:taxon-name-part></tp:taxon-name> (Ancey, 1888), Vn11-151 <bold>K–L</bold> <tp:taxon-name><tp:taxon-name-part taxon-name-part-type="genus">Gudeodiscus</tp:taxon-name-part> (<tp:taxon-name-part taxon-name-part-type="subgenus">Gudeodiscus</tp:taxon-name-part>) <tp:taxon-name-part taxon-name-part-type="species">dautzenbergi</tp:taxon-name-part></tp:taxon-name> (Gude, 1901), Vn10-44 <bold>M–N</bold> <italic><tp:taxon-name><tp:taxon-name-part taxon-name-part-type="genus">Halongella</tp:taxon-name-part> <tp:taxon-name-part taxon-name-part-type="species">schlumbergeri</tp:taxon-name-part></tp:taxon-name></italic> (Morlet, 1886), MAA3 <bold>O</bold> <italic><tp:taxon-name><tp:taxon-name-part taxon-name-part-type="genus">Halongella</tp:taxon-name-part> <tp:taxon-name-part taxon-name-part-type="species">fruhstorferi</tp:taxon-name-part></tp:taxon-name></italic> (Möllendorff, 1901), Vn11-171 <bold>P</bold> <tp:taxon-name><tp:taxon-name-part taxon-name-part-type="genus">Gudeodiscus</tp:taxon-name-part> (<tp:taxon-name-part taxon-name-part-type="subgenus">Gudeodiscus</tp:taxon-name-part>) <tp:taxon-name-part taxon-name-part-type="species">fischeri</tp:taxon-name-part></tp:taxon-name> (Gude, 1901), Vn10-120 <bold>Q</bold> <tp:taxon-name><tp:taxon-name-part taxon-name-part-type="genus">Gudeodiscus</tp:taxon-name-part> (<tp:taxon-name-part taxon-name-part-type="subgenus">Gudeodiscus</tp:taxon-name-part>) <tp:taxon-name-part taxon-name-part-type="species">fischeri</tp:taxon-name-part></tp:taxon-name> (Gude, 1901), 20090515C <bold>R</bold> <tp:taxon-name><tp:taxon-name-part taxon-name-part-type="genus">Gudeodiscus</tp:taxon-name-part> (<tp:taxon-name-part taxon-name-part-type="subgenus">Gudeodiscus</tp:taxon-name-part><tp:taxon-name-part taxon-name-part-type="uncertainty-rank">?</tp:taxon-name-part>) <tp:taxon-name-part taxon-name-part-type="species">suprafilaris</tp:taxon-name-part></tp:taxon-name> (Gude, 1908), 2011/81. All photos by B. Páll-Gergely except for Figure 9A (T. Deli). Scale represents 10 mm and refers to <bold>A</bold> and <bold>B.</bold></p></caption><graphic xmlns:xlink="http://www.w3.org/1999/xlink" xlink:href="zookeys-473-001-g009.jpg" position="float" orientation="portrait" xlink:type="simple" id="oo_37205.jpg"/></fig><fig id="F13" position="float" orientation="portrait"><label>Figure 13.</label><caption><p>Parietal (<bold>A, C, E, F, H, J, L, N, P, R, T, V</bold>, X) and palatal (<bold>B, D, G, I, K, M, O, Q, S, U, W, Y</bold>) plicae and lamellae of <italic><tp:taxon-name><tp:taxon-name-part taxon-name-part-type="genus">Gudeodiscus</tp:taxon-name-part></tp:taxon-name></italic> species. <bold>A–B</bold> <tp:taxon-name><tp:taxon-name-part taxon-name-part-type="genus">Gudeodiscus</tp:taxon-name-part> (<tp:taxon-name-part taxon-name-part-type="subgenus">Veludiscus</tp:taxon-name-part>) <tp:taxon-name-part taxon-name-part-type="species">emigrans</tp:taxon-name-part> <tp:taxon-name-part taxon-name-part-type="subspecies">emigrans</tp:taxon-name-part></tp:taxon-name> (Möllendorff, 1901), holotype (after <xref ref-type="bibr" rid="B54">Páll-Gergely and Hunyadi 2013</xref>) <bold>C–D</bold> <tp:taxon-name><tp:taxon-name-part taxon-name-part-type="genus">Gudeodiscus</tp:taxon-name-part> (<tp:taxon-name-part taxon-name-part-type="subgenus">Veludiscus</tp:taxon-name-part>) <tp:taxon-name-part taxon-name-part-type="species">emigrans</tp:taxon-name-part> <tp:taxon-name-part taxon-name-part-type="subspecies">quadrilamellatus</tp:taxon-name-part></tp:taxon-name> Páll-Gergely, 2013 (after <xref ref-type="bibr" rid="B54">Páll-Gergely and Hunyadi 2013</xref>) <bold>E–K</bold> <tp:taxon-name><tp:taxon-name-part taxon-name-part-type="genus">Gudeodiscus</tp:taxon-name-part> (<tp:taxon-name-part taxon-name-part-type="subgenus">Gudeodiscus</tp:taxon-name-part><tp:taxon-name-part taxon-name-part-type="uncertainty-rank">?</tp:taxon-name-part>) <tp:taxon-name-part taxon-name-part-type="species">francoisi</tp:taxon-name-part></tp:taxon-name> (Fischer, 1898) <bold>E–F</bold> holotype of <italic><tp:taxon-name><tp:taxon-name-part taxon-name-part-type="genus">Plectopylis</tp:taxon-name-part> <tp:taxon-name-part taxon-name-part-type="species">lepida</tp:taxon-name-part></tp:taxon-name></italic> Gude, 1901 (after <xref ref-type="bibr" rid="B31">Gude 1901b</xref>), <bold>G</bold> MNHN-IM-2012-2311 <bold>H–I</bold> holotype of <italic><tp:taxon-name><tp:taxon-name-part taxon-name-part-type="genus">Plectopylis</tp:taxon-name-part> <tp:taxon-name-part taxon-name-part-type="species">bavayi</tp:taxon-name-part></tp:taxon-name></italic> Gude, 1901 (after <xref ref-type="bibr" rid="B30">Gude 1901a</xref>) <bold>J–K</bold> <italic><tp:taxon-name><tp:taxon-name-part taxon-name-part-type="genus">Plectopylis</tp:taxon-name-part> <tp:taxon-name-part taxon-name-part-type="species">francoisi</tp:taxon-name-part></tp:taxon-name></italic> (after <xref ref-type="bibr" rid="B26">Gude 1899b</xref>) <bold>L–U</bold> <tp:taxon-name><tp:taxon-name-part taxon-name-part-type="genus">Gudeodiscus</tp:taxon-name-part> (<tp:taxon-name-part taxon-name-part-type="subgenus">Gudeodiscus</tp:taxon-name-part>) <tp:taxon-name-part taxon-name-part-type="species">giardi</tp:taxon-name-part> <tp:taxon-name-part taxon-name-part-type="subspecies">giardi</tp:taxon-name-part></tp:taxon-name> (Fischer, 1898) <bold>L</bold> <italic><tp:taxon-name><tp:taxon-name-part taxon-name-part-type="genus">Plectopylis</tp:taxon-name-part> <tp:taxon-name-part taxon-name-part-type="species">giardi</tp:taxon-name-part></tp:taxon-name></italic> (after <xref ref-type="bibr" rid="B25">Gude 1899a</xref>) <bold>M</bold> <italic><tp:taxon-name><tp:taxon-name-part taxon-name-part-type="genus">Plectopylis</tp:taxon-name-part> <tp:taxon-name-part taxon-name-part-type="species">giardi</tp:taxon-name-part></tp:taxon-name></italic> (after <xref ref-type="bibr" rid="B26">Gude 1899b</xref>) <bold>N–O</bold> <italic><tp:taxon-name><tp:taxon-name-part taxon-name-part-type="genus">Plectopylis</tp:taxon-name-part> <tp:taxon-name-part taxon-name-part-type="species">congesta</tp:taxon-name-part></tp:taxon-name></italic> Gude, 1899 (after <xref ref-type="bibr" rid="B25">Gude 1899a</xref>); <bold>P–Q</bold> Vn10-69 <bold>R–S</bold> Vn10-59 <bold>T–U</bold> 2011/85 <bold>V–Y</bold> <tp:taxon-name><tp:taxon-name-part taxon-name-part-type="genus">Gudeodiscus</tp:taxon-name-part> (<tp:taxon-name-part taxon-name-part-type="subgenus">Gudeodiscus</tp:taxon-name-part>) <tp:taxon-name-part taxon-name-part-type="species">villedaryi</tp:taxon-name-part></tp:taxon-name> (Ancey, 1888) <bold>V–W</bold> holotype of <tp:taxon-name><tp:taxon-name-part taxon-name-part-type="genus">Plectopylis</tp:taxon-name-part> (<tp:taxon-name-part taxon-name-part-type="subgenus">Endoplon</tp:taxon-name-part>) <tp:taxon-name-part taxon-name-part-type="species">choanomphala</tp:taxon-name-part></tp:taxon-name> Möllendorff, 1901 (after <xref ref-type="bibr" rid="B32">Gude 1901c</xref>) <bold>X–Y</bold> Vn10-47A. Inner views: <bold>D, F, I, K, M, O, Q, S, W, Y</bold>; Outer views: <bold>B, U.</bold></p></caption><graphic xmlns:xlink="http://www.w3.org/1999/xlink" xlink:href="zookeys-473-001-g013.jpg" position="float" orientation="portrait" xlink:type="simple" id="oo_37209.jpg"/></fig><fig id="F19" position="float" orientation="portrait"><label>Figure 19.</label><caption><p>Reproductive anatomy of <tp:taxon-name><tp:taxon-name-part taxon-name-part-type="genus">Gudeodiscus</tp:taxon-name-part> (<tp:taxon-name-part taxon-name-part-type="subgenus">Gudeodiscus</tp:taxon-name-part>) <tp:taxon-name-part taxon-name-part-type="species">giardi</tp:taxon-name-part> <tp:taxon-name-part taxon-name-part-type="subspecies">giardi</tp:taxon-name-part></tp:taxon-name> (Fischer, 1898). Locality information: Cao Bằng Province, Quảng Uyên N, 206–207 cross, 430 m, <named-content xmlns:xlink="http://www.w3.org/1999/xlink" content-type="dwc:verbatimCoordinates" xlink:type="simple">22°42.737'N, 106°27.223'E</named-content>, leg. Hunyadi, A., 16.11.2011. Scales represents 5 mm (left) and 2 mm (right).</p></caption><graphic xmlns:xlink="http://www.w3.org/1999/xlink" xlink:href="zookeys-473-001-g019.jpg" position="float" orientation="portrait" xlink:type="simple" id="oo_37215.jpg"/></fig><fig id="F28" position="float" orientation="portrait"><label>Figure 28.</label><caption><p>Inner walls of the penis of <italic><tp:taxon-name><tp:taxon-name-part taxon-name-part-type="genus">Gudeodiscus</tp:taxon-name-part></tp:taxon-name></italic> Páll-Gergely, 2013 species. <bold>A</bold> <tp:taxon-name><tp:taxon-name-part taxon-name-part-type="genus">Gudeodiscus</tp:taxon-name-part> (<tp:taxon-name-part taxon-name-part-type="subgenus">Gudeodiscus</tp:taxon-name-part>) <tp:taxon-name-part taxon-name-part-type="species">phlyarius</tp:taxon-name-part></tp:taxon-name> (Mabille, 1887) (typical <italic><tp:taxon-name><tp:taxon-name-part taxon-name-part-type="species">fallax</tp:taxon-name-part></tp:taxon-name></italic> specimen, for locality see Figure <xref ref-type="fig" rid="F21">21</xref>) <bold>B</bold> <italic><tp:taxon-name><tp:taxon-name-part taxon-name-part-type="genus">Gudeodiscus</tp:taxon-name-part> <tp:taxon-name-part taxon-name-part-type="species">giardi</tp:taxon-name-part> <tp:taxon-name-part taxon-name-part-type="subspecies">giardi</tp:taxon-name-part></tp:taxon-name></italic> (Fischer, 1898) (for locality see Figure <xref ref-type="fig" rid="F19">19</xref>) <bold>C</bold> <tp:taxon-name><tp:taxon-name-part taxon-name-part-type="genus">Gudeodiscus</tp:taxon-name-part> (<tp:taxon-name-part taxon-name-part-type="subgenus">Gudeodiscus</tp:taxon-name-part>) <tp:taxon-name-part taxon-name-part-type="species">phlyarius</tp:taxon-name-part></tp:taxon-name> (Mabille, 1887) (for locality see Figure <xref ref-type="fig" rid="F22">22</xref>) <bold>D</bold> <tp:taxon-name><tp:taxon-name-part taxon-name-part-type="genus">Gudeodiscus</tp:taxon-name-part> (<tp:taxon-name-part taxon-name-part-type="subgenus">Gudeodiscus</tp:taxon-name-part>) <tp:taxon-name-part taxon-name-part-type="species">fischeri</tp:taxon-name-part></tp:taxon-name> (Gude, 1901) (for locality see Figure <xref ref-type="fig" rid="F17">17</xref>) <bold>E</bold> <tp:taxon-name><tp:taxon-name-part taxon-name-part-type="genus">Gudeodiscus</tp:taxon-name-part> (<tp:taxon-name-part taxon-name-part-type="subgenus">Gudeodiscus</tp:taxon-name-part>) <tp:taxon-name-part taxon-name-part-type="species">messageri</tp:taxon-name-part> <tp:taxon-name-part taxon-name-part-type="subspecies">raheemi</tp:taxon-name-part></tp:taxon-name> Páll-Gergely &amp; Hunyadi, ssp. n., 20080510A <bold>F–G</bold> <tp:taxon-name><tp:taxon-name-part taxon-name-part-type="genus">Gudeodiscus</tp:taxon-name-part> (<tp:taxon-name-part taxon-name-part-type="subgenus">Gudeodiscus</tp:taxon-name-part>) <tp:taxon-name-part taxon-name-part-type="species">villedaryi</tp:taxon-name-part></tp:taxon-name> specimens collected at the same locality in two different dates: <bold>F</bold> November (2011/102) and <bold>G</bold> May (20090520A). All photos by B. Páll-Gergely.</p></caption><graphic xmlns:xlink="http://www.w3.org/1999/xlink" xlink:href="zookeys-473-001-g028.jpg" position="float" orientation="portrait" xlink:type="simple" id="oo_37224.jpg"/></fig><fig id="F21" position="float" orientation="portrait"><label>Figure 21.</label><caption><p>Reproductive anatomy of <tp:taxon-name><tp:taxon-name-part taxon-name-part-type="genus">Gudeodiscus</tp:taxon-name-part> (<tp:taxon-name-part taxon-name-part-type="subgenus">Gudeodiscus</tp:taxon-name-part>) <tp:taxon-name-part taxon-name-part-type="species">phlyarius</tp:taxon-name-part></tp:taxon-name> (Mabille, 1887) (typical <italic><tp:taxon-name><tp:taxon-name-part taxon-name-part-type="species">fallax</tp:taxon-name-part></tp:taxon-name></italic>). Locality information: Lào Cai Province, ca. 3 km SW of Nhà Văn Hóa, <named-content xmlns:xlink="http://www.w3.org/1999/xlink" content-type="dwc:verbatimCoordinates" xlink:type="simple">22°25.513'N, 104°12.194'E</named-content>, leg. Hemmen, Ch. &amp; J., 04.10.2011. <bold>A–B</bold> “Specimen1” <bold>C</bold> “Specimen2”. Scale represents 1 mm.</p></caption><graphic xmlns:xlink="http://www.w3.org/1999/xlink" xlink:href="zookeys-473-001-g021.jpg" position="float" orientation="portrait" xlink:type="simple" id="oo_37217.jpg"/></fig><fig id="F22" position="float" orientation="portrait"><label>Figure 22.</label><caption><p>Reproductive anatomy of <tp:taxon-name><tp:taxon-name-part taxon-name-part-type="genus">Gudeodiscus</tp:taxon-name-part> (<tp:taxon-name-part taxon-name-part-type="subgenus">Gudeodiscus</tp:taxon-name-part>) <tp:taxon-name-part taxon-name-part-type="species">phlyarius</tp:taxon-name-part></tp:taxon-name> (Mabille, 1887). Locality information: Lạng Sơn Province, ca. 10.6 km from Bình Gia to Lạng Sơn on road 1B, <named-content xmlns:xlink="http://www.w3.org/1999/xlink" content-type="dwc:verbatimCoordinates" xlink:type="simple">21°53.639'N, 106°25.895'E</named-content>, leg. Hemmen, Ch. &amp; J., 01.04.2011. Scale represents 5 mm.</p></caption><graphic xmlns:xlink="http://www.w3.org/1999/xlink" xlink:href="zookeys-473-001-g022.jpg" position="float" orientation="portrait" xlink:type="simple" id="oo_37218.jpg"/></fig><fig id="F17" position="float" orientation="portrait"><label>Figure 17.</label><caption><p>Reproductive anatomy of <tp:taxon-name><tp:taxon-name-part taxon-name-part-type="genus">Gudeodiscus</tp:taxon-name-part> (<tp:taxon-name-part taxon-name-part-type="subgenus">Gudeodiscus</tp:taxon-name-part>) <tp:taxon-name-part taxon-name-part-type="species">fischeri</tp:taxon-name-part></tp:taxon-name> (Gude, 1901). Locality information: Tuyên Quang Province, near Ton Hông, road #185 from Tuyên Quang to Vĩnh Lộc (formerly Chiêm Hóa) (NE of Tuyên Quang), leg. Hemmen, Ch. &amp; J., 19.03.2011. Scale represents 5 mm.</p></caption><graphic xmlns:xlink="http://www.w3.org/1999/xlink" xlink:href="zookeys-473-001-g017.jpg" position="float" orientation="portrait" xlink:type="simple" id="oo_37213.jpg"/></fig><fig id="F29" position="float" orientation="portrait"><label>Figure 29.</label><caption><p>Inner walls of male reproductive organs of <italic><tp:taxon-name><tp:taxon-name-part taxon-name-part-type="genus">Gudeodiscus</tp:taxon-name-part></tp:taxon-name></italic> and <italic><tp:taxon-name><tp:taxon-name-part taxon-name-part-type="genus">Halongella</tp:taxon-name-part></tp:taxon-name></italic> gen. n. species. <bold>A–B</bold> penis of <italic><tp:taxon-name><tp:taxon-name-part taxon-name-part-type="genus">Halongella</tp:taxon-name-part> <tp:taxon-name-part taxon-name-part-type="species">schlumbergeri</tp:taxon-name-part></tp:taxon-name></italic> (Morlet, 1886), 20071122D <bold>C</bold> penis of <italic><tp:taxon-name><tp:taxon-name-part taxon-name-part-type="genus">Halongella</tp:taxon-name-part> <tp:taxon-name-part taxon-name-part-type="species">fruhstorferi</tp:taxon-name-part></tp:taxon-name></italic> (Möllendorff, 1901) (for locality see Figure <xref ref-type="fig" rid="F25">25</xref>) <bold>D</bold> epiphallus of <italic><tp:taxon-name><tp:taxon-name-part taxon-name-part-type="genus">Gudeodiscus</tp:taxon-name-part> <tp:taxon-name-part taxon-name-part-type="species">fischeri</tp:taxon-name-part></tp:taxon-name></italic> (Gude, 1901), (for locality see Figure <xref ref-type="fig" rid="F18">18</xref>) <bold>E</bold> epiphallus of <italic><tp:taxon-name><tp:taxon-name-part taxon-name-part-type="genus">Gudeodiscus</tp:taxon-name-part> <tp:taxon-name-part taxon-name-part-type="species">giardi</tp:taxon-name-part> <tp:taxon-name-part taxon-name-part-type="subspecies">giardi</tp:taxon-name-part></tp:taxon-name></italic> (Fischer, 1898), (for locality see Figure <xref ref-type="fig" rid="F19">19</xref>) <bold>F</bold> penial caecum of <tp:taxon-name><tp:taxon-name-part taxon-name-part-type="genus">Gudeodiscus</tp:taxon-name-part> (<tp:taxon-name-part taxon-name-part-type="subgenus">Gudeodiscus</tp:taxon-name-part>) <tp:taxon-name-part taxon-name-part-type="species">messageri</tp:taxon-name-part> <tp:taxon-name-part taxon-name-part-type="subspecies">raheemi</tp:taxon-name-part></tp:taxon-name> Páll-Gergely &amp; Hunyadi, ssp. n. (for locality see Figure <xref ref-type="fig" rid="F20">20</xref>) <bold>G</bold> penial caecum of <tp:taxon-name><tp:taxon-name-part taxon-name-part-type="genus">Gudeodiscus</tp:taxon-name-part> (<tp:taxon-name-part taxon-name-part-type="subgenus">Gudeodiscus</tp:taxon-name-part>) <tp:taxon-name-part taxon-name-part-type="species">messageri</tp:taxon-name-part> <tp:taxon-name-part taxon-name-part-type="subspecies">raheemi</tp:taxon-name-part></tp:taxon-name> ssp. n. (for locality see Figure <xref ref-type="fig" rid="F28">28E</xref>) <bold>H</bold> epiphallus of <italic><tp:taxon-name><tp:taxon-name-part taxon-name-part-type="genus">Halongella</tp:taxon-name-part> <tp:taxon-name-part taxon-name-part-type="species">schlumbergeri</tp:taxon-name-part></tp:taxon-name></italic> (for locality see Figure <xref ref-type="fig" rid="F26">26</xref>) <bold>I</bold> <italic><tp:taxon-name><tp:taxon-name-part taxon-name-part-type="genus">Halongella</tp:taxon-name-part> <tp:taxon-name-part taxon-name-part-type="species">fruhstorferi</tp:taxon-name-part></tp:taxon-name></italic>, (for locality see Figure <xref ref-type="fig" rid="F25">25</xref>) <bold>J</bold> spermatophore of <tp:taxon-name><tp:taxon-name-part taxon-name-part-type="genus">Gudeodiscus</tp:taxon-name-part> (<tp:taxon-name-part taxon-name-part-type="subgenus">Gudeodiscus</tp:taxon-name-part>) <tp:taxon-name-part taxon-name-part-type="species">fischeri</tp:taxon-name-part></tp:taxon-name>, (for locality see Figure <xref ref-type="fig" rid="F17">17</xref>). All photos by B. Páll-Gergely.</p></caption><graphic xmlns:xlink="http://www.w3.org/1999/xlink" xlink:href="zookeys-473-001-g029.jpg" position="float" orientation="portrait" xlink:type="simple" id="oo_37225.jpg"/></fig><fig id="F25" position="float" orientation="portrait"><label>Figure 25.</label><caption><p>Reproductive anatomy of <italic><tp:taxon-name><tp:taxon-name-part taxon-name-part-type="genus">Halongella</tp:taxon-name-part> <tp:taxon-name-part taxon-name-part-type="species">fruhstorferi</tp:taxon-name-part></tp:taxon-name></italic> (Möllendorff, 1901). Locality information: Quảng Ninh Province, Vân Đồn Island (NE Cẩm Phả), Cái Rồng village, <named-content xmlns:xlink="http://www.w3.org/1999/xlink" content-type="dwc:verbatimCoordinates" xlink:type="simple">21°3.560'N, 107°25.551'E</named-content>, leg. Hemmen, Ch. &amp; J., 14.08.2011. Scale represents 5 mm.</p></caption><graphic xmlns:xlink="http://www.w3.org/1999/xlink" xlink:href="zookeys-473-001-g025.jpg" position="float" orientation="portrait" xlink:type="simple" id="oo_37221.jpg"/></fig><fig id="F18" position="float" orientation="portrait"><label>Figure 18.</label><caption><p>Reproductive anatomy of <tp:taxon-name><tp:taxon-name-part taxon-name-part-type="genus">Gudeodiscus</tp:taxon-name-part> (<tp:taxon-name-part taxon-name-part-type="subgenus">Gudeodiscus</tp:taxon-name-part>) <tp:taxon-name-part taxon-name-part-type="species">fischeri</tp:taxon-name-part></tp:taxon-name> (Gude, 1901) (typical <italic><tp:taxon-name><tp:taxon-name-part taxon-name-part-type="species">tenuis</tp:taxon-name-part></tp:taxon-name></italic> specimen). Locality information: Bắc Kạn Province, Ba Bể Nat. Park, Hang Thẳm Kit 2 km from the look-out tower, 335 m, <named-content xmlns:xlink="http://www.w3.org/1999/xlink" content-type="dwc:verbatimCoordinates" xlink:type="simple">22°24.686'N, 105°37.710'E</named-content>, leg. Hunyadi, A., 19.11.2011. Scale represents 5 mm.</p></caption><graphic xmlns:xlink="http://www.w3.org/1999/xlink" xlink:href="zookeys-473-001-g018.jpg" position="float" orientation="portrait" xlink:type="simple" id="oo_37214.jpg"/></fig><fig id="F20" position="float" orientation="portrait"><label>Figure 20.</label><caption><p>Reproductive anatomy of <tp:taxon-name><tp:taxon-name-part taxon-name-part-type="genus">Gudeodiscus</tp:taxon-name-part> (<tp:taxon-name-part taxon-name-part-type="subgenus">Gudeodiscus</tp:taxon-name-part>) <tp:taxon-name-part taxon-name-part-type="species">messageri</tp:taxon-name-part> <tp:taxon-name-part taxon-name-part-type="subspecies">raheemi</tp:taxon-name-part></tp:taxon-name> Páll-Gergely &amp; Hunyadi, ssp. n. Locality information: Hòa Bình Province, ca. km 156 old road Hà Nội to Sơn La (right side off road), <named-content xmlns:xlink="http://www.w3.org/1999/xlink" content-type="dwc:verbatimCoordinates" xlink:type="simple">20°46.000'N, 104°53.885'E</named-content>, leg. Hemmen, Ch. &amp; J., 15.10.2010. Scale represents 5 mm.</p></caption><graphic xmlns:xlink="http://www.w3.org/1999/xlink" xlink:href="zookeys-473-001-g020.jpg" position="float" orientation="portrait" xlink:type="simple" id="oo_37216.jpg"/></fig><fig id="F26" position="float" orientation="portrait"><label>Figure 26.</label><caption><p>Reproductive anatomy of <italic><tp:taxon-name><tp:taxon-name-part taxon-name-part-type="genus">Halongella</tp:taxon-name-part> <tp:taxon-name-part taxon-name-part-type="species">schlumbergeri</tp:taxon-name-part></tp:taxon-name></italic> (Morlet, 1886), “Specimen1”. Locality information: Hải Phòng Province, Cát Bà Island, behind cemetery of Gia Luận village, <named-content xmlns:xlink="http://www.w3.org/1999/xlink" content-type="dwc:verbatimCoordinates" xlink:type="simple">20°50.092'N, 106°58.560'E</named-content>, leg. Hemmen, Ch. &amp; J., 10.04.2011. Scale represents 5 mm.</p></caption><graphic xmlns:xlink="http://www.w3.org/1999/xlink" xlink:href="zookeys-473-001-g026.jpg" position="float" orientation="portrait" xlink:type="simple" id="oo_37222.jpg"/></fig><fig id="F30" position="float" orientation="portrait"><label>Figure 30.</label><caption><p>Calcareous claws found in pockets on the inner penial wall of <italic><tp:taxon-name><tp:taxon-name-part taxon-name-part-type="genus">Gudeodiscus</tp:taxon-name-part></tp:taxon-name></italic> and <italic><tp:taxon-name><tp:taxon-name-part taxon-name-part-type="genus">Halongella</tp:taxon-name-part></tp:taxon-name></italic> gen. n. species. <bold>A–C, F</bold> <tp:taxon-name><tp:taxon-name-part taxon-name-part-type="genus">Gudeodiscus</tp:taxon-name-part> (<tp:taxon-name-part taxon-name-part-type="subgenus">Gudeodiscus</tp:taxon-name-part>) <tp:taxon-name-part taxon-name-part-type="species">villedaryi</tp:taxon-name-part></tp:taxon-name> (Ancey, 1888) (for locality see Figure <xref ref-type="fig" rid="F23">23</xref>) <bold>D</bold> <italic><tp:taxon-name><tp:taxon-name-part taxon-name-part-type="genus">Gudeodiscus</tp:taxon-name-part> <tp:taxon-name-part taxon-name-part-type="species">giardi</tp:taxon-name-part> <tp:taxon-name-part taxon-name-part-type="subspecies">giardi</tp:taxon-name-part></tp:taxon-name></italic> (Fischer, 1898) (for locality see Figure <xref ref-type="fig" rid="F19">19</xref>) <bold>E</bold> <tp:taxon-name><tp:taxon-name-part taxon-name-part-type="genus">Gudeodiscus</tp:taxon-name-part> (<tp:taxon-name-part taxon-name-part-type="subgenus">Gudeodiscus</tp:taxon-name-part>) <tp:taxon-name-part taxon-name-part-type="species">fischeri</tp:taxon-name-part></tp:taxon-name> (Gude, 1901) (for locality see Figure <xref ref-type="fig" rid="F19">19</xref>) <bold>G–I</bold> <italic><tp:taxon-name><tp:taxon-name-part taxon-name-part-type="genus">Halongella</tp:taxon-name-part> <tp:taxon-name-part taxon-name-part-type="species">schlumbergeri</tp:taxon-name-part></tp:taxon-name></italic> (Morlet, 1886) (for locality see Figure <xref ref-type="fig" rid="F29">29A–B</xref>). The claws in case of <tp:taxon-name><tp:taxon-name-part taxon-name-part-type="genus">Gudeodiscus</tp:taxon-name-part> (<tp:taxon-name-part taxon-name-part-type="subgenus">Gudeodiscus</tp:taxon-name-part>) <tp:taxon-name-part taxon-name-part-type="species">fischeri</tp:taxon-name-part></tp:taxon-name> and <italic><tp:taxon-name><tp:taxon-name-part taxon-name-part-type="genus">Halongella</tp:taxon-name-part> <tp:taxon-name-part taxon-name-part-type="species">schlumbergeri</tp:taxon-name-part></tp:taxon-name></italic> were too fragile for dissecting out, therefore drawings are presented. All images by B. Páll-Gergely.</p></caption><graphic xmlns:xlink="http://www.w3.org/1999/xlink" xlink:href="zookeys-473-001-g030.jpg" position="float" orientation="portrait" xlink:type="simple" id="oo_37226.jpg"/></fig><fig id="F23" position="float" orientation="portrait"><label>Figure 23.</label><caption><p>Reproductive anatomy of <tp:taxon-name><tp:taxon-name-part taxon-name-part-type="genus">Gudeodiscus</tp:taxon-name-part> (<tp:taxon-name-part taxon-name-part-type="subgenus">Gudeodiscus</tp:taxon-name-part>) <tp:taxon-name-part taxon-name-part-type="species">villedaryi</tp:taxon-name-part></tp:taxon-name> (Ancey, 1888). Locality information: Thái Nguyên Province, Ðình Cả NE 4 km, Phượng Hoàng cave, around the entrance of the cave, 365 m, <named-content xmlns:xlink="http://www.w3.org/1999/xlink" content-type="dwc:verbatimCoordinates" xlink:type="simple">21°46.782'N, 106°07.189'E</named-content>, leg. Hunyadi, A., 13.11.2011. Scale represents 5 mm.</p></caption><graphic xmlns:xlink="http://www.w3.org/1999/xlink" xlink:href="zookeys-473-001-g023.jpg" position="float" orientation="portrait" xlink:type="simple" id="oo_37219.jpg"/></fig><fig id="F32" position="float" orientation="portrait"><label>Figure 32.</label><caption><p>Inner wall of the vagina of <italic><tp:taxon-name><tp:taxon-name-part taxon-name-part-type="genus">Halongella</tp:taxon-name-part></tp:taxon-name></italic> gen. n. and <italic><tp:taxon-name><tp:taxon-name-part taxon-name-part-type="genus">Gudeodiscus</tp:taxon-name-part></tp:taxon-name></italic> species. <bold>A–B</bold> <italic><tp:taxon-name><tp:taxon-name-part taxon-name-part-type="genus">Halongella</tp:taxon-name-part> <tp:taxon-name-part taxon-name-part-type="species">fruhstorferi</tp:taxon-name-part></tp:taxon-name></italic> (Möllendorff, 1901), red circles indicate calcareous granules (for locality see Figure <xref ref-type="fig" rid="F25">25</xref>) <bold>C</bold> <tp:taxon-name><tp:taxon-name-part taxon-name-part-type="genus">Gudeodiscus</tp:taxon-name-part> (<tp:taxon-name-part taxon-name-part-type="subgenus">Gudeodiscus</tp:taxon-name-part>) <tp:taxon-name-part taxon-name-part-type="species">giardi</tp:taxon-name-part> <tp:taxon-name-part taxon-name-part-type="subspecies">giardi</tp:taxon-name-part></tp:taxon-name> (Fischer, 1898) (for locality see Figure <xref ref-type="fig" rid="F19">19</xref>) <bold>D</bold> <tp:taxon-name><tp:taxon-name-part taxon-name-part-type="genus">Gudeodiscus</tp:taxon-name-part> (<tp:taxon-name-part taxon-name-part-type="subgenus">Gudeodiscus</tp:taxon-name-part>) <tp:taxon-name-part taxon-name-part-type="species">villedaryi</tp:taxon-name-part></tp:taxon-name> (Ancey, 1888) (for locality see Figure <xref ref-type="fig" rid="F24">24</xref>).</p></caption><graphic xmlns:xlink="http://www.w3.org/1999/xlink" xlink:href="zookeys-473-001-g032.jpg" position="float" orientation="portrait" xlink:type="simple" id="oo_37228.jpg"/></fig><fig id="F24" position="float" orientation="portrait"><label>Figure 24.</label><caption><p>Reproductive anatomy of <tp:taxon-name><tp:taxon-name-part taxon-name-part-type="genus">Gudeodiscus</tp:taxon-name-part> (<tp:taxon-name-part taxon-name-part-type="subgenus">Gudeodiscus</tp:taxon-name-part>) <tp:taxon-name-part taxon-name-part-type="species">villedaryi</tp:taxon-name-part></tp:taxon-name> (Ancey, 1888), abnormal specimen. Locality information: Thái Nguyên Province, Võ Nhai District, Phú Thượng Commune, Phượng Hoàng Cave, Mỏ Gà Vill., ca 150 m, <named-content xmlns:xlink="http://www.w3.org/1999/xlink" content-type="dwc:verbatimCoordinates" xlink:type="simple">21°46.836'N, 106°07.107'E</named-content>, leg. Ohara, K., 20.05.2009. Scale represents 2 mm.</p></caption><graphic xmlns:xlink="http://www.w3.org/1999/xlink" xlink:href="zookeys-473-001-g024.jpg" position="float" orientation="portrait" xlink:type="simple" id="oo_37220.jpg"/></fig><fig id="F35" position="float" orientation="portrait"><label>Figure 35.</label><caption><p>SEM images of radulae of <italic><tp:taxon-name><tp:taxon-name-part taxon-name-part-type="genus">Gudeodiscus</tp:taxon-name-part></tp:taxon-name></italic> species. <bold>A, D, G, J, M</bold> show the middle part of the radula <bold>B, E, H, K, N</bold> show the central tooth and the first 2–3 pairs of laterals <bold>C, F, I, L, O</bold> show the marginals. <bold>A–C</bold> <tp:taxon-name><tp:taxon-name-part taxon-name-part-type="genus">Gudeodiscus</tp:taxon-name-part> (<tp:taxon-name-part taxon-name-part-type="subgenus">Gudeodiscus</tp:taxon-name-part>) <tp:taxon-name-part taxon-name-part-type="species">giardi</tp:taxon-name-part> <tp:taxon-name-part taxon-name-part-type="subspecies">giardi</tp:taxon-name-part></tp:taxon-name> (Fischer, 1898) (for locality see Figure <xref ref-type="fig" rid="F19">19</xref>) <bold>D–F</bold> <tp:taxon-name><tp:taxon-name-part taxon-name-part-type="genus">Gudeodiscus</tp:taxon-name-part> (<tp:taxon-name-part taxon-name-part-type="subgenus">Gudeodiscus</tp:taxon-name-part>) <tp:taxon-name-part taxon-name-part-type="species">messageri</tp:taxon-name-part> <tp:taxon-name-part taxon-name-part-type="subspecies">raheemi</tp:taxon-name-part></tp:taxon-name> Páll-Gergely &amp; Hunyadi, ssp. n. (for locality see Figure <xref ref-type="fig" rid="F20">20</xref>) <bold>G–I</bold> <tp:taxon-name><tp:taxon-name-part taxon-name-part-type="genus">Gudeodiscus</tp:taxon-name-part> (<tp:taxon-name-part taxon-name-part-type="subgenus">Gudeodiscus</tp:taxon-name-part>) <tp:taxon-name-part taxon-name-part-type="species">multispira</tp:taxon-name-part></tp:taxon-name> (Möllendorff, 1883), China, Guangxi, Qingshan, Qingshan Zhen, Lipu Xian, ca 250 m, <named-content xmlns:xlink="http://www.w3.org/1999/xlink" content-type="dwc:verbatimCoordinates" xlink:type="simple">24°26.189'N, 110°20.008'E</named-content>, leg. Nakahara, Y., Ohara, K., Okubo, K. &amp; Otani, J. U., 12.11.2004. <bold>J–L</bold> <tp:taxon-name><tp:taxon-name-part taxon-name-part-type="genus">Gudeodiscus</tp:taxon-name-part> (<tp:taxon-name-part taxon-name-part-type="subgenus">Gudeodiscus</tp:taxon-name-part>) <tp:taxon-name-part taxon-name-part-type="species">phlyarius</tp:taxon-name-part></tp:taxon-name> (Mabille, 1887), Lạng Sơn Province, ca. km. 50 of road 1B, 10 km to Bình Gia, <named-content xmlns:xlink="http://www.w3.org/1999/xlink" content-type="dwc:verbatimCoordinates" xlink:type="simple">21°53.911'N, 106°25.664'E</named-content>, leg. Hemmen, Ch. &amp; J., 01.04.2011. <bold>M–O</bold> <tp:taxon-name><tp:taxon-name-part taxon-name-part-type="genus">Gudeodiscus</tp:taxon-name-part> (<tp:taxon-name-part taxon-name-part-type="subgenus">Gudeodiscus</tp:taxon-name-part>) <tp:taxon-name-part taxon-name-part-type="species">villedaryi</tp:taxon-name-part></tp:taxon-name> (Ancey, 1888), (for locality see Figure <xref ref-type="fig" rid="F23">23</xref>). All photos by B. Páll-Gergely.</p></caption><graphic xmlns:xlink="http://www.w3.org/1999/xlink" xlink:href="zookeys-473-001-g035.jpg" position="float" orientation="portrait" xlink:type="simple" id="oo_37231.jpg"/></fig><fig id="F45" position="float" orientation="portrait"><label>Figure 45.</label><caption><p>Living specimens of <tp:taxon-name><tp:taxon-name-part taxon-name-part-type="genus">Gudeodiscus</tp:taxon-name-part> (<tp:taxon-name-part taxon-name-part-type="subgenus">Gudeodiscus</tp:taxon-name-part>) <tp:taxon-name-part taxon-name-part-type="species">giardi</tp:taxon-name-part> <tp:taxon-name-part taxon-name-part-type="subspecies">giardi</tp:taxon-name-part></tp:taxon-name> (Fischer, 1898) (<bold>A</bold>), Cao Bằng Province, Hòa An District, Nguyễn Huệ Commune, small hill just outside of Khau Trang Village, <named-content xmlns:xlink="http://www.w3.org/1999/xlink" content-type="dwc:verbatimCoordinates" xlink:type="simple">22°33.510'N, 106°10.294'E</named-content>, leg. Naggs, F. et al. 22.06.2011.; and <italic><tp:taxon-name><tp:taxon-name-part taxon-name-part-type="genus">Halongella</tp:taxon-name-part> <tp:taxon-name-part taxon-name-part-type="species">schlumbergeri</tp:taxon-name-part></tp:taxon-name></italic> (Morlet, 1886) (<bold>B</bold>), Halong Bay area, Vietnam. Photos: F. Naggs.</p></caption><graphic xmlns:xlink="http://www.w3.org/1999/xlink" xlink:href="zookeys-473-001-g045.jpg" position="float" orientation="portrait" xlink:type="simple" id="oo_37241.jpg"/></fig><table-wrap id="T6" position="float" orientation="portrait"><label>Table 6.</label><caption><p>Key characters of the radula of Chinese and Vietnamese <tp:taxon-name><tp:taxon-name-part taxon-name-part-type="family">Plectopylidae</tp:taxon-name-part></tp:taxon-name> species. Abbreviations: <bold>L</bold> lateral <bold>M</bold> marginal.</p></caption><table rules="all"><tbody><tr><th rowspan="1" colspan="1">taxon</th><th rowspan="1" colspan="1">L</th><th rowspan="1" colspan="1">M</th><th rowspan="1" colspan="1">size of central</th><th rowspan="1" colspan="1">shape of the first lateral</th><th rowspan="1" colspan="1">morphology of the marginals</th></tr><tr><td rowspan="1" colspan="1"><tp:taxon-name><tp:taxon-name-part taxon-name-part-type="genus">Gudeodiscus</tp:taxon-name-part> (<tp:taxon-name-part taxon-name-part-type="subgenus">Veludiscus</tp:taxon-name-part>) <tp:taxon-name-part taxon-name-part-type="species">emigrans</tp:taxon-name-part> <tp:taxon-name-part taxon-name-part-type="subspecies">otanii</tp:taxon-name-part></tp:taxon-name></td><td rowspan="1" colspan="1">9</td><td rowspan="1" colspan="1">11</td><td rowspan="1" colspan="1">slightly smaller than the ectocone of the first lateral</td><td rowspan="1" colspan="1">rhomboid, rather blunt</td><td rowspan="1" colspan="1">bicuspid or tricuspid with blunt inner cusp and shallow incision between the inner two cusps</td></tr><tr><td rowspan="1" colspan="1"><tp:taxon-name><tp:taxon-name-part taxon-name-part-type="genus">Gudeodiscus</tp:taxon-name-part> (<tp:taxon-name-part taxon-name-part-type="subgenus">Veludiscus</tp:taxon-name-part>) <tp:taxon-name-part taxon-name-part-type="species">eroessi</tp:taxon-name-part></tp:taxon-name></td><td rowspan="1" colspan="1">10</td><td rowspan="1" colspan="1">10</td><td rowspan="1" colspan="1">smaller than the ectocone of the first lateral</td><td rowspan="1" colspan="1">rhomboid, rather blunt</td><td rowspan="1" colspan="1">bicuspid or tricuspid with blunt inner cusp and shallow incision between the inner two cusps</td></tr><tr><td rowspan="1" colspan="1"><tp:taxon-name><tp:taxon-name-part taxon-name-part-type="genus">Gudeodiscus</tp:taxon-name-part> (<tp:taxon-name-part taxon-name-part-type="subgenus">Veludiscus</tp:taxon-name-part>) <tp:taxon-name-part taxon-name-part-type="species">okuboi</tp:taxon-name-part></tp:taxon-name></td><td rowspan="1" colspan="1">7</td><td rowspan="1" colspan="1">13</td><td rowspan="1" colspan="1">slightly smaller than the ectocone of the first lateral</td><td rowspan="1" colspan="1">rhomboid, rather blunt</td><td rowspan="1" colspan="1">tricuspid with blunt inner cusp and shallow incision between the inner two cusps</td></tr><tr><td rowspan="1" colspan="1"><tp:taxon-name><tp:taxon-name-part taxon-name-part-type="genus">Gudeodiscus</tp:taxon-name-part> (<tp:taxon-name-part taxon-name-part-type="subgenus">Veludiscus</tp:taxon-name-part>) <tp:taxon-name-part taxon-name-part-type="species">pulvinaris</tp:taxon-name-part> <tp:taxon-name-part taxon-name-part-type="subspecies">pulvinaris</tp:taxon-name-part></tp:taxon-name></td><td rowspan="1" colspan="1">7</td><td rowspan="1" colspan="1">14</td><td rowspan="1" colspan="1">smaller than the ectocone of the first lateral</td><td rowspan="1" colspan="1">rhomboid, rather blunt</td><td rowspan="1" colspan="1">tricuspid with blunt inner cusp and shallow incision between the inner two cusps</td></tr><tr><td rowspan="1" colspan="1"><tp:taxon-name><tp:taxon-name-part taxon-name-part-type="genus">Gudeodiscus</tp:taxon-name-part> (<tp:taxon-name-part taxon-name-part-type="subgenus">Gudeodiscus</tp:taxon-name-part>) <tp:taxon-name-part taxon-name-part-type="species">fischeri</tp:taxon-name-part></tp:taxon-name></td><td rowspan="1" colspan="1">9</td><td rowspan="1" colspan="1">13</td><td rowspan="1" colspan="1">as large as or larger than the ectocone of the first lateral</td><td rowspan="1" colspan="1">rhomboid, pointed</td><td rowspan="1" colspan="1">tricuspid, inner two rather blunt, incision between them deep</td></tr><tr><td rowspan="1" colspan="1"><tp:taxon-name><tp:taxon-name-part taxon-name-part-type="genus">Gudeodiscus</tp:taxon-name-part> (<tp:taxon-name-part taxon-name-part-type="subgenus">Gudeodiscus</tp:taxon-name-part>) <tp:taxon-name-part taxon-name-part-type="species">giardi</tp:taxon-name-part></tp:taxon-name></td><td rowspan="1" colspan="1">12</td><td rowspan="1" colspan="1">15</td><td rowspan="1" colspan="1">as large as the ectocone of the first lateral</td><td rowspan="1" colspan="1">rhomboid, pointed</td><td rowspan="1" colspan="1">bicuspid or tricuspid with blunt inner cusp and shallow incision between the inner two cusps</td></tr><tr><td rowspan="1" colspan="1"><tp:taxon-name><tp:taxon-name-part taxon-name-part-type="genus">Gudeodiscus</tp:taxon-name-part> (<tp:taxon-name-part taxon-name-part-type="subgenus">Gudeodiscus</tp:taxon-name-part>) <tp:taxon-name-part taxon-name-part-type="species">messageri</tp:taxon-name-part> <tp:taxon-name-part taxon-name-part-type="subspecies">raheemi</tp:taxon-name-part></tp:taxon-name></td><td rowspan="1" colspan="1">8</td><td rowspan="1" colspan="1">16</td><td rowspan="1" colspan="1">as large as or larger than the ectocone of the first lateral</td><td rowspan="1" colspan="1">rhomboid, pointed</td><td rowspan="1" colspan="1">tricuspid with rather sharp inner cusp and deep incision between the cusps</td></tr><tr><td rowspan="1" colspan="1"><tp:taxon-name><tp:taxon-name-part taxon-name-part-type="genus">Gudeodiscus</tp:taxon-name-part> (<tp:taxon-name-part taxon-name-part-type="subgenus">Gudeodiscus</tp:taxon-name-part>) <tp:taxon-name-part taxon-name-part-type="species">multispira</tp:taxon-name-part></tp:taxon-name></td><td rowspan="1" colspan="1">9</td><td rowspan="1" colspan="1">14</td><td rowspan="1" colspan="1">as large as or larger than the ectocone of the first lateral</td><td rowspan="1" colspan="1">slender oval</td><td rowspan="1" colspan="1">tricuspid with rather blunt inner cusp and deep incision between the cusps</td></tr><tr><td rowspan="1" colspan="1"><tp:taxon-name><tp:taxon-name-part taxon-name-part-type="genus">Gudeodiscus</tp:taxon-name-part> (<tp:taxon-name-part taxon-name-part-type="subgenus">Gudeodiscus</tp:taxon-name-part>) <tp:taxon-name-part taxon-name-part-type="species">phlyarius</tp:taxon-name-part></tp:taxon-name></td><td rowspan="1" colspan="1">9</td><td rowspan="1" colspan="1">12</td><td rowspan="1" colspan="1">as large as the ectocone of the first lateral</td><td rowspan="1" colspan="1">rhomboid, pointed</td><td rowspan="1" colspan="1">bicuspid or tricuspid with blunt inner cusp and shallow incision between the inner two cusps</td></tr><tr><td rowspan="1" colspan="1"><tp:taxon-name><tp:taxon-name-part taxon-name-part-type="genus">Gudeodiscus</tp:taxon-name-part> (<tp:taxon-name-part taxon-name-part-type="subgenus">Gudeodiscus</tp:taxon-name-part>) <tp:taxon-name-part taxon-name-part-type="species">villedaryi</tp:taxon-name-part></tp:taxon-name></td><td rowspan="1" colspan="1">9</td><td rowspan="1" colspan="1">10</td><td rowspan="1" colspan="1">as large as or slightly smaller than the ectocone of the first lateral</td><td rowspan="1" colspan="1">rhomboid, pointed</td><td rowspan="1" colspan="1">bicuspid or tricuspid with blunt inner cusp and shallow incision between the inner two cusps</td></tr><tr><td rowspan="1" colspan="1"><italic><tp:taxon-name><tp:taxon-name-part taxon-name-part-type="genus">Halongella</tp:taxon-name-part> <tp:taxon-name-part taxon-name-part-type="species">fruhstorferi</tp:taxon-name-part></tp:taxon-name></italic></td><td rowspan="1" colspan="1">8</td><td rowspan="1" colspan="1">12</td><td rowspan="1" colspan="1">much smaller than the ectocone of the first lateral</td><td rowspan="1" colspan="1">slender rhomboid</td><td rowspan="1" colspan="1">mostly bicuspid, some of them tricuspid with blunt inner cusps</td></tr><tr><td rowspan="1" colspan="1"><italic><tp:taxon-name><tp:taxon-name-part taxon-name-part-type="genus">Halongella</tp:taxon-name-part> <tp:taxon-name-part taxon-name-part-type="species">schlumbergeri</tp:taxon-name-part></tp:taxon-name></italic></td><td rowspan="1" colspan="1">10</td><td rowspan="1" colspan="1">14</td><td rowspan="1" colspan="1">smaller than the ectocone of the first lateral</td><td rowspan="1" colspan="1">oval</td><td rowspan="1" colspan="1">bicuspid or tricuspid with blunt inner cusp and shallow incision between the inner two cusps</td></tr><tr><td rowspan="1" colspan="1"><italic><tp:taxon-name><tp:taxon-name-part taxon-name-part-type="genus">Sicradiscus</tp:taxon-name-part> <tp:taxon-name-part taxon-name-part-type="species">invius</tp:taxon-name-part></tp:taxon-name></italic></td><td rowspan="1" colspan="1">7</td><td rowspan="1" colspan="1">8</td><td rowspan="1" colspan="1">as large as or larger than the ectocone of the first lateral</td><td rowspan="1" colspan="1">slender with parallel, straight margins and pointed end</td><td rowspan="1" colspan="1">tricuspid with pointed cusps and deep incision between them</td></tr><tr><td rowspan="1" colspan="1"><italic><tp:taxon-name><tp:taxon-name-part taxon-name-part-type="genus">Sicradiscus</tp:taxon-name-part> <tp:taxon-name-part taxon-name-part-type="species">mansuyi</tp:taxon-name-part></tp:taxon-name></italic></td><td rowspan="1" colspan="1">8</td><td rowspan="1" colspan="1">10</td><td rowspan="1" colspan="1">as large as the ectocone of the first lateral</td><td rowspan="1" colspan="1">slender with parallel, straight margins and pointed end</td><td rowspan="1" colspan="1">tricuspid with pointed cusps and deep incision between them, some of them quadricuspid</td></tr><tr><td rowspan="1" colspan="1"><italic><tp:taxon-name><tp:taxon-name-part taxon-name-part-type="genus">Sicradiscus</tp:taxon-name-part> <tp:taxon-name-part taxon-name-part-type="species">schistoptychia</tp:taxon-name-part></tp:taxon-name></italic></td><td rowspan="1" colspan="1">6</td><td rowspan="1" colspan="1">14</td><td rowspan="1" colspan="1">as large as or larger than the ectocone of the first lateral</td><td rowspan="1" colspan="1">slender with parallel, straight margins and pointed end</td><td rowspan="1" colspan="1">tricuspid with pointed cusps and deep incision between them</td></tr><tr><td rowspan="1" colspan="1"><italic><tp:taxon-name><tp:taxon-name-part taxon-name-part-type="genus">Sicradiscus</tp:taxon-name-part> <tp:taxon-name-part taxon-name-part-type="species">transitus</tp:taxon-name-part></tp:taxon-name></italic></td><td rowspan="1" colspan="1">6</td><td rowspan="1" colspan="1">10</td><td rowspan="1" colspan="1">as large as the ectocone of the first lateral</td><td rowspan="1" colspan="1">triangular</td><td rowspan="1" colspan="1">tricuspid with pointed cusps and deep incision between them</td></tr><tr><td rowspan="1" colspan="1"><italic><tp:taxon-name><tp:taxon-name-part taxon-name-part-type="genus">Sinicola</tp:taxon-name-part> <tp:taxon-name-part taxon-name-part-type="species">asamiana</tp:taxon-name-part></tp:taxon-name></italic></td><td rowspan="1" colspan="1">8</td><td rowspan="1" colspan="1">11</td><td rowspan="1" colspan="1">as large or almost as large as the ectocone of the first lateral</td><td rowspan="1" colspan="1">slender with parallel, straight margins and pointed end</td><td rowspan="1" colspan="1">tricuspid with pointed cusps and deep incision between them</td></tr><tr><td rowspan="1" colspan="1"><italic><tp:taxon-name><tp:taxon-name-part taxon-name-part-type="genus">Sinicola</tp:taxon-name-part> <tp:taxon-name-part taxon-name-part-type="species">emoriens</tp:taxon-name-part></tp:taxon-name></italic></td><td rowspan="1" colspan="1">6</td><td rowspan="1" colspan="1">14</td><td rowspan="1" colspan="1">as large as or larger than the ectocone of the first lateral</td><td rowspan="1" colspan="1">slender with parallel, straight margins and pointed end</td><td rowspan="1" colspan="1">tricuspid with pointed cusps and deep incision between them</td></tr><tr><td rowspan="1" colspan="1"><italic><tp:taxon-name><tp:taxon-name-part taxon-name-part-type="genus">Sinicola</tp:taxon-name-part> <tp:taxon-name-part taxon-name-part-type="species">fimbriosa</tp:taxon-name-part></tp:taxon-name></italic></td><td rowspan="1" colspan="1">10</td><td rowspan="1" colspan="1">15</td><td rowspan="1" colspan="1">larger than the ectocone of the first lateral</td><td rowspan="1" colspan="1">slender with concave inner line</td><td rowspan="1" colspan="1">tricuspid with pointed cusps and deep incision between them</td></tr><tr><td rowspan="1" colspan="1"><italic><tp:taxon-name><tp:taxon-name-part taxon-name-part-type="genus">Sinicola</tp:taxon-name-part> <tp:taxon-name-part taxon-name-part-type="species">jugatoria</tp:taxon-name-part></tp:taxon-name></italic></td><td rowspan="1" colspan="1">9</td><td rowspan="1" colspan="1">12</td><td rowspan="1" colspan="1">as large as the ectocone of the first lateral</td><td rowspan="1" colspan="1">slender with parallel, straight margins and pointed end</td><td rowspan="1" colspan="1">tricuspid with pointed cusps and deep incision between them</td></tr><tr><td rowspan="1" colspan="1"><italic><tp:taxon-name><tp:taxon-name-part taxon-name-part-type="genus">Sinicola</tp:taxon-name-part> <tp:taxon-name-part taxon-name-part-type="species">murata</tp:taxon-name-part></tp:taxon-name></italic></td><td rowspan="1" colspan="1">8</td><td rowspan="1" colspan="1">12</td><td rowspan="1" colspan="1">as large as the ectocone of the first lateral</td><td rowspan="1" colspan="1">slender with parallel, straight margins and pointed end</td><td rowspan="1" colspan="1">tricuspid with pointed cusps and deep incision between them</td></tr><tr><td rowspan="1" colspan="1"><italic><tp:taxon-name><tp:taxon-name-part taxon-name-part-type="genus">Sinicola</tp:taxon-name-part> <tp:taxon-name-part taxon-name-part-type="species">reserata</tp:taxon-name-part> <tp:taxon-name-part taxon-name-part-type="subspecies">azona</tp:taxon-name-part></tp:taxon-name></italic></td><td rowspan="1" colspan="1">11</td><td rowspan="1" colspan="1">14</td><td rowspan="1" colspan="1">as large as the ectocone of the first lateral</td><td rowspan="1" colspan="1">slender with parallel, straight margins and pointed end</td><td rowspan="1" colspan="1">tricuspid with pointed cusps and deep incision between them</td></tr><tr><td rowspan="1" colspan="1"><italic><tp:taxon-name><tp:taxon-name-part taxon-name-part-type="genus">Sinicola</tp:taxon-name-part> <tp:taxon-name-part taxon-name-part-type="species">stenochila</tp:taxon-name-part></tp:taxon-name></italic></td><td rowspan="1" colspan="1">8</td><td rowspan="1" colspan="1">13</td><td rowspan="1" colspan="1">as large as the ectocone of the first lateral</td><td rowspan="1" colspan="1">slender with parallel, straight margins and pointed end</td><td rowspan="1" colspan="1">tricuspid with pointed cusps and deep incision between them</td></tr></tbody></table></table-wrap><fig id="F42" position="float" orientation="portrait"><label>Figure 42.</label><caption><p>Distribution of <italic><tp:taxon-name><tp:taxon-name-part taxon-name-part-type="genus">Gudeodiscus</tp:taxon-name-part></tp:taxon-name></italic> species. Legends: filled triangle: <tp:taxon-name><tp:taxon-name-part taxon-name-part-type="genus">Gudeodiscus</tp:taxon-name-part> (<tp:taxon-name-part taxon-name-part-type="subgenus">Veludiscus</tp:taxon-name-part>) <tp:taxon-name-part taxon-name-part-type="species">emigrans</tp:taxon-name-part> <tp:taxon-name-part taxon-name-part-type="subspecies">quadrilamellatus</tp:taxon-name-part></tp:taxon-name> Páll-Gergely, 2013, empty circle: <tp:taxon-name><tp:taxon-name-part taxon-name-part-type="genus">Gudeodiscus</tp:taxon-name-part> (<tp:taxon-name-part taxon-name-part-type="subgenus">Gudeodiscus</tp:taxon-name-part>) <tp:taxon-name-part taxon-name-part-type="species">giardi</tp:taxon-name-part> <tp:taxon-name-part taxon-name-part-type="subspecies">giardi</tp:taxon-name-part></tp:taxon-name> (Fischer, 1898), filled circle: <tp:taxon-name><tp:taxon-name-part taxon-name-part-type="genus">Gudeodiscus</tp:taxon-name-part> (<tp:taxon-name-part taxon-name-part-type="subgenus">Gudeodiscus</tp:taxon-name-part><tp:taxon-name-part taxon-name-part-type="uncertainty-rank">?</tp:taxon-name-part>) <tp:taxon-name-part taxon-name-part-type="species">francoisi</tp:taxon-name-part></tp:taxon-name> (Fischer, 1899), semi filled circle: co-occurrence of the latter two species.</p></caption><graphic xmlns:xlink="http://www.w3.org/1999/xlink" xlink:href="zookeys-473-001-g042.jpg" position="float" orientation="portrait" xlink:type="simple" id="oo_37238.jpg"/></fig></tp:treatment-sec><ref-list><ref id="B54"><mixed-citation xmlns:xlink="http://www.w3.org/1999/xlink" xlink:type="simple"><person-group><name name-style="western"><surname>Páll-Gergely</surname><given-names>B</given-names></name><name name-style="western"><surname>Hunyadi</surname><given-names>A</given-names></name></person-group> (<year>2013</year>) <article-title>The family <tp:taxon-name><tp:taxon-name-part taxon-name-part-type="family">Plectopylidae</tp:taxon-name-part></tp:taxon-name> Möllendorff 1898 in China (<tp:taxon-name><tp:taxon-name-part taxon-name-part-type="class">Gastropoda</tp:taxon-name-part></tp:taxon-name>, <tp:taxon-name><tp:taxon-name-part taxon-name-part-type="order">Pulmonata</tp:taxon-name-part></tp:taxon-name>).</article-title><source>Archiv für Molluskenkunde</source><volume>142</volume>(<issue>1</issue>): <fpage>1</fpage>–<lpage>66</lpage>. <ext-link ext-link-type="uri" xlink:href="http://www.ingentaconnect.com/content/schweiz/afmijm/2013/00000142/00000001/art00001" xlink:type="simple">http://www.ingentaconnect.com/content/schweiz/afmijm/2013/00000142/00000001/art00001</ext-link></mixed-citation></ref><ref id="B31"><mixed-citation xmlns:xlink="http://www.w3.org/1999/xlink" xlink:type="simple"><person-group><name name-style="western"><surname>Gude</surname><given-names>GK</given-names></name></person-group> (<year>1901b</year>) <article-title>Notes on some known species of <italic><tp:taxon-name><tp:taxon-name-part taxon-name-part-type="genus">Plectopylis</tp:taxon-name-part></tp:taxon-name></italic> and description of a new variety of Plectopylis plectostoma, Bens.</article-title><source>Journal of Malacology</source><volume>8</volume>: <fpage>46</fpage>–<lpage>49</lpage>. <ext-link ext-link-type="uri" xlink:href="http://www.biodiversitylibrary.org/item/89648#page/65/mode/1up" xlink:type="simple">http://www.biodiversitylibrary.org/item/89648#page/65/mode/1up</ext-link></mixed-citation></ref><ref id="B30"><mixed-citation xmlns:xlink="http://www.w3.org/1999/xlink" xlink:type="simple"><person-group><name name-style="western"><surname>Gude</surname><given-names>GK</given-names></name></person-group> (<year>1901a</year>) <article-title>Sur une collection de <italic><tp:taxon-name><tp:taxon-name-part taxon-name-part-type="genus">Plectopylis</tp:taxon-name-part></tp:taxon-name></italic> du Tonkin, avec la description de six espèces nouvelles.</article-title><source>Journal de Conchyliologie</source><volume>49</volume>: <fpage>197</fpage>–<lpage>212</lpage>. <ext-link ext-link-type="uri" xlink:href="http://www.biodiversitylibrary.org/item/53864#page/209/mode/1up" xlink:type="simple">http://www.biodiversitylibrary.org/item/53864#page/209/mode/1up</ext-link></mixed-citation></ref><ref id="B26"><mixed-citation xmlns:xlink="http://www.w3.org/1999/xlink" xlink:type="simple"><person-group><name name-style="western"><surname>Gude</surname><given-names>GK</given-names></name></person-group> (<year>1899b</year>) <article-title>Armature of Helicoid landshells. And new species of <italic><tp:taxon-name><tp:taxon-name-part taxon-name-part-type="genus">Plectopylis</tp:taxon-name-part></tp:taxon-name></italic>.</article-title><source>Science Gossip</source><volume>6</volume>: <fpage>75</fpage>–<lpage>77</lpage>. <ext-link ext-link-type="uri" xlink:href="http://www.biodiversitylibrary.org/bibliography/49978#/summary" xlink:type="simple">http://www.biodiversitylibrary.org/bibliography/49978#/summary</ext-link></mixed-citation></ref><ref id="B25"><mixed-citation xmlns:xlink="http://www.w3.org/1999/xlink" xlink:type="simple"><person-group><name name-style="western"><surname>Gude</surname><given-names>GK</given-names></name></person-group> (<year>1899a</year>) <article-title>Armature of Helicoid landshells. And new forms of <italic><tp:taxon-name><tp:taxon-name-part taxon-name-part-type="genus">Plectopylis</tp:taxon-name-part></tp:taxon-name></italic>.</article-title><source>Science Gossip</source><volume>5</volume>: <fpage>332</fpage>–<lpage>333</lpage>. <ext-link ext-link-type="uri" xlink:href="http://www.biodiversitylibrary.org/bibliography/49978#/summary" xlink:type="simple">http://www.biodiversitylibrary.org/bibliography/49978#/summary</ext-link></mixed-citation></ref><ref id="B32"><mixed-citation xmlns:xlink="http://www.w3.org/1999/xlink" xlink:type="simple"><person-group><name name-style="western"><surname>Gude</surname><given-names>GK</given-names></name></person-group> (<year>1901c</year>) <article-title>On two new and three hitherto unfigured species of <italic><tp:taxon-name><tp:taxon-name-part taxon-name-part-type="genus">Plectopylis</tp:taxon-name-part></tp:taxon-name></italic> from Tonkin.</article-title><source>Journal of Malacology</source><volume>8</volume>: <fpage>110</fpage>–<lpage>117</lpage>. <ext-link ext-link-type="uri" xlink:href="http://www.biodiversitylibrary.org/item/89648#page/142/mode/1up" xlink:type="simple">http://www.biodiversitylibrary.org/item/89648#page/142/mode/1up</ext-link></mixed-citation></ref><ref id="B55"><mixed-citation xmlns:xlink="http://www.w3.org/1999/xlink" xlink:type="simple"><person-group><name name-style="western"><surname>Páll-Gergely</surname><given-names>B</given-names></name><name name-style="western"><surname>Asami</surname><given-names>T</given-names></name></person-group> (<year>2014</year>) <article-title>Additional information on the distribution, anatomy and systematics of living and fossil Chinese <tp:taxon-name><tp:taxon-name-part taxon-name-part-type="family">Plectopylidae</tp:taxon-name-part></tp:taxon-name> (<tp:taxon-name><tp:taxon-name-part taxon-name-part-type="class">Gastropoda</tp:taxon-name-part></tp:taxon-name>: <tp:taxon-name><tp:taxon-name-part taxon-name-part-type="order">Pulmonata</tp:taxon-name-part></tp:taxon-name>).</article-title><source>Genus</source><volume>25</volume>(<issue>3</issue>): <fpage>527</fpage>–<lpage>564</lpage>.</mixed-citation></ref></ref-list></tp:taxon-treatment>
