# Supplementary material for: Systematics of the family Plectopylidae in Vietnam with additional information on Chinese taxa (Gastropoda, Pulmonata, Stylommatophora)
Source: Zookeys. 2015 Jan 20;(473):1–118. doi: 10.3897/zookeys.473.8659 (PMC4304041; doi:10.3897/zookeys.473.8659)
Supplement: XML Treatment for Gudeodiscus (Gudeodiscus?) infralevis [file zookeys.473.8659-treatment10.xml]

<!DOCTYPE tp:taxon-treatment
  PUBLIC "-//TaxonX//DTD Taxonomic Treatment Publishing DTD v0 20100105//EN" "tax-treatment-NSO.dtd">
<tp:taxon-treatment xmlns:tp="http://www.plazi.org/taxpub"><tp:treatment-meta><kwd-group><label>Taxon classification</label><kwd><named-content content-type="kingdom">Animalia</named-content></kwd><kwd><named-content content-type="order">Stylommatophora</named-content></kwd><kwd><named-content content-type="family">Plectopylidae</named-content></kwd></kwd-group><mixed-citation publication-type="journal"><person-group><name><surname>Páll-Gergely</surname><given-names>Barna</given-names></name><name><surname>Hunyadi</surname><given-names>András</given-names></name><name><surname>Ablett</surname><given-names>Jonathan</given-names></name><name><surname>Lương</surname><given-names>Hào Văn</given-names></name><name><surname>Fred Naggs</surname><given-names/></name><name><surname>Asami</surname><given-names>Takahiro</given-names></name></person-group><article-title>Systematics of the family <tp:taxon-name><tp:taxon-name-part taxon-name-part-type="family">Plectopylidae</tp:taxon-name-part></tp:taxon-name> in Vietnam with additional information on Chinese taxa (<tp:taxon-name><tp:taxon-name-part taxon-name-part-type="class">Gastropoda</tp:taxon-name-part></tp:taxon-name>, <tp:taxon-name><tp:taxon-name-part taxon-name-part-type="order">Pulmonata</tp:taxon-name-part></tp:taxon-name>, <tp:taxon-name><tp:taxon-name-part taxon-name-part-type="order">Stylommatophora</tp:taxon-name-part></tp:taxon-name>)</article-title><source>Zookeys</source><day>20</day><month>1</month><year>2015</year><volume>2015</volume><issue>473</issue><fpage>1</fpage><lpage>118</lpage><pub-id pub-id-type="doi">10.3897/zookeys.473.8659</pub-id></mixed-citation></tp:treatment-meta><tp:nomenclature><tp:taxon-name>
                            <tp:taxon-name-part taxon-name-part-type="genus">Gudeodiscus</tp:taxon-name-part>
                            (<tp:taxon-name-part taxon-name-part-type="subgenus">Gudeodiscus</tp:taxon-name-part><tp:taxon-name-part taxon-name-part-type="uncertainty-rank">?</tp:taxon-name-part>)
                            <tp:taxon-name-part taxon-name-part-type="species">infralevis</tp:taxon-name-part>
                        </tp:taxon-name><tp:taxon-authority>(Gude, 1908)</tp:taxon-authority><xref ref-type="fig" rid="F3">Figures 3D–E</xref><xref ref-type="fig" rid="F15">, 15A–D</xref><!--PageBreak--><!--PageBreak--><tp:nomenclature-citation-list><tp:nomenclature-citation><tp:taxon-name><tp:taxon-name-part taxon-name-part-type="genus">Plectopylis</tp:taxon-name-part> <tp:taxon-name-part taxon-name-part-type="species">infralevis</tp:taxon-name-part></tp:taxon-name><comment> Gude 1908, Journal de Conchyliologie, 55: 345, 350, 352–353., Figs 3a–e, Plate 7, Figs 4–6. [“Quang Huyen”].</comment></tp:nomenclature-citation><tp:nomenclature-citation><tp:taxon-name><tp:taxon-name-part taxon-name-part-type="genus">Plectopylis</tp:taxon-name-part> <tp:taxon-name-part taxon-name-part-type="species">soror</tp:taxon-name-part></tp:taxon-name><comment> Gude 1908, <bold>syn. n.</bold>, Journal de Conchyliologie, 55: 355–357., Figs 5a–e, Plate 7, Figs 10–12. [“Quang Huyen”].</comment></tp:nomenclature-citation><tp:nomenclature-citation><tp:taxon-name><tp:taxon-name-part taxon-name-part-type="genus">Gudeodiscus</tp:taxon-name-part> <tp:taxon-name-part taxon-name-part-type="species">infralevis</tp:taxon-name-part></tp:taxon-name><comment>, — Páll-Gergely &amp; Hunyadi 2013, Archiv für Molluskenkunde, 142 (1): 8.</comment></tp:nomenclature-citation><tp:nomenclature-citation><tp:taxon-name><tp:taxon-name-part taxon-name-part-type="genus">Gudeodiscus</tp:taxon-name-part> <tp:taxon-name-part taxon-name-part-type="species">soror</tp:taxon-name-part></tp:taxon-name><comment>, — Páll-Gergely &amp; Hunyadi 2013, Archiv für Molluskenkunde, 142 (1): 8.</comment></tp:nomenclature-citation></tp:nomenclature-citation-list></tp:nomenclature><tp:treatment-sec sec-type="Types examined"><title>Types examined.</title><p>Tonkin, Quang-Huyen, leg. Mansuy, MNHN 24604 (holotype of <italic><tp:taxon-name><tp:taxon-name-part taxon-name-part-type="species">infralevis</tp:taxon-name-part></tp:taxon-name></italic>, Figure <xref ref-type="fig" rid="F3">3D</xref>); Tonkin, Quang-Huyen, leg. Mansuy, MNHN 24585 (holotype of <italic><tp:taxon-name><tp:taxon-name-part taxon-name-part-type="species">soror</tp:taxon-name-part></tp:taxon-name></italic>, Figure <xref ref-type="fig" rid="F3">3E</xref>).</p></tp:treatment-sec><tp:treatment-sec sec-type="Diagnosis"><title>Diagnosis.</title><p>Shell small, solid, discoid, with elevated spire, relatively deep umbilicus; relatively thin apertural lip and rather parallel, thick, straight palatal plicae. See also under remarks.</p></tp:treatment-sec><tp:treatment-sec sec-type="Measurements"><title>Measurements</title><p>(in mm): D = 13.9, D = 6.7 (<italic><tp:taxon-name><tp:taxon-name-part taxon-name-part-type="species">soror</tp:taxon-name-part></tp:taxon-name></italic> holotype); D = 13.5, H = 6.6 (<italic><tp:taxon-name><tp:taxon-name-part taxon-name-part-type="species">infralevis</tp:taxon-name-part></tp:taxon-name></italic> holotype).</p></tp:treatment-sec><tp:treatment-sec sec-type="Differential diagnosis"><title>Differential diagnosis.</title><p>Our knowledge on the intraspecific variety of the species is very limited (see Remarks). It seems that the thick, rather horizontal palatal plicae, the strong basal sculpture and the elevated spire distinguishes the species from the similar species (<italic><tp:taxon-name><tp:taxon-name-part taxon-name-part-type="genus">Gudeodiscus</tp:taxon-name-part> <tp:taxon-name-part taxon-name-part-type="species">eroessi</tp:taxon-name-part></tp:taxon-name></italic>, <italic><tp:taxon-name><tp:taxon-name-part taxon-name-part-type="genus">Gudeodiscus</tp:taxon-name-part> <tp:taxon-name-part taxon-name-part-type="species">multispira</tp:taxon-name-part></tp:taxon-name></italic>, <italic><tp:taxon-name><tp:taxon-name-part taxon-name-part-type="genus">Gudeodiscus</tp:taxon-name-part> <tp:taxon-name-part taxon-name-part-type="species">soosi</tp:taxon-name-part></tp:taxon-name></italic>, <italic><tp:taxon-name><tp:taxon-name-part taxon-name-part-type="genus">Gudeodiscus</tp:taxon-name-part> <tp:taxon-name-part taxon-name-part-type="species">yunnanensis</tp:taxon-name-part></tp:taxon-name></italic>, <italic><tp:taxon-name><tp:taxon-name-part taxon-name-part-type="genus">Gudeodiscus</tp:taxon-name-part> <tp:taxon-name-part taxon-name-part-type="species">cyrtochilus</tp:taxon-name-part></tp:taxon-name></italic> and <italic><tp:taxon-name><tp:taxon-name-part taxon-name-part-type="genus">Gudeodiscus</tp:taxon-name-part> <tp:taxon-name-part taxon-name-part-type="species">fischeri</tp:taxon-name-part></tp:taxon-name></italic>). The shell and aperture shape suggest that the closest relatives are <italic><tp:taxon-name><tp:taxon-name-part taxon-name-part-type="genus">Gudeodiscus</tp:taxon-name-part> <tp:taxon-name-part taxon-name-part-type="species">fischeri</tp:taxon-name-part></tp:taxon-name></italic> and <italic><tp:taxon-name><tp:taxon-name-part taxon-name-part-type="genus">Gudeodiscus</tp:taxon-name-part> <tp:taxon-name-part taxon-name-part-type="species">suprafilaris</tp:taxon-name-part></tp:taxon-name></italic> (see comparisons under those species).</p></tp:treatment-sec><tp:treatment-sec sec-type="Intraspecific diversity"><title>Intraspecific diversity.</title><p><italic><tp:taxon-name><tp:taxon-name-part taxon-name-part-type="genus">Plectopylis</tp:taxon-name-part> <tp:taxon-name-part taxon-name-part-type="species">infralevis</tp:taxon-name-part></tp:taxon-name></italic> and <italic><tp:taxon-name><tp:taxon-name-part taxon-name-part-type="genus">Plectopylis</tp:taxon-name-part> <tp:taxon-name-part taxon-name-part-type="species">soror</tp:taxon-name-part></tp:taxon-name></italic> are considered as conspecific (see Remarks). Only the holotypes of these taxa are known, therefore our knowledge on the intraspecific variability is limited.</p></tp:treatment-sec><tp:treatment-sec sec-type="Distribution"><title>Distribution.</title><p>The type specimens of <italic><tp:taxon-name><tp:taxon-name-part taxon-name-part-type="genus">Plectopylis</tp:taxon-name-part> <tp:taxon-name-part taxon-name-part-type="species">infralevis</tp:taxon-name-part></tp:taxon-name></italic> and <italic><tp:taxon-name><tp:taxon-name-part taxon-name-part-type="genus">Plectopylis</tp:taxon-name-part> <tp:taxon-name-part taxon-name-part-type="species">soror</tp:taxon-name-part></tp:taxon-name></italic> (synonym of <italic><tp:taxon-name><tp:taxon-name-part taxon-name-part-type="species">infralevis</tp:taxon-name-part></tp:taxon-name></italic>) were collected in Quang Huyen (Quảng Uyên) (see Figure <xref ref-type="fig" rid="F39">39</xref>).</p></tp:treatment-sec><tp:treatment-sec sec-type="Remarks"><title>Remarks.</title><p>Only the holotypes of <!--PageBreak--><italic><tp:taxon-name><tp:taxon-name-part taxon-name-part-type="genus">Plectopylis</tp:taxon-name-part> <tp:taxon-name-part taxon-name-part-type="species">infralevis</tp:taxon-name-part></tp:taxon-name></italic> and <italic><tp:taxon-name><tp:taxon-name-part taxon-name-part-type="genus">Plectopylis</tp:taxon-name-part> <tp:taxon-name-part taxon-name-part-type="species">soror</tp:taxon-name-part></tp:taxon-name></italic> are known. The notable differences between these two shells are the stronger sculpture, slightly shouldered body whorl and small apertural fold in <italic><tp:taxon-name><tp:taxon-name-part taxon-name-part-type="species">soror</tp:taxon-name-part></tp:taxon-name></italic>. Additionally, there are three lamellae in <italic><tp:taxon-name><tp:taxon-name-part taxon-name-part-type="species">infralevis</tp:taxon-name-part></tp:taxon-name></italic> versus only one in <italic><tp:taxon-name><tp:taxon-name-part taxon-name-part-type="species">soror</tp:taxon-name-part></tp:taxon-name></italic>. The three vertical lamellae in the holotype of <italic><tp:taxon-name><tp:taxon-name-part taxon-name-part-type="species">infralevis</tp:taxon-name-part></tp:taxon-name></italic> is possibly the result of abnormal development. No other species of <tp:taxon-name><tp:taxon-name-part taxon-name-part-type="family">Plectopylidae</tp:taxon-name-part></tp:taxon-name> has three lamellae. Similar abnormal shells have been reported in <italic><tp:taxon-name><tp:taxon-name-part taxon-name-part-type="genus">Gudeodiscus</tp:taxon-name-part> <tp:taxon-name-part taxon-name-part-type="species">giardi</tp:taxon-name-part></tp:taxon-name></italic> (see <xref ref-type="bibr" rid="B33">Gude 1908</xref>). Consequently, we do not know what the characteristic type of parietal lamellae in this species is (=one or two). The differences between the two specimens suggest only intraspecific variance. Unfortunately we have no freshly-collected material of these two forms, but because of the high similarity between the two holotypes and same type locality we here synonymise <italic><tp:taxon-name><tp:taxon-name-part taxon-name-part-type="species">soror</tp:taxon-name-part></tp:taxon-name></italic> with <italic><tp:taxon-name><tp:taxon-name-part taxon-name-part-type="species">infralevis</tp:taxon-name-part></tp:taxon-name></italic>. These two names were published in the same paper (<xref ref-type="bibr" rid="B33">Gude 1908</xref>), but <italic><tp:taxon-name><tp:taxon-name-part taxon-name-part-type="species">infralevis</tp:taxon-name-part></tp:taxon-name></italic> was described earlier in terms of page numbers.</p></tp:treatment-sec><tp:treatment-sec><!--Section generated to contain objects referenced in tp:taxon-treatment.--><fig id="F3" position="float" orientation="portrait"><label>Figure 3.</label><caption><p>Shells of Vietnamese <italic><tp:taxon-name><tp:taxon-name-part taxon-name-part-type="genus">Gudeodiscus</tp:taxon-name-part></tp:taxon-name></italic> species. <bold>A</bold> <tp:taxon-name><tp:taxon-name-part taxon-name-part-type="genus">Gudeodiscus</tp:taxon-name-part> (<tp:taxon-name-part taxon-name-part-type="subgenus">Gudeodiscus</tp:taxon-name-part>) <tp:taxon-name-part taxon-name-part-type="species">fischeri</tp:taxon-name-part></tp:taxon-name> (Gude, 1901), Vn10-120, coll. PGB <bold>B</bold> <tp:taxon-name><tp:taxon-name-part taxon-name-part-type="genus">Gudeodiscus</tp:taxon-name-part> (<tp:taxon-name-part taxon-name-part-type="subgenus">Gudeodiscus</tp:taxon-name-part>) <tp:taxon-name-part taxon-name-part-type="species">fischeri</tp:taxon-name-part></tp:taxon-name>, MNHN 24579 (holotype of <italic><tp:taxon-name><tp:taxon-name-part taxon-name-part-type="genus">Plectopylis</tp:taxon-name-part> <tp:taxon-name-part taxon-name-part-type="species">fischeri</tp:taxon-name-part></tp:taxon-name></italic>) <bold>C</bold> <tp:taxon-name><tp:taxon-name-part taxon-name-part-type="genus">Gudeodiscus</tp:taxon-name-part> (<tp:taxon-name-part taxon-name-part-type="subgenus">Gudeodiscus</tp:taxon-name-part>) <tp:taxon-name-part taxon-name-part-type="species">fischeri</tp:taxon-name-part></tp:taxon-name>, MNHN 24587 (holotype of <italic><tp:taxon-name><tp:taxon-name-part taxon-name-part-type="genus">Plectopylis</tp:taxon-name-part> <tp:taxon-name-part taxon-name-part-type="species">tenuis</tp:taxon-name-part></tp:taxon-name></italic>) <bold>D</bold> <tp:taxon-name><tp:taxon-name-part taxon-name-part-type="genus">Gudeodiscus</tp:taxon-name-part> (<tp:taxon-name-part taxon-name-part-type="subgenus">Gudeodiscus</tp:taxon-name-part><tp:taxon-name-part taxon-name-part-type="uncertainty-rank">?</tp:taxon-name-part>) <tp:taxon-name-part taxon-name-part-type="species">infralevis</tp:taxon-name-part></tp:taxon-name> (Gude, 1908), MNHN 24604 (holotype of <italic><tp:taxon-name><tp:taxon-name-part taxon-name-part-type="genus">Plectopylis</tp:taxon-name-part> <tp:taxon-name-part taxon-name-part-type="species">infralevis</tp:taxon-name-part></tp:taxon-name></italic>) <bold>E</bold> <tp:taxon-name><tp:taxon-name-part taxon-name-part-type="genus">Gudeodiscus</tp:taxon-name-part> (<tp:taxon-name-part taxon-name-part-type="subgenus">Gudeodiscus</tp:taxon-name-part><tp:taxon-name-part taxon-name-part-type="uncertainty-rank">?</tp:taxon-name-part>) <tp:taxon-name-part taxon-name-part-type="species">infralevis</tp:taxon-name-part></tp:taxon-name>, MNHN 24585 (holotype of <italic><tp:taxon-name><tp:taxon-name-part taxon-name-part-type="genus">Plectopylis</tp:taxon-name-part> <tp:taxon-name-part taxon-name-part-type="species">soror</tp:taxon-name-part></tp:taxon-name></italic>). Photos: B. Páll-Gergely (<bold>A</bold>) and T. Deli (<bold>B–E</bold>). Scale represents 10 mm.</p></caption><graphic xmlns:xlink="http://www.w3.org/1999/xlink" xlink:href="zookeys-473-001-g003.jpg" position="float" orientation="portrait" xlink:type="simple" id="oo_37199.jpg"/></fig><fig id="F15" position="float" orientation="portrait"><label>Figure 15.</label><caption><p>Parietal (<bold>A, C, E, F, H, J, L, N, O, Q</bold>) and palatal (<bold>B, D, G, I, K, M, P, R</bold>) plicae and lamellae of <italic><tp:taxon-name><tp:taxon-name-part taxon-name-part-type="genus">Gudeodiscus</tp:taxon-name-part></tp:taxon-name></italic> species. <bold>A–D</bold> <tp:taxon-name><tp:taxon-name-part taxon-name-part-type="genus">Gudeodiscus</tp:taxon-name-part> (<tp:taxon-name-part taxon-name-part-type="subgenus">Gudeodiscus</tp:taxon-name-part>) <tp:taxon-name-part taxon-name-part-type="species">infralevis</tp:taxon-name-part></tp:taxon-name> (Gude, 1908) <bold>A–B</bold> holotype of <italic><tp:taxon-name><tp:taxon-name-part taxon-name-part-type="genus">Plectopylis</tp:taxon-name-part> <tp:taxon-name-part taxon-name-part-type="species">infralevis</tp:taxon-name-part></tp:taxon-name></italic> (after <xref ref-type="bibr" rid="B33">Gude 1908</xref>) <bold>C–D</bold> Holotype of <italic><tp:taxon-name><tp:taxon-name-part taxon-name-part-type="genus">Plectopylis</tp:taxon-name-part> <tp:taxon-name-part taxon-name-part-type="species">soror</tp:taxon-name-part></tp:taxon-name></italic> (after <xref ref-type="bibr" rid="B33">Gude 1908</xref>) <bold>E–G</bold> <tp:taxon-name><tp:taxon-name-part taxon-name-part-type="genus">Gudeodiscus</tp:taxon-name-part> (<tp:taxon-name-part taxon-name-part-type="subgenus">Gudeodiscus</tp:taxon-name-part><tp:taxon-name-part taxon-name-part-type="uncertainty-rank">?</tp:taxon-name-part>) <tp:taxon-name-part taxon-name-part-type="species">cyrtochilus</tp:taxon-name-part></tp:taxon-name> (Gude, 1909) <bold>E–F</bold> MNHN-IM-2012-2251 (two different specimens) <bold>G</bold> 2012/47 <bold>H–N</bold> <tp:taxon-name><tp:taxon-name-part taxon-name-part-type="genus">Gudeodiscus</tp:taxon-name-part> (<tp:taxon-name-part taxon-name-part-type="subgenus">Gudeodiscus</tp:taxon-name-part>) <tp:taxon-name-part taxon-name-part-type="species">fischeri</tp:taxon-name-part></tp:taxon-name> (Gude, 1901) <bold>H–I</bold> <italic><tp:taxon-name><tp:taxon-name-part taxon-name-part-type="genus">Plectopylis</tp:taxon-name-part> <tp:taxon-name-part taxon-name-part-type="species">fischeri</tp:taxon-name-part></tp:taxon-name></italic> (after <xref ref-type="bibr" rid="B30">Gude 1901a</xref>) <bold>J–K</bold> 20090515C <bold>L–M</bold> Vn10-120 <bold>N</bold> MNHN-IM-2012-2241 <bold>O–R</bold> <tp:taxon-name><tp:taxon-name-part taxon-name-part-type="genus">Gudeodiscus</tp:taxon-name-part> (<tp:taxon-name-part taxon-name-part-type="subgenus">Gudeodiscus</tp:taxon-name-part>) <tp:taxon-name-part taxon-name-part-type="species">fischeri</tp:taxon-name-part></tp:taxon-name> (Gude, 1901) (identical with the holotype of <italic><tp:taxon-name><tp:taxon-name-part taxon-name-part-type="species">tenuis</tp:taxon-name-part></tp:taxon-name></italic>) <bold>O–P</bold> after <xref ref-type="bibr" rid="B30">Gude (1901a)</xref> <bold>Q–R</bold> Vn10-28A (two different specimens). Inner views: <bold>B, D, I, M, P</bold>; Outer views: <bold>G, K, R.</bold></p></caption><graphic xmlns:xlink="http://www.w3.org/1999/xlink" xlink:href="zookeys-473-001-g015.jpg" position="float" orientation="portrait" xlink:type="simple" id="oo_37211.jpg"/></fig><fig id="F39" position="float" orientation="portrait"><label>Figure 39.</label><caption><p>Locations mentioned in literature on plectopylid taxonomy. <bold>1</bold> Muong-Bo <bold>2</bold> Phony-Tho <bold>3</bold> Trinh-Thuong <bold>4</bold> Muong-Hum <bold>5</bold> Nat-Son (Nhat Son) <bold>6</bold> Muong-Kong <bold>7</bold> Long-Ping <bold>8</bold> Pac-Kha <bold>9</bold> Ha-Giang <bold>10</bold> Tinh-Tuc <bold>11</bold> Cao-Bang <bold>12</bold> Déo-Ma-Phuc <bold>13</bold> Quang-Huyen <bold>14</bold> Ha-Lang <bold>15</bold> Cho-Ra <bold>16</bold> Bac-Khan <bold>17</bold> Nac-Ri <bold>18</bold> That-Khé <bold>19</bold> Cho-Moi <bold>20</bold> Lang-Son <bold>21</bold> Mansongebirge <bold>22</bold> Than-Moi <bold>23</bold> Bac-Ninh <bold>24</bold> Dong-Trieu <bold>25</bold> Bah-Mun <bold>26</bold> Kebao <bold>27</bold> Baie d’Along. The locations of “Col de Nuages” (Clouds Pass) could not be located. It is probably situated on Lao Kay Province, close to Muong-Hum.</p></caption><graphic xmlns:xlink="http://www.w3.org/1999/xlink" xlink:href="zookeys-473-001-g039.jpg" position="float" orientation="portrait" xlink:type="simple" id="oo_37235.jpg"/></fig></tp:treatment-sec><ref-list><ref id="B33"><mixed-citation xmlns:xlink="http://www.w3.org/1999/xlink" xlink:type="simple"><person-group><name name-style="western"><surname>Gude</surname><given-names>GK</given-names></name></person-group> (<year>1908</year>) <article-title>Observation on a number of <italic><tp:taxon-name><tp:taxon-name-part taxon-name-part-type="genus">Plectopylis</tp:taxon-name-part></tp:taxon-name></italic> collected in Tonkin by M. Mansuy with description of four new species.</article-title><source>Journal de Conchyliologie</source><volume>55</volume>: <fpage>345</fpage>–<lpage>357</lpage>.</mixed-citation></ref><ref id="B30"><mixed-citation xmlns:xlink="http://www.w3.org/1999/xlink" xlink:type="simple"><person-group><name name-style="western"><surname>Gude</surname><given-names>GK</given-names></name></person-group> (<year>1901a</year>) <article-title>Sur une collection de <italic><tp:taxon-name><tp:taxon-name-part taxon-name-part-type="genus">Plectopylis</tp:taxon-name-part></tp:taxon-name></italic> du Tonkin, avec la description de six espèces nouvelles.</article-title><source>Journal de Conchyliologie</source><volume>49</volume>: <fpage>197</fpage>–<lpage>212</lpage>. <ext-link ext-link-type="uri" xlink:href="http://www.biodiversitylibrary.org/item/53864#page/209/mode/1up" xlink:type="simple">http://www.biodiversitylibrary.org/item/53864#page/209/mode/1up</ext-link></mixed-citation></ref></ref-list></tp:taxon-treatment>
