# Supplementary material for: Systematics of the family Plectopylidae in Vietnam with additional information on Chinese taxa (Gastropoda, Pulmonata, Stylommatophora)
Source: Zookeys. 2015 Jan 20;(473):1–118. doi: 10.3897/zookeys.473.8659 (PMC4304041; doi:10.3897/zookeys.473.8659)
Supplement: XML Treatment for Gudeodiscus (Gudeodiscus) messageri messageri [file zookeys.473.8659-treatment12.xml]

<!DOCTYPE tp:taxon-treatment
  PUBLIC "-//TaxonX//DTD Taxonomic Treatment Publishing DTD v0 20100105//EN" "tax-treatment-NSO.dtd">
<tp:taxon-treatment xmlns:tp="http://www.plazi.org/taxpub"><tp:treatment-meta><kwd-group><label>Taxon classification</label><kwd><named-content content-type="kingdom">Animalia</named-content></kwd><kwd><named-content content-type="order">Stylommatophora</named-content></kwd><kwd><named-content content-type="family">Plectopylidae</named-content></kwd></kwd-group><mixed-citation publication-type="journal"><person-group><name><surname>Páll-Gergely</surname><given-names>Barna</given-names></name><name><surname>Hunyadi</surname><given-names>András</given-names></name><name><surname>Ablett</surname><given-names>Jonathan</given-names></name><name><surname>Lương</surname><given-names>Hào Văn</given-names></name><name><surname>Fred Naggs</surname><given-names/></name><name><surname>Asami</surname><given-names>Takahiro</given-names></name></person-group><article-title>Systematics of the family <tp:taxon-name><tp:taxon-name-part taxon-name-part-type="family">Plectopylidae</tp:taxon-name-part></tp:taxon-name> in Vietnam with additional information on Chinese taxa (<tp:taxon-name><tp:taxon-name-part taxon-name-part-type="class">Gastropoda</tp:taxon-name-part></tp:taxon-name>, <tp:taxon-name><tp:taxon-name-part taxon-name-part-type="order">Pulmonata</tp:taxon-name-part></tp:taxon-name>, <tp:taxon-name><tp:taxon-name-part taxon-name-part-type="order">Stylommatophora</tp:taxon-name-part></tp:taxon-name>)</article-title><source>Zookeys</source><day>20</day><month>1</month><year>2015</year><volume>2015</volume><issue>473</issue><fpage>1</fpage><lpage>118</lpage><pub-id pub-id-type="doi">10.3897/zookeys.473.8659</pub-id></mixed-citation></tp:treatment-meta><tp:nomenclature><tp:taxon-name>
                            <tp:taxon-name-part taxon-name-part-type="genus">Gudeodiscus</tp:taxon-name-part>
                            (<tp:taxon-name-part taxon-name-part-type="subgenus">Gudeodiscus</tp:taxon-name-part>)
                            <tp:taxon-name-part taxon-name-part-type="species">messageri</tp:taxon-name-part>
                            <tp:taxon-name-part taxon-name-part-type="subspecies">messageri</tp:taxon-name-part>
                        </tp:taxon-name><tp:taxon-authority>(Gude, 1909)</tp:taxon-authority><xref ref-type="fig" rid="F5">Figures 5F–G</xref><xref ref-type="fig" rid="F9">, 9E</xref><xref ref-type="fig" rid="F12">, 12N–Q</xref><tp:nomenclature-citation-list><tp:nomenclature-citation><tp:taxon-name><tp:taxon-name-part taxon-name-part-type="genus">Plectopylis</tp:taxon-name-part> <tp:taxon-name-part taxon-name-part-type="species">messageri</tp:taxon-name-part></tp:taxon-name><comment> Gude 1909, Proceedings of the Malacological Society of London, 8: 214–215., Plate 9, Figs 4, 4a–b [“Moung-Hum”, “Nat-Son, Pac-Kha, and Trinh-Tuong”].</comment></tp:nomenclature-citation><tp:nomenclature-citation><tp:taxon-name><tp:taxon-name-part taxon-name-part-type="genus">Gudeodiscus</tp:taxon-name-part> <tp:taxon-name-part taxon-name-part-type="species">messageri</tp:taxon-name-part></tp:taxon-name><comment>, — Páll-Gergely &amp; Hunyadi 2013, Archiv für Molluskenkunde 142 (1): 8.</comment></tp:nomenclature-citation></tp:nomenclature-citation-list></tp:nomenclature><tp:treatment-sec sec-type="Types examined"><title>Types examined.</title><p>Tonkin, Muong-Hum, leg. Messager, NHMUK 1922.8.29.53 (holotype of <italic><tp:taxon-name><tp:taxon-name-part taxon-name-part-type="genus">Plectopylis</tp:taxon-name-part> <tp:taxon-name-part taxon-name-part-type="species">messageri</tp:taxon-name-part></tp:taxon-name></italic>, Figure <xref ref-type="fig" rid="F5">5F</xref>), Tonkin, Nat-Son, leg. Messager, NHMUK 1922.8.29.54 (holotype of <tp:taxon-name><tp:taxon-name-part taxon-name-part-type="species">messageri</tp:taxon-name-part> <tp:taxon-name-part taxon-name-part-type="infraspecific-rank">var.</tp:taxon-name-part> <tp:taxon-name-part taxon-name-part-type="variety">minor</tp:taxon-name-part></tp:taxon-name>, Figure <xref ref-type="fig" rid="F5">5G</xref>).</p></tp:treatment-sec><tp:treatment-sec sec-type="Museum material examined"><title>Museum material examined.</title><p>Tonkin, coll. Dosch ex Rolle ex Messager, SMF 172088/4; Tonkin, coll. Dosch ex Rolle, SMF 172076/2; Tonkin, Trinh-Tuong, coll. Dosch ex Rolle, SMF 172086/4; Tonkin, Drinch-Tuom (Trinh-Thuong?), coll. Jaeckel ex Messager, SMF 207675/3; Tonkin, alw. Müller, coll. Kaltenbach, SMF 294867/2; Tonkin, Gia-Phu, coll. Dosch ex Rolle, SMF 172089/4; Tonkin, Muong-Bo, coll. Dosch ex Rolle, SMF 172087/4; Tonkin, Muong-Kong, coll. Pfeiffer, K. L. ex Naschloss (?) ex Rolle, January 1938, SMF 102820/1; Tonkin, coll. Dosch ex Rolle ex Messager, SMF 182088/4; Tonkin, Ba-Nat (?), NHMSB 131/200, 122812-122813/2; Pakhé, leg. Messager, MNHN-IM-2012-2129/9; Muong-Hum, leg. Messager, MNHN-IM-2012-2134/15; Nat-Son, Trinh-Thuong, leg. Messager, MNHN-IM-2012-2136/16 („var. <italic><tp:taxon-name><tp:taxon-name-part taxon-name-part-type="variety">minor</tp:taxon-name-part></tp:taxon-name></italic>“); Muong-Kong, leg. Messager, MNHN-IM-2012-2137/4; Trinh-Thuong, leg. Messager, MNHN-IM-2012-2142/2+4jb; Muong-Hum, leg. Messager, MNHN-IM-2012-2131/5; Muong-Hum, leg. Messager, MNHN-IM-2012-2143/3; Muong-Hum, leg. Messager, MNHN-IM-2012-2145/74; Pakhé, leg. Messager, MNHN-IM-2012-2149/1; Pac-Kha (Pakhé), leg. Messager, MNHN-IM-2012-2151/10; Nat-Son, leg. Messager, MNHN-IM-2012-2154/6; Muong-Kong, leg. Messager, MNHN-IM-2012-2159/1; Nat-Son, leg. Messager, MNHN-IM-2012-2162/29; Trinh-Thuong, leg. Messager, MNHN-IM-2012-2163/20; Nat-Son, leg. Messager, MNHN-IM-2012-2165/8+25jb; Bac-Kan, leg. Messager, MNHN-IM-2012-2166/6; Bac-Kan, leg. Messager, MNHN-IM-2012-2172/4; Muong-Hum, leg. Messager, MNHN-IM-2012-2173/3; Muong-Hum, leg. Messager, MNHN-IM-2012-2183/4; Pakhé, leg. Messager, MNHN-IM-2012-2184/1; Long-Ping, leg. Messager, MNHN-IM-2012-2186/8; Muong-Hum, leg. Messager, MNHN-IM-2012-2188/8; Bac-Kan, leg. Messager, MNHN-IM-2012-2194/3; Muong-Hum, leg. Messager, MNHN-IM-2012-2196/4; Nat-Son, leg. Messager, MNHN-IM-2012-2198/2; Nat-Son, leg. Messager, MNHN-IM-2012-2199/2; Tonkin, leg. Messager, MNHN-IM-2012-2202/1; Trinh Thuong, leg. Messager, MNHN-IM-2012-2205/12; Muong-Kong, leg. Messager, MNHN-IM-2012-2479/1; Bac-Kan, leg. Messager, MNHN-IM-2012-2475/10; Trinh-Thuong, leg. Messager, MNHN-IM-2012-2472/16; Cao-Bang, leg. Messager, MNHN-IM-2012-2471/1; Tonkin, Pakhé, leg. Messager, MNHN-IM-2012-2458/7; Long-Ping, leg. Messager, MNHN-IM-2012-2457/23; label not readable, leg. Messager, MNHN-IM-2012-2449/2; Bac-Kan, leg. Messager, MNHN-IM-2012-2403/1; Trinh-Thuong, coll. Levazzari, 1929, MNHN-IM-2012-2408/9; Tonkin, coll. Staadt, 1969, MNHN-IM-2012-2411/3; Nat-Son, coll. Letellier, 1949, MNHN-IM-2012-2414/2; Pac-Kha, coll. Letellier, 1949, MNHN-IM-2012-2415/2; Gia-Phu, MNHN-IM-2012-2418/3; Trinh-Thuong, coll. Lavezzari, 1929, MNHN-IM-2012-2419/10; Tonkin, leg. Messager, MNHN-IM-2012-2425/3; Gia-Phu, leg. Messager, MNHN-IM-2012-2215/33; Muong-Hum, leg. Messager, MNHN-IM-2012-2216/3; Long-Ping, leg. Messager, MNHN-IM-2012-2217/9; Trinh-Thuong, leg. Messager, MNHN-IM-2012-2219/12; Col de Nuages, leg. Messager, MNHN-IM-2012-2221/1; Trinh Tuong, leg. Messager, MNHN-IM-2012-2223/2; Tonkin, leg. Messager, MNHN-IM-2012-2225/4; Tonkin, leg. Messager, MNHN-IM-2012-2230/1; Long-Phai, leg. Messager, 1901, MNHN-IM-2012-2237/2; Muang-Kong, leg. Messager, MNHN-IM-2012-2242/3; Nat-Son, coll. Staadt, 1969, MNHN-IM-2012-2282/1; Tonkin, leg. M. Balansa, 1889 July, MNHN-IM-2012-2296/10; Pakhé, leg. Messager, MNHN-IM-2012-2339/1; Bac-Kan, leg. Messager, MNHN-IM-2012-2315/1; Gia-Phu, leg. Messager, MNHN-IM-2012-2364/2; Trinh-Thuong, leg. Messager, MNHN-IM-2012-2379/1; Trinh-Thuong, leg. Messager, MNHN-IM-2012-2394/1; Tonkin, Pac-Kha, NHMUK1916.3.16.15/1; Tonkin, Pac-Kha, coll. Kennard, A.S. ex auct. (Gude), NHMUK 20130620.2/1; Tonkin, Muong-Hum, coll. Biggs, H.E.J. ex Gygngell, 1930, Acc. no. 2258, NHMUK 20130626/2; Tonkin, Gia-Phu, coll. Kennard, A.S. ex auct. (Gude), NHMUK 20130627/2; Tonkin, Muong-Kong, coll. Salisbury ex Beddome, NHMUK 20130628/2; Tonkin, Muong-Kong, 31/3/09, NHMUK 20130629/3; Tonkin, Muong-Hum, 5/1/09, NHMUK 20130630/3; Tonkin, Pac-Kha, 3/11/08, NHMUK 20130631/2 (“var. <italic><tp:taxon-name><tp:taxon-name-part taxon-name-part-type="variety">minor</tp:taxon-name-part></tp:taxon-name></italic>”); Tonkin, 5/1/09, NHMUK 20130632/3; Tonkin, Muong-Hum, coll. Preston, NHMUK 20130633/2; Tonkin, Muong-Bo, 3/11/08, NHMUK 20130634/2 (“var. <italic><tp:taxon-name><tp:taxon-name-part taxon-name-part-type="variety">major</tp:taxon-name-part></tp:taxon-name></italic>”); Tonkin, That-Khé, coll. Salisbury ex Beddome, NHMUK 20130635/1; Tonkin, Muong-Hum, coll. Kennard, NHMUK 20130636/1; Tonkin, Muong-Hum, NHMUK 1909.3.17.29–31/3; Tonkin, Muong-Hum, NHMUK 1916.3.16.16-18/3; Tonkin, Pac-Kha, NHMUK 1909.3.17.32–34/3 (“var. <italic><tp:taxon-name><tp:taxon-name-part taxon-name-part-type="variety">minor</tp:taxon-name-part></tp:taxon-name></italic>”); Tonkin, Pac-Kha, NHMUK 1909.3.17.24–25/2; Tonkin, Muong-Bo, NHMUK 1909.3.17.35–36/2 (“var. <italic><tp:taxon-name><tp:taxon-name-part taxon-name-part-type="variety">major</tp:taxon-name-part></tp:taxon-name></italic>”); Tonkin, Gia-Phee, coll. Rušnov ex Rolle ex Messager, NHMW 92576/1; Tonkin, Trisch-Tuong, coll. Edlauer ex Werner, NHMW 75000/E/7983/2; Tonkin, Muong-Hum, coll. Oberwimmer ex Wagner ex Messager, NHMW 92573/2; Tonkin, Bac-Kan, coll. Oberwimmer, NHMW 71640/O/14028/1; Tonkin, Long-Ping, 3000 m, coll. Oberwimmer ex Wagner ex Messager, NHMW 92572/1; Tonkin, Muong Hum, coll. Rosen ex Messager, NHMW 71640/O/9476/2; Tonkin, Trinh-Tua (?), coll. Rolle, NHMW 92574/2; Tonkin, Ban-Tao, coll. Rušnov ex Blume, NHMW 92575/1; Tonkin, Muong Kong, NHMW 71640/O/46293/2; Tonkin, Nat-Son, coll. Rosen ex Messager, NHMW 71640/O/9477/1; Tonkin, Trisch Tuong, coll. Rušnov ex Rolle ex Messager, NHMW 92578/2; Tonkin, Ban-Lao, coll. Rolle, NHMW 92577/1; Tonkin, Bac-Kan, coll. Oberwimmer, NHMW 92567; Tonkin, Bac-Kan, coll. Oberwimmer, NHMW 103353/1; Tonkin, Nat-Son, coll. Rušnov ex Messager, NHMW 103355/1; Vietnam/132, Lao Cai Province, Cox-Xan, 400 m, leg. Topál &amp; Matskási, 27.11.1971., VA/10.</p></tp:treatment-sec><tp:treatment-sec sec-type="Diagnosis"><title>Diagnosis.</title><p>At least one shell was opened of every larger samples. Anterior lamella normal (not dissolved into small denticles); lower parietal plica does not extend beyond the anterior lamella in the anterior direction (Figures <xref ref-type="fig" rid="F12">12N–Q</xref>).</p></tp:treatment-sec><tp:treatment-sec sec-type="Measurements"><title>Measurements</title><p>(in mm). D = 12.75–18.5 (according to the original description).</p></tp:treatment-sec><tp:treatment-sec sec-type="Differential diagnosis"><title>Differential diagnosis.</title><p><italic><tp:taxon-name><tp:taxon-name-part taxon-name-part-type="genus">Gudeodiscus</tp:taxon-name-part> <tp:taxon-name-part taxon-name-part-type="species">messageri</tp:taxon-name-part> <tp:taxon-name-part taxon-name-part-type="subspecies">messageri</tp:taxon-name-part></tp:taxon-name></italic> inhabits northern Vietnam and in many museum samples it is mixed with <italic><tp:taxon-name><tp:taxon-name-part taxon-name-part-type="genus">Plectopylis</tp:taxon-name-part> <tp:taxon-name-part taxon-name-part-type="species">gouldingi</tp:taxon-name-part></tp:taxon-name></italic> or <italic><tp:taxon-name><tp:taxon-name-part taxon-name-part-type="genus">Plectopylis</tp:taxon-name-part> <tp:taxon-name-part taxon-name-part-type="species">fallax</tp:taxon-name-part></tp:taxon-name></italic> (synonyms of <italic><tp:taxon-name><tp:taxon-name-part taxon-name-part-type="genus">Gudeodiscus</tp:taxon-name-part> <tp:taxon-name-part taxon-name-part-type="species">phlyarius</tp:taxon-name-part></tp:taxon-name></italic>). These two forms have flat shells with a sharp and angled callus, and sometimes with an apertural denticle. Also, the aperture of <italic><tp:taxon-name><tp:taxon-name-part taxon-name-part-type="genus">Gudeodiscus</tp:taxon-name-part> <tp:taxon-name-part taxon-name-part-type="species">messageri</tp:taxon-name-part></tp:taxon-name></italic> is rather rounded, whereas it is rather elongated in those populations of <italic><tp:taxon-name><tp:taxon-name-part taxon-name-part-type="genus">Gudeodiscus</tp:taxon-name-part> <tp:taxon-name-part taxon-name-part-type="species">phlyarius</tp:taxon-name-part></tp:taxon-name></italic> (Figures <xref ref-type="fig" rid="F9">9D</xref>: <italic><tp:taxon-name><tp:taxon-name-part taxon-name-part-type="species">phlyarius</tp:taxon-name-part></tp:taxon-name></italic>, Figure <xref ref-type="fig" rid="F9">9E</xref>: <italic><tp:taxon-name><tp:taxon-name-part taxon-name-part-type="species">messageri</tp:taxon-name-part></tp:taxon-name></italic>). This allows <italic><tp:taxon-name><tp:taxon-name-part taxon-name-part-type="genus">Gudeodiscus</tp:taxon-name-part> <tp:taxon-name-part taxon-name-part-type="species">messageri</tp:taxon-name-part></tp:taxon-name></italic> and <italic><tp:taxon-name><tp:taxon-name-part taxon-name-part-type="genus">Gudeodiscus</tp:taxon-name-part> <tp:taxon-name-part taxon-name-part-type="species">phlyarius</tp:taxon-name-part></tp:taxon-name></italic> to be distinguished without breaking the shell. The lower parietal plica, which does not extend beyond the anterior lamella in the anterior direction, is characteristic of <italic><tp:taxon-name><tp:taxon-name-part taxon-name-part-type="genus">Gudeodiscus</tp:taxon-name-part> <tp:taxon-name-part taxon-name-part-type="species">messageri</tp:taxon-name-part> <tp:taxon-name-part taxon-name-part-type="subspecies">messageri</tp:taxon-name-part></tp:taxon-name></italic> (see also Remarks), but almost always extends in “<italic><tp:taxon-name><tp:taxon-name-part taxon-name-part-type="genus">Plectopylis</tp:taxon-name-part> <tp:taxon-name-part taxon-name-part-type="species">fallax</tp:taxon-name-part></tp:taxon-name></italic>” and “<italic><tp:taxon-name><tp:taxon-name-part taxon-name-part-type="genus">Plectopylis</tp:taxon-name-part> <tp:taxon-name-part taxon-name-part-type="species">gouldingi</tp:taxon-name-part></tp:taxon-name></italic>”. “<italic><tp:taxon-name><tp:taxon-name-part taxon-name-part-type="genus">Plectopylis</tp:taxon-name-part> <tp:taxon-name-part taxon-name-part-type="species">verecunda</tp:taxon-name-part></tp:taxon-name></italic>” (synonym of <italic><tp:taxon-name><tp:taxon-name-part taxon-name-part-type="genus">Gudeodiscus</tp:taxon-name-part> <tp:taxon-name-part taxon-name-part-type="species">phlyarius</tp:taxon-name-part></tp:taxon-name></italic>) and typical <italic><tp:taxon-name><tp:taxon-name-part taxon-name-part-type="genus">Gudeodiscus</tp:taxon-name-part> <tp:taxon-name-part taxon-name-part-type="species">phlyarius</tp:taxon-name-part></tp:taxon-name></italic> always have a strong apertural fold. Moreover, the lower parietal plica of the latter usually extends beyond the anterior lamella in the anterior direction. For comparison with <italic><tp:taxon-name><tp:taxon-name-part taxon-name-part-type="genus">Gudeodiscus</tp:taxon-name-part> <tp:taxon-name-part taxon-name-part-type="species">messageri</tp:taxon-name-part> <tp:taxon-name-part taxon-name-part-type="subspecies">raheemi</tp:taxon-name-part></tp:taxon-name></italic> ssp. n., see there.</p></tp:treatment-sec><tp:treatment-sec sec-type="Intrasubpecific diversity"><title>Intrasubpecific diversity.</title><p>Low; the shell size, and the relationship between the lower parietal plica and the anterior lamella show some variability (see remarks). The shell and aperture shape are stable characters.</p></tp:treatment-sec><tp:treatment-sec sec-type="Distribution"><title>Distribution</title><p>(see Figure <xref ref-type="fig" rid="F43">43</xref>): Only museum material was available for study, which suggested that this species is located along the Chinese (Yunnan) border.</p><!--PageBreak--></tp:treatment-sec><tp:treatment-sec sec-type="Remarks"><title>Remarks.</title><p>In one sample (MNHN-IM-2012-2215) a specimen had longer lower plica which extended beyond the anterior lamella in the anterior direction.</p></tp:treatment-sec><tp:treatment-sec><!--Section generated to contain objects referenced in tp:taxon-treatment.--><fig id="F5" position="float" orientation="portrait"><label>Figure 5.</label><caption><p>Shells of Vietnamese <italic><tp:taxon-name><tp:taxon-name-part taxon-name-part-type="genus">Gudeodiscus</tp:taxon-name-part></tp:taxon-name></italic> species. <bold>A</bold> <tp:taxon-name><tp:taxon-name-part taxon-name-part-type="genus">Gudeodiscus</tp:taxon-name-part> (<tp:taxon-name-part taxon-name-part-type="subgenus">Gudeodiscus</tp:taxon-name-part>) <tp:taxon-name-part taxon-name-part-type="species">phlyarius</tp:taxon-name-part></tp:taxon-name> (Mabille, 1887) (typical “<tp:taxon-name><tp:taxon-name-part taxon-name-part-type="species">fallax</tp:taxon-name-part> <tp:taxon-name-part taxon-name-part-type="infraspecific-rank">var.</tp:taxon-name-part> <tp:taxon-name-part taxon-name-part-type="variety">major</tp:taxon-name-part></tp:taxon-name>”), MNHN-IM-2012-2155 <bold>B</bold> <tp:taxon-name><tp:taxon-name-part taxon-name-part-type="genus">Gudeodiscus</tp:taxon-name-part> (<tp:taxon-name-part taxon-name-part-type="subgenus">Gudeodiscus</tp:taxon-name-part>) <tp:taxon-name-part taxon-name-part-type="species">phlyarius</tp:taxon-name-part></tp:taxon-name>, NHMUK 1922.8.29.55 (holotype of <italic><tp:taxon-name><tp:taxon-name-part taxon-name-part-type="genus">Plectopylis</tp:taxon-name-part> <tp:taxon-name-part taxon-name-part-type="species">verecunda</tp:taxon-name-part></tp:taxon-name></italic>) <bold>C</bold> <tp:taxon-name><tp:taxon-name-part taxon-name-part-type="genus">Gudeodiscus</tp:taxon-name-part> (<tp:taxon-name-part taxon-name-part-type="subgenus">Gudeodiscus</tp:taxon-name-part>) <tp:taxon-name-part taxon-name-part-type="species">phlyarius</tp:taxon-name-part></tp:taxon-name>, NHMUK 1922.8.29.58 (holotype of <italic><tp:taxon-name><tp:taxon-name-part taxon-name-part-type="genus">Plectopylis</tp:taxon-name-part> <tp:taxon-name-part taxon-name-part-type="species">fallax</tp:taxon-name-part></tp:taxon-name></italic>) <bold>D</bold> <tp:taxon-name><tp:taxon-name-part taxon-name-part-type="genus">Gudeodiscus</tp:taxon-name-part> (<tp:taxon-name-part taxon-name-part-type="subgenus">Gudeodiscus</tp:taxon-name-part>) <tp:taxon-name-part taxon-name-part-type="species">messageri</tp:taxon-name-part> <tp:taxon-name-part taxon-name-part-type="subspecies">raheemi</tp:taxon-name-part></tp:taxon-name> Páll-Gergely &amp; Hunyadi, ssp. n., Vn10-76, coll. PGB <bold>E</bold> <tp:taxon-name><tp:taxon-name-part taxon-name-part-type="genus">Gudeodiscus</tp:taxon-name-part> (<tp:taxon-name-part taxon-name-part-type="subgenus">Gudeodiscus</tp:taxon-name-part>) <tp:taxon-name-part taxon-name-part-type="species">messageri</tp:taxon-name-part> <tp:taxon-name-part taxon-name-part-type="subspecies">raheemi</tp:taxon-name-part></tp:taxon-name> ssp. n., NHMUK 20110370.1 (holotype) <bold>F</bold> <tp:taxon-name><tp:taxon-name-part taxon-name-part-type="genus">Gudeodiscus</tp:taxon-name-part> (<tp:taxon-name-part taxon-name-part-type="subgenus">Gudeodiscus</tp:taxon-name-part>) <tp:taxon-name-part taxon-name-part-type="species">messageri</tp:taxon-name-part> <tp:taxon-name-part taxon-name-part-type="subspecies">messageri</tp:taxon-name-part></tp:taxon-name> (Gude, 1909), NHMUK 1922.8.29.53 (holotype) <bold>G</bold> <tp:taxon-name><tp:taxon-name-part taxon-name-part-type="genus">Gudeodiscus</tp:taxon-name-part> (<tp:taxon-name-part taxon-name-part-type="subgenus">Gudeodiscus</tp:taxon-name-part>) <tp:taxon-name-part taxon-name-part-type="species">messageri</tp:taxon-name-part> <tp:taxon-name-part taxon-name-part-type="subspecies">messageri</tp:taxon-name-part></tp:taxon-name> NHMUK 1922.8.29.54 (syntype of <tp:taxon-name><tp:taxon-name-part taxon-name-part-type="genus">Plectopylis</tp:taxon-name-part> <tp:taxon-name-part taxon-name-part-type="species">messageri</tp:taxon-name-part> <tp:taxon-name-part taxon-name-part-type="infraspecific-rank">var.</tp:taxon-name-part> <tp:taxon-name-part taxon-name-part-type="variety">minor</tp:taxon-name-part></tp:taxon-name>). Photos: B. Páll-Gergely (<bold>A, D</bold>), H. Taylor (<bold>B–C, E–G</bold>). Scale represents 10 mm.</p></caption><graphic xmlns:xlink="http://www.w3.org/1999/xlink" xlink:href="zookeys-473-001-g005.jpg" position="float" orientation="portrait" xlink:type="simple" id="oo_37201.jpg"/></fig><fig id="F9" position="float" orientation="portrait"><label>Figure 9.</label><caption><p>Shells (<bold>A–B</bold>) and apertural views (<bold>C–R</bold>) of Vietnamese <italic><tp:taxon-name><tp:taxon-name-part taxon-name-part-type="genus">Gudeodiscus</tp:taxon-name-part></tp:taxon-name></italic>, <italic><tp:taxon-name><tp:taxon-name-part taxon-name-part-type="genus">Sicradiscus</tp:taxon-name-part></tp:taxon-name></italic> and <italic><tp:taxon-name><tp:taxon-name-part taxon-name-part-type="genus">Halongella</tp:taxon-name-part></tp:taxon-name></italic> gen. n. species. <bold>A</bold> <tp:taxon-name><tp:taxon-name-part taxon-name-part-type="genus">Gudeodiscus</tp:taxon-name-part> (<tp:taxon-name-part taxon-name-part-type="subgenus">Gudeodiscus</tp:taxon-name-part><tp:taxon-name-part taxon-name-part-type="uncertainty-rank">?</tp:taxon-name-part>) <tp:taxon-name-part taxon-name-part-type="species">suprafilaris</tp:taxon-name-part></tp:taxon-name> (Gude, 1908), MNHN 24586 (holotype?) <bold>B</bold> <tp:taxon-name><tp:taxon-name-part taxon-name-part-type="genus">Gudeodiscus</tp:taxon-name-part> (<tp:taxon-name-part taxon-name-part-type="subgenus">Gudeodiscus</tp:taxon-name-part><tp:taxon-name-part taxon-name-part-type="uncertainty-rank">?</tp:taxon-name-part>) <tp:taxon-name-part taxon-name-part-type="species">suprafilaris</tp:taxon-name-part></tp:taxon-name>, 2011/81 <bold>C</bold> <tp:taxon-name><tp:taxon-name-part taxon-name-part-type="genus">Gudeodiscus</tp:taxon-name-part> (<tp:taxon-name-part taxon-name-part-type="subgenus">Gudeodiscus</tp:taxon-name-part>) <tp:taxon-name-part taxon-name-part-type="species">phlyarius</tp:taxon-name-part></tp:taxon-name> (Mabille, 1887), Vn11-156 <bold>D</bold> <tp:taxon-name><tp:taxon-name-part taxon-name-part-type="genus">Gudeodiscus</tp:taxon-name-part> (<tp:taxon-name-part taxon-name-part-type="subgenus">Gudeodiscus</tp:taxon-name-part>) <tp:taxon-name-part taxon-name-part-type="species">phlyarius</tp:taxon-name-part></tp:taxon-name> (Mabille, 1887) (typical “<italic><tp:taxon-name><tp:taxon-name-part taxon-name-part-type="species">anterides</tp:taxon-name-part></tp:taxon-name></italic>/<italic><tp:taxon-name><tp:taxon-name-part taxon-name-part-type="species">gouldingi</tp:taxon-name-part></tp:taxon-name></italic>”), MNHN-IM-2012-2164 <bold>E</bold> <tp:taxon-name><tp:taxon-name-part taxon-name-part-type="genus">Gudeodiscus</tp:taxon-name-part> (<tp:taxon-name-part taxon-name-part-type="subgenus">Gudeodiscus</tp:taxon-name-part>) <tp:taxon-name-part taxon-name-part-type="species">messageri</tp:taxon-name-part> <tp:taxon-name-part taxon-name-part-type="subspecies">messageri</tp:taxon-name-part></tp:taxon-name> (Gude, 1909), MNHN-IM-2012-2215 <bold>F</bold> <tp:taxon-name><tp:taxon-name-part taxon-name-part-type="genus">Gudeodiscus</tp:taxon-name-part> (<tp:taxon-name-part taxon-name-part-type="subgenus">Gudeodiscus</tp:taxon-name-part><tp:taxon-name-part taxon-name-part-type="uncertainty-rank">?</tp:taxon-name-part>) <tp:taxon-name-part taxon-name-part-type="species">hemmeni</tp:taxon-name-part></tp:taxon-name> Páll-Gergely &amp; Hunyadi, sp. n., Vn10-103A <bold>G</bold> <tp:taxon-name><tp:taxon-name-part taxon-name-part-type="genus">Gudeodiscus</tp:taxon-name-part> (<tp:taxon-name-part taxon-name-part-type="subgenus">Gudeodiscus</tp:taxon-name-part><tp:taxon-name-part taxon-name-part-type="uncertainty-rank">?</tp:taxon-name-part>) <tp:taxon-name-part taxon-name-part-type="species">anceyi</tp:taxon-name-part></tp:taxon-name> (Gude, 1901), GS22 <bold>H</bold> <italic><tp:taxon-name><tp:taxon-name-part taxon-name-part-type="genus">Sicradiscus</tp:taxon-name-part> <tp:taxon-name-part taxon-name-part-type="species">mansuyi</tp:taxon-name-part></tp:taxon-name></italic> (Gude, 1908), 20081116C <bold>I</bold> <tp:taxon-name><tp:taxon-name-part taxon-name-part-type="genus">Gudeodiscus</tp:taxon-name-part> (<tp:taxon-name-part taxon-name-part-type="subgenus">Gudeodiscus</tp:taxon-name-part>) <tp:taxon-name-part taxon-name-part-type="species">giardi</tp:taxon-name-part> <tp:taxon-name-part taxon-name-part-type="subspecies">giardi</tp:taxon-name-part></tp:taxon-name> (Fischer, 1898), 2011/81 <bold>J</bold> <tp:taxon-name><tp:taxon-name-part taxon-name-part-type="genus">Gudeodiscus</tp:taxon-name-part> (<tp:taxon-name-part taxon-name-part-type="subgenus">Gudeodiscus</tp:taxon-name-part>) <tp:taxon-name-part taxon-name-part-type="species">villedaryi</tp:taxon-name-part></tp:taxon-name> (Ancey, 1888), Vn11-151 <bold>K–L</bold> <tp:taxon-name><tp:taxon-name-part taxon-name-part-type="genus">Gudeodiscus</tp:taxon-name-part> (<tp:taxon-name-part taxon-name-part-type="subgenus">Gudeodiscus</tp:taxon-name-part>) <tp:taxon-name-part taxon-name-part-type="species">dautzenbergi</tp:taxon-name-part></tp:taxon-name> (Gude, 1901), Vn10-44 <bold>M–N</bold> <italic><tp:taxon-name><tp:taxon-name-part taxon-name-part-type="genus">Halongella</tp:taxon-name-part> <tp:taxon-name-part taxon-name-part-type="species">schlumbergeri</tp:taxon-name-part></tp:taxon-name></italic> (Morlet, 1886), MAA3 <bold>O</bold> <italic><tp:taxon-name><tp:taxon-name-part taxon-name-part-type="genus">Halongella</tp:taxon-name-part> <tp:taxon-name-part taxon-name-part-type="species">fruhstorferi</tp:taxon-name-part></tp:taxon-name></italic> (Möllendorff, 1901), Vn11-171 <bold>P</bold> <tp:taxon-name><tp:taxon-name-part taxon-name-part-type="genus">Gudeodiscus</tp:taxon-name-part> (<tp:taxon-name-part taxon-name-part-type="subgenus">Gudeodiscus</tp:taxon-name-part>) <tp:taxon-name-part taxon-name-part-type="species">fischeri</tp:taxon-name-part></tp:taxon-name> (Gude, 1901), Vn10-120 <bold>Q</bold> <tp:taxon-name><tp:taxon-name-part taxon-name-part-type="genus">Gudeodiscus</tp:taxon-name-part> (<tp:taxon-name-part taxon-name-part-type="subgenus">Gudeodiscus</tp:taxon-name-part>) <tp:taxon-name-part taxon-name-part-type="species">fischeri</tp:taxon-name-part></tp:taxon-name> (Gude, 1901), 20090515C <bold>R</bold> <tp:taxon-name><tp:taxon-name-part taxon-name-part-type="genus">Gudeodiscus</tp:taxon-name-part> (<tp:taxon-name-part taxon-name-part-type="subgenus">Gudeodiscus</tp:taxon-name-part><tp:taxon-name-part taxon-name-part-type="uncertainty-rank">?</tp:taxon-name-part>) <tp:taxon-name-part taxon-name-part-type="species">suprafilaris</tp:taxon-name-part></tp:taxon-name> (Gude, 1908), 2011/81. All photos by B. Páll-Gergely except for Figure 9A (T. Deli). Scale represents 10 mm and refers to <bold>A</bold> and <bold>B.</bold></p></caption><graphic xmlns:xlink="http://www.w3.org/1999/xlink" xlink:href="zookeys-473-001-g009.jpg" position="float" orientation="portrait" xlink:type="simple" id="oo_37205.jpg"/></fig><fig id="F12" position="float" orientation="portrait"><label>Figure 12.</label><caption><p>Parietal (<bold>A, C, E, G–K, M, N, P–S, U, W</bold>) and palatal (<bold>B, D, F, L, P, T, V, X</bold>) plicae and lamellae of <italic><tp:taxon-name><tp:taxon-name-part taxon-name-part-type="genus">Gudeodiscus</tp:taxon-name-part></tp:taxon-name></italic> species. <bold>A–M</bold> <tp:taxon-name><tp:taxon-name-part taxon-name-part-type="genus">Gudeodiscus</tp:taxon-name-part> (<tp:taxon-name-part taxon-name-part-type="subgenus">Gudeodiscus</tp:taxon-name-part>) <tp:taxon-name-part taxon-name-part-type="species">phlyarius</tp:taxon-name-part></tp:taxon-name> (Mabille, 1887) <bold>A–B</bold> <italic><tp:taxon-name><tp:taxon-name-part taxon-name-part-type="genus">Plectopylis</tp:taxon-name-part> <tp:taxon-name-part taxon-name-part-type="species">phlyaria</tp:taxon-name-part></tp:taxon-name></italic> (after <xref ref-type="bibr" rid="B32">Gude 1901c</xref>) <bold>C–D</bold> <italic><tp:taxon-name><tp:taxon-name-part taxon-name-part-type="genus">Plectopylis</tp:taxon-name-part> <tp:taxon-name-part taxon-name-part-type="species">moellendorffi</tp:taxon-name-part></tp:taxon-name></italic> (after <xref ref-type="bibr" rid="B32">Gude 1901c</xref>) <bold>E–F</bold> Vn10-49, <bold>G</bold> Vn09-24 <bold>H</bold> Vn10-56, <bold>I</bold> Vn9-16, spec.1 <bold>J</bold> Vn9-16, spec.2 <bold>K–M</bold> <italic><tp:taxon-name><tp:taxon-name-part taxon-name-part-type="genus">Plectopylis</tp:taxon-name-part> <tp:taxon-name-part taxon-name-part-type="species">verecunda</tp:taxon-name-part></tp:taxon-name></italic>, MNHN 2012-2177 (3 different specimens) <bold>N–Q</bold> <tp:taxon-name><tp:taxon-name-part taxon-name-part-type="genus">Gudeodiscus</tp:taxon-name-part> (<tp:taxon-name-part taxon-name-part-type="subgenus">Gudeodiscus</tp:taxon-name-part>) <tp:taxon-name-part taxon-name-part-type="species">messageri</tp:taxon-name-part> <tp:taxon-name-part taxon-name-part-type="subspecies">messageri</tp:taxon-name-part></tp:taxon-name> (Gude, 1909) <bold>N–O</bold> <italic><tp:taxon-name><tp:taxon-name-part taxon-name-part-type="genus">Plectopylis</tp:taxon-name-part> <tp:taxon-name-part taxon-name-part-type="species">messageri</tp:taxon-name-part></tp:taxon-name></italic> (after <xref ref-type="bibr" rid="B34">Gude 1909</xref>) <bold>P</bold> MNHN-IM-2012-2162, <bold>Q</bold> MNHN-IM-2012-2165 <bold>R–V</bold> <tp:taxon-name><tp:taxon-name-part taxon-name-part-type="genus">Gudeodiscus</tp:taxon-name-part> (<tp:taxon-name-part taxon-name-part-type="subgenus">Gudeodiscus</tp:taxon-name-part>) <tp:taxon-name-part taxon-name-part-type="species">messageri</tp:taxon-name-part> <tp:taxon-name-part taxon-name-part-type="subspecies">raheemi</tp:taxon-name-part></tp:taxon-name> ssp. n, <bold>R</bold> 20071116C, spec.1. <bold>S–T</bold> 20071116C, spec.2. <bold>U–V</bold> 20080509C <bold>W–X</bold> Vn10-104B. Inner views: <bold>B, D, F, O</bold>; Outer views: <bold>L, T, V, X.</bold></p></caption><graphic xmlns:xlink="http://www.w3.org/1999/xlink" xlink:href="zookeys-473-001-g012.jpg" position="float" orientation="portrait" xlink:type="simple" id="oo_37208.jpg"/></fig><fig id="F43" position="float" orientation="portrait"><label>Figure 43.</label><caption><p>Distribution of <italic><tp:taxon-name><tp:taxon-name-part taxon-name-part-type="genus">Gudeodiscus</tp:taxon-name-part></tp:taxon-name></italic> Páll-Gergely, 2013 species. Legends: filled triangle, top down: typical <tp:taxon-name><tp:taxon-name-part taxon-name-part-type="genus">Gudeodiscus</tp:taxon-name-part> (<tp:taxon-name-part taxon-name-part-type="subgenus">Gudeodiscus</tp:taxon-name-part>) <tp:taxon-name-part taxon-name-part-type="species">phlyarius</tp:taxon-name-part></tp:taxon-name> (Mabille, 1887), filled triangle, top up: “<italic><tp:taxon-name><tp:taxon-name-part taxon-name-part-type="genus">Gudeodiscus</tp:taxon-name-part> <tp:taxon-name-part taxon-name-part-type="species">phlyarius</tp:taxon-name-part> <tp:taxon-name-part taxon-name-part-type="subspecies">werneri</tp:taxon-name-part></tp:taxon-name></italic> Páll-Gergely, 2013” (synonym of <italic><tp:taxon-name><tp:taxon-name-part taxon-name-part-type="species">phlyarius</tp:taxon-name-part></tp:taxon-name></italic>); empty triangle, top up: <tp:taxon-name><tp:taxon-name-part taxon-name-part-type="genus">Gudeodiscus</tp:taxon-name-part> (<tp:taxon-name-part taxon-name-part-type="subgenus">Gudeodiscus</tp:taxon-name-part>) <tp:taxon-name-part taxon-name-part-type="species">phlyarius</tp:taxon-name-part></tp:taxon-name> populations showing transitional characters towards <italic><tp:taxon-name><tp:taxon-name-part taxon-name-part-type="subspecies">werneri</tp:taxon-name-part></tp:taxon-name></italic> in terms of shell shape; empty triangle, top down: atypical <tp:taxon-name><tp:taxon-name-part taxon-name-part-type="genus">Gudeodiscus</tp:taxon-name-part> (<tp:taxon-name-part taxon-name-part-type="subgenus">Gudeodiscus</tp:taxon-name-part>) <tp:taxon-name-part taxon-name-part-type="species">phlyarius</tp:taxon-name-part></tp:taxon-name>; empty circle: <italic><tp:taxon-name><tp:taxon-name-part taxon-name-part-type="genus">Gudeodiscus</tp:taxon-name-part> <tp:taxon-name-part taxon-name-part-type="species">messageri</tp:taxon-name-part> <tp:taxon-name-part taxon-name-part-type="subspecies">raheemi</tp:taxon-name-part></tp:taxon-name></italic> ssp. n., filled circle: <tp:taxon-name><tp:taxon-name-part taxon-name-part-type="genus">Gudeodiscus</tp:taxon-name-part> (<tp:taxon-name-part taxon-name-part-type="subgenus">Gudeodiscus</tp:taxon-name-part><tp:taxon-name-part taxon-name-part-type="uncertainty-rank">?</tp:taxon-name-part>) <tp:taxon-name-part taxon-name-part-type="species">hemmeni</tp:taxon-name-part></tp:taxon-name> sp. n. (in all localities it co-occurs with <tp:taxon-name><tp:taxon-name-part taxon-name-part-type="genus">Gudeodiscus</tp:taxon-name-part> (<tp:taxon-name-part taxon-name-part-type="subgenus">Gudeodiscus</tp:taxon-name-part>) <tp:taxon-name-part taxon-name-part-type="species">messageri</tp:taxon-name-part> <tp:taxon-name-part taxon-name-part-type="subspecies">raheemi</tp:taxon-name-part></tp:taxon-name> ssp. n.); circle with filled triangle in the middle: co-occurrence of <tp:taxon-name><tp:taxon-name-part taxon-name-part-type="genus">Gudeodiscus</tp:taxon-name-part> (<tp:taxon-name-part taxon-name-part-type="subgenus">Gudeodiscus</tp:taxon-name-part>) <tp:taxon-name-part taxon-name-part-type="species">messageri</tp:taxon-name-part> <tp:taxon-name-part taxon-name-part-type="subspecies">raheemi</tp:taxon-name-part></tp:taxon-name> ssp. n. and atypical <tp:taxon-name><tp:taxon-name-part taxon-name-part-type="genus">Gudeodiscus</tp:taxon-name-part> (<tp:taxon-name-part taxon-name-part-type="subgenus">Gudeodiscus</tp:taxon-name-part>) <tp:taxon-name-part taxon-name-part-type="species">phlyarius</tp:taxon-name-part></tp:taxon-name>. The shaded area indicates the area inhabited by <tp:taxon-name><tp:taxon-name-part taxon-name-part-type="genus">Gudeodiscus</tp:taxon-name-part> (<tp:taxon-name-part taxon-name-part-type="subgenus">Gudeodiscus</tp:taxon-name-part>) <tp:taxon-name-part taxon-name-part-type="species">messageri</tp:taxon-name-part> <tp:taxon-name-part taxon-name-part-type="subspecies">messageri</tp:taxon-name-part></tp:taxon-name> (Gude, 1909) and “<italic><tp:taxon-name><tp:taxon-name-part taxon-name-part-type="species">anterides</tp:taxon-name-part></tp:taxon-name></italic>”, “<italic><tp:taxon-name><tp:taxon-name-part taxon-name-part-type="species">fallax</tp:taxon-name-part></tp:taxon-name></italic>” and “<italic><tp:taxon-name><tp:taxon-name-part taxon-name-part-type="species">gouldingi</tp:taxon-name-part></tp:taxon-name></italic>”-like populations of <tp:taxon-name><tp:taxon-name-part taxon-name-part-type="genus">Gudeodiscus</tp:taxon-name-part> (<tp:taxon-name-part taxon-name-part-type="subgenus">Gudeodiscus</tp:taxon-name-part>) <tp:taxon-name-part taxon-name-part-type="species">phlyarius</tp:taxon-name-part></tp:taxon-name>. Filled square indicates the position of Phong-Tho, the type locality of <italic><tp:taxon-name><tp:taxon-name-part taxon-name-part-type="genus">Plectopylis</tp:taxon-name-part> <tp:taxon-name-part taxon-name-part-type="species">verecunda</tp:taxon-name-part></tp:taxon-name></italic> Gude, 1909 (synonym of <italic><tp:taxon-name><tp:taxon-name-part taxon-name-part-type="genus">Gudeodiscus</tp:taxon-name-part> <tp:taxon-name-part taxon-name-part-type="species">phlyarius</tp:taxon-name-part></tp:taxon-name></italic>). Numbers 1–3 refer to atypical populations assigned to <tp:taxon-name><tp:taxon-name-part taxon-name-part-type="genus">Gudeodiscus</tp:taxon-name-part> (<tp:taxon-name-part taxon-name-part-type="subgenus">Gudeodiscus</tp:taxon-name-part>) <tp:taxon-name-part taxon-name-part-type="species">phlyarius</tp:taxon-name-part></tp:taxon-name>. For explanation, see text.</p></caption><graphic xmlns:xlink="http://www.w3.org/1999/xlink" xlink:href="zookeys-473-001-g043.jpg" position="float" orientation="portrait" xlink:type="simple" id="oo_37239.jpg"/></fig></tp:treatment-sec><ref-list><ref id="B32"><mixed-citation xmlns:xlink="http://www.w3.org/1999/xlink" xlink:type="simple"><person-group><name name-style="western"><surname>Gude</surname><given-names>GK</given-names></name></person-group> (<year>1901c</year>) <article-title>On two new and three hitherto unfigured species of <italic><tp:taxon-name><tp:taxon-name-part taxon-name-part-type="genus">Plectopylis</tp:taxon-name-part></tp:taxon-name></italic> from Tonkin.</article-title><source>Journal of Malacology</source><volume>8</volume>: <fpage>110</fpage>–<lpage>117</lpage>. <ext-link ext-link-type="uri" xlink:href="http://www.biodiversitylibrary.org/item/89648#page/142/mode/1up" xlink:type="simple">http://www.biodiversitylibrary.org/item/89648#page/142/mode/1up</ext-link></mixed-citation></ref><ref id="B34"><mixed-citation xmlns:xlink="http://www.w3.org/1999/xlink" xlink:type="simple"><person-group><name name-style="western"><surname>Gude</surname><given-names>GK</given-names></name></person-group> (<year>1909</year>) <article-title>Descriptions of six new species of <italic><tp:taxon-name><tp:taxon-name-part taxon-name-part-type="genus">Plectopylis</tp:taxon-name-part></tp:taxon-name></italic> from Tonkin.</article-title><source>Proceedings of the Malacological Society of London</source><volume>8</volume>: <fpage>213</fpage>–<lpage>218</lpage>. <ext-link ext-link-type="uri" xlink:href="http://www.biodiversitylibrary.org/item/55052#page/381/mode/1up" xlink:type="simple">http://www.biodiversitylibrary.org/item/55052#page/381/mode/1up</ext-link></mixed-citation></ref></ref-list></tp:taxon-treatment>
