# Supplementary material for: Systematics of the family Plectopylidae in Vietnam with additional information on Chinese taxa (Gastropoda, Pulmonata, Stylommatophora)
Source: Zookeys. 2015 Jan 20;(473):1–118. doi: 10.3897/zookeys.473.8659 (PMC4304041; doi:10.3897/zookeys.473.8659)
Supplement: XML Treatment for Gudeodiscus (Gudeodiscus) phlyarius [file zookeys.473.8659-treatment14.xml]

<!DOCTYPE tp:taxon-treatment
  PUBLIC "-//TaxonX//DTD Taxonomic Treatment Publishing DTD v0 20100105//EN" "tax-treatment-NSO.dtd">
<tp:taxon-treatment xmlns:tp="http://www.plazi.org/taxpub"><tp:treatment-meta><kwd-group><label>Taxon classification</label><kwd><named-content content-type="kingdom">Animalia</named-content></kwd><kwd><named-content content-type="order">Stylommatophora</named-content></kwd><kwd><named-content content-type="family">Plectopylidae</named-content></kwd></kwd-group><mixed-citation publication-type="journal"><person-group><name><surname>Páll-Gergely</surname><given-names>Barna</given-names></name><name><surname>Hunyadi</surname><given-names>András</given-names></name><name><surname>Ablett</surname><given-names>Jonathan</given-names></name><name><surname>Lương</surname><given-names>Hào Văn</given-names></name><name><surname>Fred Naggs</surname><given-names/></name><name><surname>Asami</surname><given-names>Takahiro</given-names></name></person-group><article-title>Systematics of the family <tp:taxon-name><tp:taxon-name-part taxon-name-part-type="family">Plectopylidae</tp:taxon-name-part></tp:taxon-name> in Vietnam with additional information on Chinese taxa (<tp:taxon-name><tp:taxon-name-part taxon-name-part-type="class">Gastropoda</tp:taxon-name-part></tp:taxon-name>, <tp:taxon-name><tp:taxon-name-part taxon-name-part-type="order">Pulmonata</tp:taxon-name-part></tp:taxon-name>, <tp:taxon-name><tp:taxon-name-part taxon-name-part-type="order">Stylommatophora</tp:taxon-name-part></tp:taxon-name>)</article-title><source>Zookeys</source><day>20</day><month>1</month><year>2015</year><volume>2015</volume><issue>473</issue><fpage>1</fpage><lpage>118</lpage><pub-id pub-id-type="doi">10.3897/zookeys.473.8659</pub-id></mixed-citation></tp:treatment-meta><tp:nomenclature><tp:taxon-name>
                            <tp:taxon-name-part taxon-name-part-type="genus">Gudeodiscus</tp:taxon-name-part>
                            (<tp:taxon-name-part taxon-name-part-type="subgenus">Gudeodiscus</tp:taxon-name-part>)
                            <tp:taxon-name-part taxon-name-part-type="species">phlyarius</tp:taxon-name-part>
                        </tp:taxon-name><tp:taxon-authority>(Mabille, 1887)</tp:taxon-authority><xref ref-type="fig" rid="F4">Figures 4A–F</xref><xref ref-type="fig" rid="F5">, 5A–C</xref><xref ref-type="fig" rid="F9">, 9C–D</xref><xref ref-type="fig" rid="F10">, 10C–F</xref><xref ref-type="fig" rid="F11">, 11K–X</xref><xref ref-type="fig" rid="F12">, 12A–M</xref><xref ref-type="fig" rid="F21">, 21</xref><xref ref-type="fig" rid="F22">, 22</xref><xref ref-type="fig" rid="F28">, 28A</xref><xref ref-type="fig" rid="F28">, 28C</xref><xref ref-type="fig" rid="F31">, 31C</xref><xref ref-type="fig" rid="F35">, 35J–L</xref><tp:nomenclature-citation-list><tp:nomenclature-citation><tp:taxon-name><tp:taxon-name-part taxon-name-part-type="genus">Plectopylis</tp:taxon-name-part> <tp:taxon-name-part taxon-name-part-type="species">phlyaria</tp:taxon-name-part></tp:taxon-name><comment> Mabille 1887a, Molluscorum Tonkinorum diagnoses: 6. [type locality not specified].</comment></tp:nomenclature-citation><tp:nomenclature-citation><tp:taxon-name><tp:taxon-name-part taxon-name-part-type="genus">Plectopylis</tp:taxon-name-part> <tp:taxon-name-part taxon-name-part-type="species">phlyaria</tp:taxon-name-part></tp:taxon-name><comment> . Mabille 1887b, Bulletin de le Société Malacologique de France, 4: 100–101., Plate 2, Figs 1–3.</comment></tp:nomenclature-citation><tp:nomenclature-citation><tp:taxon-name><tp:taxon-name-part taxon-name-part-type="genus">Plectopylis</tp:taxon-name-part> <tp:taxon-name-part taxon-name-part-type="species">phlyaria</tp:taxon-name-part></tp:taxon-name><comment>, — Pilsbry 1893, Manual of Conchology..., 2(8): 158, Plate 43, Figs 40–42.</comment></tp:nomenclature-citation><tp:nomenclature-citation><tp:taxon-name><tp:taxon-name-part taxon-name-part-type="genus">Plectopylis</tp:taxon-name-part> <tp:taxon-name-part taxon-name-part-type="species">phlyaria</tp:taxon-name-part></tp:taxon-name><comment>, — Gude 1897b, Science Gossip, 4: 139., Figs 61a–b. [“Tonkin”].</comment></tp:nomenclature-citation><tp:nomenclature-citation><tp:taxon-name><tp:taxon-name-part taxon-name-part-type="genus">Plectopylis</tp:taxon-name-part> (<tp:taxon-name-part taxon-name-part-type="subgenus">Endoplon</tp:taxon-name-part>) <tp:taxon-name-part taxon-name-part-type="species">phlyaria</tp:taxon-name-part></tp:taxon-name><comment>, — Gude 1899c, Science Gossip, 4: 148.</comment></tp:nomenclature-citation><tp:nomenclature-citation><tp:taxon-name><tp:taxon-name-part taxon-name-part-type="genus">Plectopylis</tp:taxon-name-part> (<tp:taxon-name-part taxon-name-part-type="subgenus">Endoplon</tp:taxon-name-part>) <tp:taxon-name-part taxon-name-part-type="species">phlyaria</tp:taxon-name-part></tp:taxon-name><comment>, — Gude 1899d, Science Gossip, 6: 175.</comment></tp:nomenclature-citation><tp:nomenclature-citation><tp:taxon-name><tp:taxon-name-part taxon-name-part-type="genus">Plectopylis</tp:taxon-name-part> (<tp:taxon-name-part taxon-name-part-type="subgenus">Endoplon</tp:taxon-name-part>) <tp:taxon-name-part taxon-name-part-type="species">phylaria</tp:taxon-name-part></tp:taxon-name><comment>, — Gude 1901c, Journal of Malacology, 8: 113–115., Figs 3a–f. [“Than Moi”].</comment></tp:nomenclature-citation><tp:nomenclature-citation><tp:taxon-name><tp:taxon-name-part taxon-name-part-type="genus">Plectopylis</tp:taxon-name-part> (<tp:taxon-name-part taxon-name-part-type="subgenus">Endoplon</tp:taxon-name-part>) <tp:taxon-name-part taxon-name-part-type="species">moellendorffi</tp:taxon-name-part></tp:taxon-name><comment> 1901c Gude, Journal of Malacology, 8: 115–116., Figs 4a–f. [“Than-Moi”].</comment></tp:nomenclature-citation><tp:nomenclature-citation><tp:taxon-name><tp:taxon-name-part taxon-name-part-type="genus">Plectopylis</tp:taxon-name-part> <tp:taxon-name-part taxon-name-part-type="species">gouldingi</tp:taxon-name-part></tp:taxon-name><comment> Gude 1909, <bold>syn. n.</bold>, Proceedings of the Malacological Society of London, 8: 215, 217., Plate 9, Figs 1, 1a–b. [“Nat-Son”].</comment></tp:nomenclature-citation><tp:nomenclature-citation><tp:taxon-name><tp:taxon-name-part taxon-name-part-type="genus">Plectopylis</tp:taxon-name-part> <tp:taxon-name-part taxon-name-part-type="species">verecunda</tp:taxon-name-part></tp:taxon-name><comment> Gude 1909, <bold>syn. n.</bold>, Proceedings of the Malacological Society of London, 8: 215, Plate 9, Figs 3, 3a–b. [“Phony-Tho”].</comment></tp:nomenclature-citation><tp:nomenclature-citation><tp:taxon-name><tp:taxon-name-part taxon-name-part-type="genus">Plectopylis</tp:taxon-name-part> <tp:taxon-name-part taxon-name-part-type="species">fallax</tp:taxon-name-part></tp:taxon-name><comment> Gude 1909, <bold>syn. n.</bold>, Proceedings of the Malacological Society of London, 8: 217, Plate 9, Figs 6, 6a–b. [“Muong-Bo”].</comment></tp:nomenclature-citation><tp:nomenclature-citation><tp:taxon-name><tp:taxon-name-part taxon-name-part-type="genus">Plectopylis</tp:taxon-name-part> <tp:taxon-name-part taxon-name-part-type="species">anterides</tp:taxon-name-part></tp:taxon-name><comment> Gude 1909, <bold>syn. n.</bold>, Proceedings of the Malacological Society of London, 8: 216, Plate 9, Figs 2, 2a–b. [“Pac-Kha”].</comment></tp:nomenclature-citation><tp:nomenclature-citation><tp:taxon-name><tp:taxon-name-part taxon-name-part-type="genus">Gudeodiscus</tp:taxon-name-part> <tp:taxon-name-part taxon-name-part-type="species">phlyarius</tp:taxon-name-part> <tp:taxon-name-part taxon-name-part-type="subspecies">phlyarius</tp:taxon-name-part></tp:taxon-name><comment> (and <italic><tp:taxon-name><tp:taxon-name-part taxon-name-part-type="genus">Plectopylis</tp:taxon-name-part> <tp:taxon-name-part taxon-name-part-type="species">moellendorffi</tp:taxon-name-part></tp:taxon-name></italic> is synonym), — Páll-Gergely &amp; Hunyadi 2013, Archiv für Molluskenkunde, 142 (1): 25–28., Figs 31, 61a–b, 63–65, 75 (map) 77a–b, 112–114.</comment></tp:nomenclature-citation><tp:nomenclature-citation><tp:taxon-name><tp:taxon-name-part taxon-name-part-type="genus">Gudeodiscus</tp:taxon-name-part> <tp:taxon-name-part taxon-name-part-type="species">fallax</tp:taxon-name-part></tp:taxon-name><comment>, — Páll-Gergely &amp; Hunyadi 2013, Archiv für Molluskenkunde, 142 (1): 8.</comment></tp:nomenclature-citation><tp:nomenclature-citation><tp:taxon-name><tp:taxon-name-part taxon-name-part-type="genus">Gudeodiscus</tp:taxon-name-part> <tp:taxon-name-part taxon-name-part-type="species">gouldingi</tp:taxon-name-part></tp:taxon-name><comment>, — Páll-Gergely &amp; Hunyadi 2013, Archiv für Molluskenkunde, 142 (1): 8.</comment></tp:nomenclature-citation><tp:nomenclature-citation><tp:taxon-name><tp:taxon-name-part taxon-name-part-type="genus">Gudeodiscus</tp:taxon-name-part> <tp:taxon-name-part taxon-name-part-type="species">verecundus</tp:taxon-name-part></tp:taxon-name><comment>, — Páll-Gergely &amp; Hunyadi 2013, Archiv für Molluskenkunde, 142 (1): 8.</comment></tp:nomenclature-citation><tp:nomenclature-citation><tp:taxon-name><tp:taxon-name-part taxon-name-part-type="genus">Gudeodiscus</tp:taxon-name-part> <tp:taxon-name-part taxon-name-part-type="species">phlyarius</tp:taxon-name-part> <tp:taxon-name-part taxon-name-part-type="subspecies">werneri</tp:taxon-name-part></tp:taxon-name><comment> Páll-Gergely in Páll-Gergely &amp; Hunyadi 2013, <bold>syn. n.</bold>, Archiv für Molluskenkunde 142 (1): 13: Figs 32, 28–29, 34: Figs 76a–d.</comment></tp:nomenclature-citation></tp:nomenclature-citation-list></tp:nomenclature><tp:treatment-sec sec-type="Types examined"><title>Types examined.</title><p>Tonkin, Muong-Bo, leg. Messager, NHMUK 1922.8.29.58 (holotype of <italic><tp:taxon-name><tp:taxon-name-part taxon-name-part-type="species">fallax</tp:taxon-name-part></tp:taxon-name></italic>, Figure <xref ref-type="fig" rid="F5">5C</xref>); Tonkin, Nat-Son, leg. Messager, NHMUK 1922.8.29.56 (holotype of <italic><tp:taxon-name><tp:taxon-name-part taxon-name-part-type="species">gouldingi</tp:taxon-name-part></tp:taxon-name></italic>, Figure <xref ref-type="fig" rid="F4">4E</xref>); Tonkin, Pac-Kha, NHMUK 1922.8.29.57 (holotype of <italic><tp:taxon-name><tp:taxon-name-part taxon-name-part-type="species">anterides</tp:taxon-name-part></tp:taxon-name></italic>, Figure <xref ref-type="fig" rid="F4">4F</xref>); Tonkin, MNHN 24581 (2 syntypes of <italic><tp:taxon-name><tp:taxon-name-part taxon-name-part-type="species">phlyaria</tp:taxon-name-part></tp:taxon-name></italic>, Figure <xref ref-type="fig" rid="F4">4A</xref>); Tonkin, Than-Moi, collection Möllendorff ex Fruhstorfer, SMF 150125a (lectotype of <italic><tp:taxon-name><tp:taxon-name-part taxon-name-part-type="species">moellendorffi</tp:taxon-name-part></tp:taxon-name></italic>, Figure <xref ref-type="fig" rid="F4">4B</xref>); Tonkin, Than-Moi, collection Möllendorff ex Fruhstorfer, SMF 150125b (paralectotype of <italic><tp:taxon-name><tp:taxon-name-part taxon-name-part-type="species">moellendorffi</tp:taxon-name-part></tp:taxon-name></italic>); Tonkin, Phony-Tho, leg. Messager, NHMUK 1922.8.29.55 (holotype of <italic><tp:taxon-name><tp:taxon-name-part taxon-name-part-type="species">verecunda</tp:taxon-name-part></tp:taxon-name></italic>, Figure <xref ref-type="fig" rid="F5">5B</xref>).</p></tp:treatment-sec><tp:treatment-sec sec-type="Museum material examined"><title>Museum material examined.</title><p><bold><italic><tp:taxon-name><tp:taxon-name-part taxon-name-part-type="species">fallax</tp:taxon-name-part></tp:taxon-name></italic>-like shells.</bold> Tonkin, région de Lao Kay, coll. Dosch ex Rolle, SMF 172081/4; Tonkin, Muong-Bo, coll. Dosch ex Rolle, SMF 172077/2; Tonkin, Muong-Kong, coll. Dosch ex Rolle, SMF 172080/4; Muong-Hum, leg. Messager, MNHN-IM-2012-2130/1; Pakhé, leg. Messager, MNHN-IM-2012-2132/19; Pakhé, leg. Messager, MNHN-IM-2012-2135/6; Muong-Kong, leg. Messager, MNHN-IM-2012-2138/2; Muong-Kong, leg. Messager, MNHN-IM-2012-2140/3; Muong-Hum, leg. Messager, MNHN-IM-2012-2144/1; Ban-Lao, leg. Messager, MNHN-IM-2012-2146/28; Trinh-Thuong, leg. Messager, MNHN-IM-2012-2147/29; Pakhé, leg. Messager, MNHN-IM-2012-2148/3 (“var. <italic><tp:taxon-name><tp:taxon-name-part taxon-name-part-type="variety">major</tp:taxon-name-part></tp:taxon-name></italic>”); Pac-Kha (Pakhé), leg. Messager, MNHN-IM-2012-2155/6 (“var. <italic><tp:taxon-name><tp:taxon-name-part taxon-name-part-type="variety">major</tp:taxon-name-part></tp:taxon-name></italic>”); Pac-Kha, leg. Messager, MNHN-IM-2012-2208/3 (“var. <italic><tp:taxon-name><tp:taxon-name-part taxon-name-part-type="variety">major</tp:taxon-name-part></tp:taxon-name></italic>”); Ban-Lao, leg. Messager, MNHN-IM-2012-2150/22; Pac-Kha (Pakhé), leg. Messager, MNHN-IM-2012-2157/19; Muong-Kong, leg. Messager, MNHN-IM-2012-2158/10; Pac-Kha (Pakhé), leg. Messager, MNHN-IM-2012-2160/22; Trinh-Thuong, leg. Messager, MNHN-IM-2012-2161/28; Pac-Kha (Pakhé), leg. Messager, MNHN-IM-2012-2168/14; Muong-Kong, leg. Messager, MNHN-IM-2012-2169/10; Muong-Hum, leg. Messager, MNHN-IM-2012-2174/1; Muong-Bo, leg. Messager, MNHN-IM-2012-2178/8; Pac-Kha, leg. Messager, MNHN-IM-2012-2180/4; Tonkin, leg. Messager, MNHN-IM-2012-2182/20; Muong-Hum, leg. Messager, MNHN-IM-2012-2190/7; Long-Ping, leg. Messager, MNHN-IM-2012-2192/11; Long-Ping, leg. Messager, MNHN-IM-2012-2206/16; Pac-Kha, leg. Messager, MNHN-IM-2012-2209/4; Pac-Kha, leg. Messager, MNHN-IM-2012-2210/2; Muong-Kong, leg. Messager, MNHN-IM-2012-2244/1; Pakhé, leg. Messager, MNHN-IM-2012-2245/9; Cao-Bang, leg. Messager, MNHN-IM-2012-2470/2; Na-Ri, leg. Messager, MNHN-IM-2012-2463/1; Col de Nuages, leg. Messager, MNHN-IM-2012-2451/6; Tonkin, leg. Messager, MNHN-IM-2012-2450/15; Nat-Son, leg. Messager, MNHN-IM-2012-2445/1; Tonkin, leg. Messager, MNHN-IM-2012-2442/2; Bac-Kan, leg. Messager, MNHN-IM-2012-2247/1; Nga-Son, leg. Messager, MNHN-IM-2012-2255/1; Environs de Yen Bai, ex coll. labo. de Géologie de la Sorbonne (entrée 1952), MNHN-IM-2012-2272/1; Pakhé, leg. Messager, MNHN-IM-2012-2340/12; Tonkin, leg. Messager, MNHN-IM-2012-2395/2; Tonkin, leg. Messager, MNHN-IM-2012-2396/2; Muong-Bo, coll. Staadt, 1969, MNHN-IM-2012-2406/4; Tonkin, coll. Letellier, 1949, MNHN-IM-2012-2410/1; Tonkin, coll. Staadt, 1969, MNHN-IM-2012-2412/1; Trinh-Thuong, coll. Staadt, 1969, MNHN-IM-2012-2416/5; Tonkin, coll. Staadt, 1969, MNHN-IM-2012-2420/1; Trinh-Thuong, coll. Lavezzari, 1929, MNHN-IM-2012-2421/10; Tonkin, Pac-Kha, NHMUK 1916.3.16.14/1; Tonkin, Trinh-Thuong, 5/1/09, NHMUK 20130621.1–2/2; Tonkin, Pac-Kha, 14/6/10, NHMUK 20110289/3 (labelled as „<italic><tp:taxon-name><tp:taxon-name-part taxon-name-part-type="species">anterides</tp:taxon-name-part></tp:taxon-name></italic>“); Tonkin, Pac-Kha, coll. Preston, 3/11/08, NHMUK 20110290/2 (labelled as „<italic><tp:taxon-name><tp:taxon-name-part taxon-name-part-type="species">moellendorffi</tp:taxon-name-part></tp:taxon-name></italic>“); Tonkin, Muong-Bo, coll. Salisbury ex Beddome, NHMUK 20110291/3 (labelled as „<italic><tp:taxon-name><tp:taxon-name-part taxon-name-part-type="species">fallax</tp:taxon-name-part></tp:taxon-name></italic>=<italic><tp:taxon-name><tp:taxon-name-part taxon-name-part-type="species">moellendorffi</tp:taxon-name-part></tp:taxon-name></italic>“); Tonkin, Lao Kay, NHMUK 1920.1.20.15–16/2; Tonkin, Muong-Bo, NHMUK 1909.3.14.18–20/3; Tonkin, Trinh-Thuong, coll. Rosen ex Messager, NHMW 71640/O/9481/1; Tonkin, Haut-Tonkin, Region de Lao-Kay, coll. Rolle, NHMW 92564/2; Tonkin, Muong-Kong, coll. Rušnov ex Rolle ex Messager, NHMW 92565/1; Tonkin, Pac-Kha, NHMW 46226/1; Tonkin, Long-Po (?), coll. Oberwimmer ex Wagner ex Messager, NHMW 92579/1; Tonkin, Muong-Bo, NHMW 46291/2.</p><!--PageBreak--><p><bold><italic><tp:taxon-name><tp:taxon-name-part taxon-name-part-type="species">gouldingi</tp:taxon-name-part></tp:taxon-name></italic>/<italic><tp:taxon-name><tp:taxon-name-part taxon-name-part-type="species">anterides</tp:taxon-name-part></tp:taxon-name></italic>-like shells.</bold> Pakhé, leg. Messager, MNHN-IM-2012-2133/53; Muong-Kong, leg. Messager, MNHN-IM-2012-2141/14; Na-Ri, leg. Messager, MNHN-IM-2012-2152/8; Nat-Son, leg. Messager, MNHN-IM-2012-2153/118; Pac-Kha (Pakhé), leg. Messager, MNHN-IM-2012-2156/4; Pac-Kha (Pakhé), leg. Messager, MNHN-IM-2012-2164/44; Bac-Kan, leg. Messager, MNHN-IM-2012-2167/29; Muong-Kong, leg. Messager, MNHN-IM-2012-2170/1; Tonkin, leg. Messager, MNHN-IM-2012-2175/8; Tonkin, leg. Messager, MNHN-IM-2012-2176/10; Muong-Bo, leg. Messager, MNHN-IM-2012-2179/1; Nac-Ri, leg. Messager, MNHN-IM-2012-2187/6; Muong-Hum, leg. Messager, MNHN-IM-2012-2189/1; Long-Ping, leg. Messager, MNHN-IM-2012-2193/1; Bac-Kan, leg. Messager, MNHN-IM-2012-2195/18; Long-Ping, leg. Messager, MNHN-IM-2012-2197/4; Pac-Kha, leg. Messager, MNHN-IM-2012-2200/32; Pac-Kha, leg. Messager, MNHN-IM-2012-2201/15; Tonkin, leg. Messager, MNHN-IM-2012-2203/1; Long-Ping, leg. Messager, MNHN-IM-2012-2207/4; Long-Ping, leg. Messager, MNHN-IM-2012-2213/2; Cho-Ra, leg. Messager, MNHN-IM-2012-2478/1; Bac-Kan, leg. Messager, MNHN-IM-2012-2476/2; Trinh-Thuong, leg. Messager, MNHN-IM-2012-2473/6; Bac-Kan, leg. Messager, MNHN-IM-2012-2465/4; Na-Ri, leg. Messager, MNHN-IM-2012-2464/1; Na-Ri, leg. Messager, MNHN-IM-2012-2462/8; Tonkin, leg. Messager, MNHN-IM-2012-2459/1; Pakhé, leg. Messager, MNHN-IM-2012-2454/8; Col de Nuages, leg. Messager, MNHN-IM-2012-2452/15; Nat-Son, leg. Messager, MNHN-IM-2012-2446/1; Col de Nuages, leg. Messager, MNHN-IM-2012-2214/9; Na-Ri, leg. Messager, MNHN-IM-2012-2220/8; Pakhé, leg. Messager, MNHN-IM-2012-2226/5; Tonkin, leg. Messager, MNHN-IM-2012-2228/1; Muang-Kong, leg. Messager, MNHN-IM-2012-2243/7; Nat-Son, leg. Messager, MNHN-IM-2012-2256/12; Phi-Mi, leg. Messager, MNHN-IM-2012-2334/1; Tonkin, leg. Messager, MNHN-IM-2012-2372/3; Muong-Kong, leg. Messager, MNHN-IM-2012-2429/8; Bac-Kan, leg. Messager, MNHN-IM-2012-2433/16; Bac-Kan, leg. Messager, MNHN-IM-2012-2436/1; Tonkin, leg. Messager, MNHN-IM-2012-2422/8; Pakhé, leg. Messager, MNHN-IM-2012-2389/2; Bac-Kan, leg. Messager, MNHN-IM-2012-2404/1; Tonkin, coll. Levazzari, 1929, MNHN-IM-2012-2405/3; Muong-Bo, coll. Staadt, 1969, MNHN-IM-2012-2407/1; Trinh-Thuong, coll. Levazzari, 1929, MNHN-IM-2012-2409/1; Bac-Kan, leg. Messager, MNHN-IM-2012-2438/1; Tonkin, leg. Messager, MNHN-IM-2012-2439/6; Tonkin, Pac-Kha, coll. Kennard, A.S. ex auct. (Gude), NHMUK 20130620/1; Tonkin, Pac-Kha, coll. Salisbury ex Beddome, NHMUK 20110285/1 (“<tp:taxon-name><tp:taxon-name-part taxon-name-part-type="species">gouldingi</tp:taxon-name-part> <tp:taxon-name-part taxon-name-part-type="infraspecific-rank">var.</tp:taxon-name-part> <tp:taxon-name-part taxon-name-part-type="variety">minor</tp:taxon-name-part></tp:taxon-name>”); Tonkin, Pac-Kha, coll. Preston, 3/11/08, NHMUK 20110286/2; Tonkin, Pac-Kha, coll. Salisbury ex Beddome, NHMUK 20110287/2 (“<italic><tp:taxon-name><tp:taxon-name-part taxon-name-part-type="species">anterides</tp:taxon-name-part></tp:taxon-name></italic>”); Tonkin, Pac-Kha, coll. Preston, 3/11/08, NHMUK 20110288/2 (“<italic><tp:taxon-name><tp:taxon-name-part taxon-name-part-type="species">anterides</tp:taxon-name-part></tp:taxon-name></italic>”); Tonkin, Pac-Kha, 1909.3.17.21-23/3 (“<italic><tp:taxon-name><tp:taxon-name-part taxon-name-part-type="species">anterides</tp:taxon-name-part></tp:taxon-name></italic>”); Tonkin, Long-Ping NHMUK 1916.3.16.3/1 (“<italic><tp:taxon-name><tp:taxon-name-part taxon-name-part-type="species">anterides</tp:taxon-name-part></tp:taxon-name></italic>”); Tonkin, Pac-Kha, Tonkin, Pac-Kha, NHMUK 1909.3.17.26-28/3; Tonkin, Pac-Kha, coll. Rosen ex Messager, NHMW 71640/O/9478/2; Tonkin, Bac-Kha, coll. Rušnov ex Rolle ex Messager, NHMW 92566/2; Tonkin, Pac-Kha, NHMW 46225/2; Tonkin, Pac-Kha, coll. Wagner ex Messager, NHMW 71640/O/10290/1; Tonkin, Long-Phai, coll. Wagner ex Messager, NHMW 71640/O/10291/1; Tonkin, Pac-Kha, NHMW 92568/1; Tonkin, Pac-Kha, NHMW 46292/2; Tonkin, Bac-Kan, coll. Wagner ex Messager, NHMW 71640/O/10292/1; Tonkin, Bac-Kan, coll. Oberwimmer, NHMW 71640/O/14029/3; Tonkin, Nat-Son, coll. Rušnov ex Messager, NHMW 103354/1.</p><p>“<bold>Mixed” <italic><tp:taxon-name><tp:taxon-name-part taxon-name-part-type="species">gouldingi</tp:taxon-name-part></tp:taxon-name></italic>/<italic><tp:taxon-name><tp:taxon-name-part taxon-name-part-type="species">anterides</tp:taxon-name-part></tp:taxon-name></italic>/<italic><tp:taxon-name><tp:taxon-name-part taxon-name-part-type="species">fallax</tp:taxon-name-part></tp:taxon-name></italic> samples.</bold> Bac-Kan, leg. Messager, MNHN-IM-2012-2171/20; Trinh-Thuong, leg. Messager, MNHN-IM-2012-2181/44; Pakhé, leg. Messager, MNHN-IM-2012-2185/31; Muong-Bo, leg. Messager, MNHN-IM-2012-2211/3; Col de Nuages, leg. Messager, MNHN-IM-2012-2218/25; Col de Nuages, leg. Messager, MNHN-IM-2012-2222/15; Tonkin, leg. Messager, MNHN-IM-2012-2224/13; Tonkin, Pac-Kha, coll. Dosch ex Rolle ex Messager, SMF 172079/4.</p><!--PageBreak--><p><bold><italic><tp:taxon-name><tp:taxon-name-part taxon-name-part-type="species">phlyarius</tp:taxon-name-part></tp:taxon-name></italic>-like shells.</bold> Tonkin, Than-Moi, coll. Jetschin, SMF 207669/6; Tonkin, Than-Moi, coll. Möllendorff ex Fruhstorfer, SMF 150126/10; Tonkin, Chuot-Ki (?), coll. Jaeckel, S. H., SMF 207676/1; Tonkin, coll. Ehrmann ex Fruhstorfer, SMF 150127/2; Tonkin, Than-Moi, coll. Dosch ex Rolle, SMF 172092/4; Tonkin, Than-Moi, coll. Dosch ex Rolle, SMF 172091/4; Tonkin, Than-Moi, coll. Dosch ex Rolle, SMF 172093/2; Tonkin, Than-Moi, coll. Ehrmann ex Fruhstorfer, H., SMF 150138/1+1jb; Than-Moi, leg. Messager, MNHN-IM-2012-2212/5; Long-Phai, leg. Messager, 1901, MNHN-IM-2012-2232/1; Than-Moi, coll. Staadt, 1969, MNHN-IM-2012-2279/4; Tonkin, coll. Weiss, 1901, MNHN-IM-2012-2281/5; Province de Cao Lang, Lang-Son, Ky Lua, coll. Saurin, MNHN-IM-2012-2288/2; Na-Ri, leg. Messager, MNHN-IM-2012-2474/1; Tonkin, leg. Messager, MNHN-IM-2012-2427/3; Tonkin, leg. Messager, MNHN-IM-2012-2431/1; Tonkin, leg. Messager, MNHN-IM-2012-2391/1; Bac-Kan, coll. Staadt, 1969, MNHN-IM-2012-2392/2; Than-Moi, coll. Staadt, 1969, MNHN-IM-2012-2397/5; Than-Moi, coll. Staadt, 1969, MNHN-IM-2012-2398/1; Lang-Son, coll. Letellier, 1949, MNHN-IM-2012-2401/1; Than-Moi, coll. Staadt, 1969, MNHN-IM-2012-2413/8; Tonkin, coll. Denis, 1946, MNHN-IM-2012-2387/4; Tonkin, Pac-Kha, NHMUK 1916.3.16.13/1; Tonkin, coll. Salisbury ex Beddome, NHMUK 20130599/2; Tonkin, Muong-Bo, 3/11/08, NHMUK 20130600/2; Tonkin, 4/11/01/32, NHMUK 20130601/3; Tonkin, Phu Quac Oai, coll. Biggs, H.E.J., Acc. no. 2258, NHMUK 20130602/4; Tonkin, coll. Trechmann, Acc. no. 2176, NHMUK 20130603/2; Tonkin, Than-Moi, leg. Fruhstorfer, H., NHMUK 1901.12.12.206–208/3; Tonkin, „showing immature armature“, coll. Gude, G.K, NHMUK 1916.3.15.3/1; Tonkin, coll. Fruhstorfer, NHMW 40850/2; Tonkin, coll. Rušnov ex Blume, NHMW 92562/2; Tonkin, Than-Moi, NHMW 39292/4; Tonkin, Than-Moi, coll. Klemm, NHMW 79000/K/17483/1; Tonkin, Than-Moi, coll. Rušnov ex Rolle ex Messager, NHMW 92580/2; Tonkin, Than-Moi, coll. Rušnov ex Rolle, NHMW 92581/4; Tonkin, Than-Moi, coll. Rolle, NHMW 71640/O/12301/1; Tonkin, Than-Moi, coll. Edlauer, NHMW 75000/E/38490/3; Tonkin, That-Ké, coll. Oberwimmer, NHMW 71640/O/12300/1; Tonkin, coll. Fruhstorfer, NHMW 40851/1; Tonkin, That-Ke, coll. Oberwimmer, NHMW 92560/2; Tonkin, Bac-Khuon, coll. Rolle, NHMW 50857/1 (mixed sample with <italic><tp:taxon-name><tp:taxon-name-part taxon-name-part-type="species">giardi</tp:taxon-name-part></tp:taxon-name></italic>).</p><p><bold><italic><tp:taxon-name><tp:taxon-name-part taxon-name-part-type="species">verecunda</tp:taxon-name-part></tp:taxon-name></italic>-like shells.</bold> Phong-Tho, leg. Messager, MNHN-IM-2012-2177/9; Nat-Son, leg. Messager, MNHN-IM-2012-2447/6; Phong-Tho, leg. Messager, MNHN-IM-2012-2443/4; Phong-Tho, leg. Messager, MNHN-IM-2012-2423/4; Lai-Chau, coll. Morlet, MNHN-IM-2012-2424/1; Son-Ma, coll. Fischer, MNHN-IM-2012-2417/1.</p></tp:treatment-sec><tp:treatment-sec sec-type="New material examined"><title>New material examined.</title><p><bold><italic><tp:taxon-name><tp:taxon-name-part taxon-name-part-type="species">fallax</tp:taxon-name-part></tp:taxon-name></italic>-like shells. 2011/125</bold> Lào Cai Province, 1.5 km N of Bắc Ngầm cross, valley on the left side of the road, 155 m, <named-content xmlns:xlink="http://www.w3.org/1999/xlink" content-type="dwc:verbatimCoordinates" xlink:type="simple">22°24.149'N, 104°14.462'E</named-content>, leg. Hunyadi, A., 02.12.2011., HA/1; <bold>Vn11-187</bold> Lào Cai Province, ca. 3 km SW of Nhà Văn Hóa, <named-content xmlns:xlink="http://www.w3.org/1999/xlink" content-type="dwc:verbatimCoordinates" xlink:type="simple">22°25.513'N, 104°12.194'E</named-content>, leg. Hemmen, Ch. &amp; J., 04.10.2011., HE/21 (+2 specimens in ethanol, one of them anatomically examined, Figures <xref ref-type="fig" rid="F21">21</xref>, <xref ref-type="fig" rid="F28">28A</xref>).</p><!--PageBreak--><!--PageBreak--><p><bold><italic><tp:taxon-name><tp:taxon-name-part taxon-name-part-type="species">phlyarius</tp:taxon-name-part></tp:taxon-name></italic>-like shells. Vn10-53</bold> Lạng Sơn Province, right off rd. 1B Long Đống to Bình Gia, <named-content xmlns:xlink="http://www.w3.org/1999/xlink" content-type="dwc:verbatimCoordinates" xlink:type="simple">21°53.938'N, 106°25.605'E</named-content>, leg. Hemmen, Ch. &amp; J., 20.3.2010., PGB/3; <bold>Vn10-48</bold> Lạng Sơn Province, ca. 6 km SE Bắc Sơn (rd. Bắc Sơn to Nga Hải, left off rd), <named-content xmlns:xlink="http://www.w3.org/1999/xlink" content-type="dwc:verbatimCoordinates" xlink:type="simple">21°52.422'N, 106°21.508'E</named-content>, leg. Hemmen, Ch. &amp; J., 19.03.2010., PGB/3; <bold>Vn09-24</bold> Cao Bằng Province, ca. 1 km N of Mã Phục (right side off rd. 3), ca. 575 m, <named-content xmlns:xlink="http://www.w3.org/1999/xlink" content-type="dwc:verbatimCoordinates" xlink:type="simple">22°43.938'N, 106°20.527'E</named-content>, leg. Hemmen, Ch. &amp; J., 23.03.2009., HE/1, PGB/3; <bold>Vn10-49</bold> Lạng Sơn Province, ca. 16 km SE Bắc Sơn (rd. Bắc Sơn to Nga Hải, left off rd), <named-content xmlns:xlink="http://www.w3.org/1999/xlink" content-type="dwc:verbatimCoordinates" xlink:type="simple">21°50.019'N, 106°18.405'E</named-content>, leg. Hemmen, Ch. &amp; J., 19.03.2010., PGB/2+2jb; <bold>Vn09-18</bold> Lạng Sơn Province, ca. 27 km S of Thất Khê, right side off rd. #4 (Lạng Sơn-Thất Khê), ca. 300 m, <named-content xmlns:xlink="http://www.w3.org/1999/xlink" content-type="dwc:verbatimCoordinates" xlink:type="simple">22°07.484'N, 106°35.427'E</named-content>, leg. Hemmen, Ch. &amp; J., 13.10.2009., PGB/7; <bold>Vn09-19</bold> Lạng Sơn Province, ca. 25 km S of Thất Khê, right side off rd. #4 (Lạng Sơn-Thất Khê), ca. 220 m, <named-content xmlns:xlink="http://www.w3.org/1999/xlink" content-type="dwc:verbatimCoordinates" xlink:type="simple">22°06.477'N, 106°35.356'E</named-content>, leg. Hemmen, Ch. &amp; J., 13.10.2009., PGB/2; <bold>Vn10-129</bold> Lạng Sơn Province, ca. 58.5 km from Thái Nguyên to Bắc Sơn (right side off road), <named-content xmlns:xlink="http://www.w3.org/1999/xlink" content-type="dwc:verbatimCoordinates" xlink:type="simple">21°51.166'N, 106°13.003'E</named-content>, leg. Hemmen, Ch. &amp; J., 22.10.2010., PGB/1; <bold>Vn10-56</bold> Lạng Sơn Province, ca. 7 km from Đồng Mỏ to Văn Quan (left off rd #279), no GPS data, approximate GPS position: <named-content xmlns:xlink="http://www.w3.org/1999/xlink" content-type="dwc:verbatimCoordinates" xlink:type="simple">21.696000°N, 106.547271°E</named-content>, leg. Hemmen, Ch. &amp; J., 21.3.2010., PGB/5; <bold>Vn09-16</bold> Lạng Sơn Province, Tân Mỹ (N of Lạng Sơn), temple south of the entrance of village, ca. 240 m, <named-content xmlns:xlink="http://www.w3.org/1999/xlink" content-type="dwc:verbatimCoordinates" xlink:type="simple">21°58.891'N, 106°40.265'E</named-content>, leg. Hemmen, Ch. &amp; J., 12.10.2009., PGB/3; <bold>Vn10-128</bold> Lạng Sơn Province, ca. 69 km from Thái Nguyên to Bắc Sơn (right side off road), <named-content xmlns:xlink="http://www.w3.org/1999/xlink" content-type="dwc:verbatimCoordinates" xlink:type="simple">21°54.270'N, 106°15.801'E</named-content>, leg. Hemmen, Ch. &amp; J., 22.10.2010., HE/8, PGB/9; <bold>Vn11-154</bold> Lạng Sơn Province, km 47, 1 road # 1B between Văn Quan and Bắc Sơn, <named-content xmlns:xlink="http://www.w3.org/1999/xlink" content-type="dwc:verbatimCoordinates" xlink:type="simple">21°52.785'N, 106°26.262'E</named-content>, leg. Hemmen, Ch. &amp; J., 01.04.2011., HE/6 (also in ethanol); <bold>Vn11-155</bold> Lạng Sơn Province, ca. 55 km from Bình Gia to Lạng Sơn on road 1B (no GPS data), leg. Hemmen, Ch. &amp; J., 01.04.2011., HE/11; <bold>Vn11-156</bold> Lạng Sơn Province, ca. 10.6 km from Bình Gia to Lạng Sơn on road 1B, <named-content xmlns:xlink="http://www.w3.org/1999/xlink" content-type="dwc:verbatimCoordinates" xlink:type="simple">21°53.639'N, 106°25.895'E</named-content>, leg. Hemmen, Ch. &amp; J., 01.04.2011., HE/70 (one of them is sinistral!), (anatomically examined, Figures <xref ref-type="fig" rid="F22">22</xref>, <xref ref-type="fig" rid="F28">28C</xref>, <xref ref-type="fig" rid="F35">35J–L</xref>); <bold>Vn11-157</bold> Lạng Sơn Province, ca. km. 50 of road 1B, 10 km to Bình Gia, <named-content xmlns:xlink="http://www.w3.org/1999/xlink" content-type="dwc:verbatimCoordinates" xlink:type="simple">21°53.911'N, 106°25.664'E</named-content>, leg. Hemmen, Ch. &amp; J., 01.04.2011., HE/6 (anatomically examined, see Figure <xref ref-type="fig" rid="F31">31C</xref>); <bold>2011/65</bold> Lạng Sơn Province, Đồng Mỏ 2.5 km towards Văn Quan, right side of the road, 270 m, <named-content xmlns:xlink="http://www.w3.org/1999/xlink" content-type="dwc:verbatimCoordinates" xlink:type="simple">21°40.358'N, 106°34.783'E</named-content>, leg. Hunyadi, A., 10.11.2011., HA/5; <bold>2011/66</bold> Lạng Sơn Province, Đồng Mỏ 4.5 km towards Văn Quan, left side of the road, 330 m, <named-content xmlns:xlink="http://www.w3.org/1999/xlink" content-type="dwc:verbatimCoordinates" xlink:type="simple">21°40.828'N, 106°34.531'E</named-content>, leg. Hunyadi, A., 10.11.2011., HA/23, PGB/2; <bold>2011/67</bold> Lạng Sơn Province, Đồng Mỏ 6 km towards Văn Quan, left side of the road, 390 m, <named-content xmlns:xlink="http://www.w3.org/1999/xlink" content-type="dwc:verbatimCoordinates" xlink:type="simple">21°41.034'N, 106°33.618'E</named-content>, leg. Hunyadi, A., 10.11.2011., HA/20, PGB/2; <bold>2011/68</bold> Lạng Sơn Province, Đồng Mỏ 7 km towards Văn Quan, Vạn Linh cross., left side of the road, 370 m, <named-content xmlns:xlink="http://www.w3.org/1999/xlink" content-type="dwc:verbatimCoordinates" xlink:type="simple">21°41.158'N, 106°33.588'E</named-content>, leg. Hunyadi, A., 10.11.2011., HA/56, PGB/3; <bold>2011/70</bold> Lạng Sơn Province, Lạng Sơn, NNE side of Núi Vọng Phu, <named-content xmlns:xlink="http://www.w3.org/1999/xlink" content-type="dwc:verbatimCoordinates" xlink:type="simple">21°51.183'N, 106°44.950'E</named-content>, leg. Hunyadi, A., 11.11.2011., HA/3; <bold>2011/72</bold> Lạng Sơn Province, Na Sầm 12 km towards Thất Khê, left side of the road 210 m, <named-content xmlns:xlink="http://www.w3.org/1999/xlink" content-type="dwc:verbatimCoordinates" xlink:type="simple">22°07.870'N, 106°35.038'E</named-content>, leg. Hunyadi, A., 12.11.2011., HA/86, PGB/2; <bold>2011/73</bold> Lạng Sơn Province, Na Sầm 10 km towards Thất Khê, left side of the road, 190 m, <named-content xmlns:xlink="http://www.w3.org/1999/xlink" content-type="dwc:verbatimCoordinates" xlink:type="simple">22°07.530'N, 106°35.381'E</named-content>, leg. Hunyadi, A., 12.11.2011., HA/27, PGB/2; <bold>2011/74</bold> Lạng Sơn Province, Na Sầm 5.5 km towards Thất Khê, right side of the road, 165 m, <named-content xmlns:xlink="http://www.w3.org/1999/xlink" content-type="dwc:verbatimCoordinates" xlink:type="simple">22°05.466'N, 106°35.425'E</named-content>, leg. Hunyadi, A., 12.11.2011., HA/10; <bold>2011/75</bold> Lạng Sơn Province, Tân Mỹ, tunnel 200 m towards Na Sầm, 210 m, <named-content xmlns:xlink="http://www.w3.org/1999/xlink" content-type="dwc:verbatimCoordinates" xlink:type="simple">21°59.110'N, 106°40.077'E</named-content>, leg. Hunyadi, A., 12.11.2011., HA/19, PGB/2; <bold>2011/76</bold> Lạng Sơn Province, northern edge of Chi Lăng, pass next to the tourist path (N of Đồng Bành), 75 m, <named-content xmlns:xlink="http://www.w3.org/1999/xlink" content-type="dwc:verbatimCoordinates" xlink:type="simple">21°34.945'N, 106°30.567'E</named-content>, leg. Hunyadi, A., 13.11.2011., HA/1; <bold>2011/78</bold> Lạng Sơn Province, Đồng Mỏ 7 km towards Chi Lăng, right side of the road, leg. Hunyadi, A., 13.11.2011., HA/1; <bold>2011/79</bold> Lạng Sơn Province, Đồng Mỏ 5.2 km towards Chi Lăng, right side of the road, 40 m, <named-content xmlns:xlink="http://www.w3.org/1999/xlink" content-type="dwc:verbatimCoordinates" xlink:type="simple">21°37.215'N, 106°32.538'E</named-content>, leg. Hunyadi, A., 13.11.2011., HA/1; <bold>2012/37</bold> Lạng Sơn Province, Đồng Mỏ 2.7 km towards Chi Lăng, right side of the old road, cave, 70 m, <named-content xmlns:xlink="http://www.w3.org/1999/xlink" content-type="dwc:verbatimCoordinates" xlink:type="simple">21°38.286'N, 106°33.391'E</named-content>, leg. Hunyadi, A., 25.05.2012., HA/10; <bold>2012/38</bold> Lạng Sơn Province, Đồng Mỏ 4–5 km towards Chi Lăng, right side of the old road, 65 m, <named-content xmlns:xlink="http://www.w3.org/1999/xlink" content-type="dwc:verbatimCoordinates" xlink:type="simple">21°37.479'N, 106°32.730'E</named-content>, leg. Hunyadi, A., 25.05.2012., HA/6; <bold>Vn11-159</bold> Lạng Sơn Province, at km 74.8 on road 1B, Đồng Đăng to Thái Nguyên (8 km S Bắc Sơn), <named-content xmlns:xlink="http://www.w3.org/1999/xlink" content-type="dwc:verbatimCoordinates" xlink:type="simple">21°54.543'N, 106°17.298'E</named-content>, leg. Hemmen, Ch. &amp; J., 02.04.2011., HE/1; <bold>Vn11-158</bold> Lạng Sơn Province, ca. 7.5 km foad 1B from Bình Gia to Bắc Sơn, <named-content xmlns:xlink="http://www.w3.org/1999/xlink" content-type="dwc:verbatimCoordinates" xlink:type="simple">21°53.908'N, 106°25.661'E</named-content>, leg. Hemmen, Ch. &amp; J., 01.04.2011., HE/1; <bold>Vn09-06</bold> Ninh Bình Province, Cúc Phương Nat. Park, ca. half way from Park Headquarters to Thousand Year Old Tree, left path, ca 510 m, <named-content xmlns:xlink="http://www.w3.org/1999/xlink" content-type="dwc:verbatimCoordinates" xlink:type="simple">20°21.366'N, 105°35.513'E</named-content>, leg. Hemmen, Ch. &amp; J., 03.10.2009., HE/2; <bold>MAA10</bold> Ninh Bình Province, Cúc Phương Nat. Park, path to fairy cave, <named-content xmlns:xlink="http://www.w3.org/1999/xlink" content-type="dwc:verbatimCoordinates" xlink:type="simple">20°21'N, 105°54'E</named-content> (approximate GPS position), leg. Vermeulen, J., coll. Maassen, W.J.M., 10.10.1998., NHMUK 19991444/2 + one juvenile/broken shell (marked with no. 3 on Figure <xref ref-type="fig" rid="F43">43</xref>); same data, WM/3; <bold>Vn10-41</bold> Thái Nguyên Province, Temple Chùa Hang (ca. 1 km S of Chợ Chu), <named-content xmlns:xlink="http://www.w3.org/1999/xlink" content-type="dwc:verbatimCoordinates" xlink:type="simple">21°54.070'N, 105°38.856'E</named-content>, leg. Hemmen, Ch. &amp; J., 16.03.2010., HE/3 (marked with no.2 on Figure <xref ref-type="fig" rid="F43">43</xref>).</p></tp:treatment-sec><tp:treatment-sec sec-type="Diagnosis"><title>Diagnosis.</title><p>The species is very variable in terms of shell characters (spire height, presence/absence of the apertural fold, aperture shape, morphology of the parietal and palatal plicae and lamellae, fine morphology of the periostracum folds) between and within traditionally recognized species which are synonymized here. Therefore, it is impossible to give a general diagnosis.</p></tp:treatment-sec><tp:treatment-sec sec-type="Measurements"><title>Measurements</title><p>(in mm). D = 19.3–20.2, H = 8.8–9.1 (n=3, “<italic><tp:taxon-name><tp:taxon-name-part taxon-name-part-type="species">fallax</tp:taxon-name-part></tp:taxon-name></italic>”, MNHN 2012-2155); D = 10.6–11.7, H = 4.5–4.7 (n=4, “<italic><tp:taxon-name><tp:taxon-name-part taxon-name-part-type="species">gouldingi</tp:taxon-name-part></tp:taxon-name></italic>”, MNHN, IM-2012-2164); D = 13.2–13.4, H = 5.9–6 (n=2, “<italic><tp:taxon-name><tp:taxon-name-part taxon-name-part-type="species">phlyarius</tp:taxon-name-part></tp:taxon-name></italic>”, Vn10-53); D = 14.7–15.5, H = 7.8–8.5 (n=3, “<italic><tp:taxon-name><tp:taxon-name-part taxon-name-part-type="species">phlyarius</tp:taxon-name-part></tp:taxon-name></italic>”, Vn09-18); D = 12.4–12.7, H = 5.7–5.8 (n=2, “<italic><tp:taxon-name><tp:taxon-name-part taxon-name-part-type="species">phlyarius</tp:taxon-name-part></tp:taxon-name></italic>”, MAA10); D = 15.5–17.1, H = 7.7–7.8 (n=2, “<italic><tp:taxon-name><tp:taxon-name-part taxon-name-part-type="species">phlyarius</tp:taxon-name-part></tp:taxon-name></italic>”, Vn10-56); D = 15.8–16.6, H = 8.8–9 (n=3, <italic><tp:taxon-name><tp:taxon-name-part taxon-name-part-type="species">verecunda</tp:taxon-name-part></tp:taxon-name></italic>, MNHN 2012-2177). The size range is continuous to from typical <italic><tp:taxon-name><tp:taxon-name-part taxon-name-part-type="species">anterides</tp:taxon-name-part></tp:taxon-name></italic>/<italic><tp:taxon-name><tp:taxon-name-part taxon-name-part-type="species">gouldingi</tp:taxon-name-part></tp:taxon-name></italic> to <tp:taxon-name><tp:taxon-name-part taxon-name-part-type="species">fallax</tp:taxon-name-part> <tp:taxon-name-part taxon-name-part-type="infraspecific-rank">var.</tp:taxon-name-part> <tp:taxon-name-part taxon-name-part-type="variety">major</tp:taxon-name-part></tp:taxon-name> (see Figure <xref ref-type="fig" rid="F16">16</xref>).</p></tp:treatment-sec><tp:treatment-sec sec-type="Differential diagnosis"><title>Differential diagnosis.</title><p>See under <italic><tp:taxon-name><tp:taxon-name-part taxon-name-part-type="genus">Gudeodiscus</tp:taxon-name-part> <tp:taxon-name-part taxon-name-part-type="species">anceyi</tp:taxon-name-part></tp:taxon-name></italic>, <italic><tp:taxon-name><tp:taxon-name-part taxon-name-part-type="genus">Gudeodiscus</tp:taxon-name-part> <tp:taxon-name-part taxon-name-part-type="species">emigrans</tp:taxon-name-part></tp:taxon-name></italic>, <italic><tp:taxon-name><tp:taxon-name-part taxon-name-part-type="genus">Gudeodiscus</tp:taxon-name-part> <tp:taxon-name-part taxon-name-part-type="species">giardi</tp:taxon-name-part></tp:taxon-name></italic>, <italic><tp:taxon-name><tp:taxon-name-part taxon-name-part-type="genus">Gudeodiscus</tp:taxon-name-part> <tp:taxon-name-part taxon-name-part-type="species">hemmeni</tp:taxon-name-part></tp:taxon-name></italic> sp. n., <italic><tp:taxon-name><tp:taxon-name-part taxon-name-part-type="genus">Gudeodiscus</tp:taxon-name-part> <tp:taxon-name-part taxon-name-part-type="species">messageri</tp:taxon-name-part></tp:taxon-name></italic> and <italic><tp:taxon-name><tp:taxon-name-part taxon-name-part-type="genus">Halongella</tp:taxon-name-part> <tp:taxon-name-part taxon-name-part-type="species">fruhstorferi</tp:taxon-name-part></tp:taxon-name></italic>.</p><p><bold>Intrasubspecific diversity.</bold> Extremely large. Table <xref ref-type="table" rid="T9">9</xref> summarized the conchological differences between newly collected Vietnamese <italic><tp:taxon-name><tp:taxon-name-part taxon-name-part-type="genus">Gudeodiscus</tp:taxon-name-part> <tp:taxon-name-part taxon-name-part-type="species">phlyarius</tp:taxon-name-part></tp:taxon-name></italic> samples.</p><table-wrap id="T9" position="float" orientation="portrait"><label>Table 9.</label><caption><p>Diversity of shell characters within newly collected Vietnamese <tp:taxon-name><tp:taxon-name-part taxon-name-part-type="genus">Gudeodiscus</tp:taxon-name-part> (<tp:taxon-name-part taxon-name-part-type="subgenus">Gudeodiscus</tp:taxon-name-part>) <tp:taxon-name-part taxon-name-part-type="species">phlyarius</tp:taxon-name-part></tp:taxon-name>. Abbreviations: OCMA: only corroded material available.</p></caption><table rules="all"><tbody><tr><th rowspan="1" colspan="1">code</th><th rowspan="1" colspan="1">spire</th><th rowspan="1" colspan="1">aperture shape</th><th rowspan="1" colspan="1">periostracal folds</th></tr><tr><td rowspan="1" colspan="1">Vn11-187</td><td rowspan="1" colspan="1">flat</td><td rowspan="1" colspan="1">elongated</td><td rowspan="1" colspan="1">normal</td></tr><tr><td rowspan="1" colspan="1">2011/66</td><td rowspan="1" colspan="1">slightly elevated</td><td rowspan="1" colspan="1">rounded</td><td rowspan="1" colspan="1">pointed</td></tr><tr><td rowspan="1" colspan="1">2011/67</td><td rowspan="1" colspan="1">flat/slightly elevated</td><td rowspan="1" colspan="1">rounded</td><td rowspan="1" colspan="1">pointed</td></tr><tr><td rowspan="1" colspan="1">2011/68</td><td rowspan="1" colspan="1">slightly elevated</td><td rowspan="1" colspan="1">rounded</td><td rowspan="1" colspan="1">pointed</td></tr><tr><td rowspan="1" colspan="1">2011/70</td><td rowspan="1" colspan="1">slightly elevated</td><td rowspan="1" colspan="1">rounded</td><td rowspan="1" colspan="1">OCMA</td></tr><tr><td rowspan="1" colspan="1">2011/72</td><td rowspan="1" colspan="1">slightly elevated</td><td rowspan="1" colspan="1">rounded</td><td rowspan="1" colspan="1">normal</td></tr><tr><td rowspan="1" colspan="1">2011/73</td><td rowspan="1" colspan="1">slightly elevated</td><td rowspan="1" colspan="1">rounded</td><td rowspan="1" colspan="1">OCMA</td></tr><tr><td rowspan="1" colspan="1">2011/75</td><td rowspan="1" colspan="1">flat/slightly elevated</td><td rowspan="1" colspan="1">rounded</td><td rowspan="1" colspan="1">normal</td></tr><tr><td rowspan="1" colspan="1">Vn09-16</td><td rowspan="1" colspan="1">slightly elevated</td><td rowspan="1" colspan="1">rounded</td><td rowspan="1" colspan="1">OCMA</td></tr><tr><td rowspan="1" colspan="1">Vn09-18</td><td rowspan="1" colspan="1">slightly elevated</td><td rowspan="1" colspan="1">rounded</td><td rowspan="1" colspan="1">normal</td></tr><tr><td rowspan="1" colspan="1">Vn09-19</td><td rowspan="1" colspan="1">slightly elevated/ elevated</td><td rowspan="1" colspan="1">rounded</td><td rowspan="1" colspan="1">OCMA</td></tr><tr><td rowspan="1" colspan="1">Vn09-24</td><td rowspan="1" colspan="1">flat/slightly elevated</td><td rowspan="1" colspan="1">rounded</td><td rowspan="1" colspan="1">OCMA</td></tr><tr><td rowspan="1" colspan="1">Vn10-128</td><td rowspan="1" colspan="1">flat/slightly elevated</td><td rowspan="1" colspan="1">rounded</td><td rowspan="1" colspan="1">normal</td></tr><tr><td rowspan="1" colspan="1">Vn10-129</td><td rowspan="1" colspan="1">slightly elevated</td><td rowspan="1" colspan="1">rounded</td><td rowspan="1" colspan="1">normal</td></tr><tr><td rowspan="1" colspan="1">Vn10-48</td><td rowspan="1" colspan="1">flat/slightly elevated</td><td rowspan="1" colspan="1">rounded</td><td rowspan="1" colspan="1">OCMA</td></tr><tr><td rowspan="1" colspan="1">Vn10-49</td><td rowspan="1" colspan="1">flat/slightly elevated</td><td rowspan="1" colspan="1">rounded</td><td rowspan="1" colspan="1">pointed</td></tr><tr><td rowspan="1" colspan="1">Vn10-53</td><td rowspan="1" colspan="1">flat</td><td rowspan="1" colspan="1">rounded</td><td rowspan="1" colspan="1">pointed</td></tr><tr><td rowspan="1" colspan="1">Vn10-56</td><td rowspan="1" colspan="1">flat/slightly elevated</td><td rowspan="1" colspan="1">rounded</td><td rowspan="1" colspan="1">pointed</td></tr></tbody></table></table-wrap></tp:treatment-sec><tp:treatment-sec sec-type="Description of the genitalia"><title>Description of the genitalia.</title><p><bold>Typical <italic><tp:taxon-name><tp:taxon-name-part taxon-name-part-type="species">fallax</tp:taxon-name-part></tp:taxon-name></italic>:</bold> Two specimens were anatomically examined. Locality: Lào Cai Province, ca. 3 km SW of Nhà Văn Hóa, <named-content xmlns:xlink="http://www.w3.org/1999/xlink" content-type="dwc:verbatimCoordinates" xlink:type="simple">22°25.513'N, 104°12.194'E</named-content>, leg. Hemmen, Ch. &amp; J., 04.10.2011. (Figures <xref ref-type="fig" rid="F21">21</xref>, <xref ref-type="fig" rid="F28">28A</xref>);</p><p>Penis rather spindle-shaped, very much thickened in the middle; internally with a fine papillated/reticulated structure (proximal part) which gradually becomes a laterally folded structure with flat calcareous granules between the folds; pockets are ar<!--PageBreak-->ranged in a rather straight line; epiphallus much shorter than penis, thickest at the penis-epiphallus transition, slowly becoming slimmer towards the vas deferens; penis and epiphallus connected with weak muscle fibres; penial caecum absent in one of the specimens and very small in the other; retractor muscle thick, short, inserts on the small penial caecum (or on the penis-epiphallus transition of the other specimen); vas deferens very long; the proximal section curves within a translucent, straight tube, most convolutions occurring proximally to the vaginal bulb, before becoming a solid, thick tube (until the sperm-oviduct). Vagina long, centrally with well-developed vaginal bulb; vaginal bulb thick-walled, internally with fine reticulated sculpture; distal part of the vagina internally with low, dense, transversal folds; gametolytic sac and diverticulum long, of equal length, extending in parallel; gametolytic sac spindle-shaped, diverticulum of equal thickness throughout.</p><p><bold>typical <italic><tp:taxon-name><tp:taxon-name-part taxon-name-part-type="species">phlyarius</tp:taxon-name-part></tp:taxon-name></italic>:</bold> Two specimens were anatomically examined, both contained a few embryos at an early developmental state. Localities: Lạng Sơn Province, ca. 10.6 km from Bình Gia to Lạng Sơn on road 1B, <named-content xmlns:xlink="http://www.w3.org/1999/xlink" content-type="dwc:verbatimCoordinates" xlink:type="simple">21°53.639'N, 106°25.895'E</named-content>, leg. Hemmen, Ch. &amp; J., 01.04.2011. (Figures <xref ref-type="fig" rid="F22">22</xref>, <xref ref-type="fig" rid="F28">28C</xref>); Lạng Sơn Province, ca. km. 50 of road 1B, 10 km to Bình Gia, <named-content xmlns:xlink="http://www.w3.org/1999/xlink" content-type="dwc:verbatimCoordinates" xlink:type="simple">21°53.911'N, 106°25.664'E</named-content>, leg. Hemmen, Ch. &amp; J., 01.04.2011. (Figure <xref ref-type="fig" rid="F31">31C</xref>).</p><p>Penis spindle-shaped with thickened middle section; internally with elongated folds of various thickness; this internal ribbed surface also continues in the small penial caecum; retractor muscle short, inserts on the penial caecum; epiphallus shorter and much slimmer than the penis; distally the penis and proximal part of epiphallus <!--PageBreak-->bound with connective tissue; vas deferens very long, proximally simple, slim, curved centrally and covered with a sheath distally simple and thickened. Vagina long with well-developed central vaginal bulb; internally the proximal part of the bulb is almost smooth; this sculpture changes to parallelly folded structure in distal direction (Figure <xref ref-type="fig" rid="F31">31C</xref>); the distal part of the vagina is strongly folded; gametolytic sac and diverticulum of equal length, both being relatively short.</p></tp:treatment-sec><tp:treatment-sec sec-type="Radula"><title>Radula.</title><p>See Table <xref ref-type="table" rid="T6">6</xref> and Figures <xref ref-type="fig" rid="F35">35J–L</xref>.</p></tp:treatment-sec><tp:treatment-sec sec-type="Distribution"><title>Distribution</title><p>(see Figure <xref ref-type="fig" rid="F43">43</xref>). The populations assigned to <italic><tp:taxon-name><tp:taxon-name-part taxon-name-part-type="genus">Gudeodiscus</tp:taxon-name-part> <tp:taxon-name-part taxon-name-part-type="species">phlyarius</tp:taxon-name-part></tp:taxon-name></italic> inhabit several regions of northern Vietnam (Lạng Sơn, Cao Bằng, Ninh Bình, and along the border region with the Chinese Yunnan Province) and the Chinese Guangxi. A single shell of typical <italic><tp:taxon-name><tp:taxon-name-part taxon-name-part-type="genus">Plectopylis</tp:taxon-name-part> <tp:taxon-name-part taxon-name-part-type="species">fallax</tp:taxon-name-part></tp:taxon-name></italic> Gude, 1909 was collected in southern Yunnan, very close to the Vietnamese border (Honghe Hanizu Yizu Zizhizhou, Hekou Yaozu Zizhixian, Laofanzhai Xiang, Sierqi N 1.5 km towards Laofanzhai, 155 m, <named-content xmlns:xlink="http://www.w3.org/1999/xlink" content-type="dwc:verbatimCoordinates" xlink:type="simple">22°44.637'N, 103°53.782'E</named-content>, leg. Hunyadi, A., 19.03.2011., HA/1).</p></tp:treatment-sec><tp:treatment-sec sec-type="Remarks"><title>Remarks.</title><p><italic><tp:taxon-name><tp:taxon-name-part taxon-name-part-type="genus">Gudeodiscus</tp:taxon-name-part> <tp:taxon-name-part taxon-name-part-type="species">phlyarius</tp:taxon-name-part></tp:taxon-name></italic> and taxa of similar appearance are one of the most problematical groups in the <tp:taxon-name><tp:taxon-name-part taxon-name-part-type="family">Plectopylidae</tp:taxon-name-part></tp:taxon-name>. <xref ref-type="bibr" rid="B34">Gude (1909)</xref> described six species (<italic><tp:taxon-name><tp:taxon-name-part taxon-name-part-type="species">anterides</tp:taxon-name-part></tp:taxon-name></italic>, <italic><tp:taxon-name><tp:taxon-name-part taxon-name-part-type="species">cyrtochila</tp:taxon-name-part></tp:taxon-name></italic>, <italic><tp:taxon-name><tp:taxon-name-part taxon-name-part-type="species">fallax</tp:taxon-name-part></tp:taxon-name></italic>, <italic><tp:taxon-name><tp:taxon-name-part taxon-name-part-type="species">gouldingi</tp:taxon-name-part></tp:taxon-name></italic>, <italic><tp:taxon-name><tp:taxon-name-part taxon-name-part-type="species">messageri</tp:taxon-name-part></tp:taxon-name></italic>, <italic><tp:taxon-name><tp:taxon-name-part taxon-name-part-type="species">verecunda</tp:taxon-name-part></tp:taxon-name></italic>) from the border region of northern Vietnam with the Chinese Yunnan Province. One species, <italic><tp:taxon-name><tp:taxon-name-part taxon-name-part-type="genus">Plectopylis</tp:taxon-name-part> <tp:taxon-name-part taxon-name-part-type="species">cyrtochila</tp:taxon-name-part></tp:taxon-name></italic> differs from the rest of the species by the smooth, lenticular shell and week peristome and callus. Therefore, it is discussed separately, under the name <italic><tp:taxon-name><tp:taxon-name-part taxon-name-part-type="genus">Gudeodiscus</tp:taxon-name-part> <tp:taxon-name-part taxon-name-part-type="species">cyrtochilus</tp:taxon-name-part></tp:taxon-name></italic>. In face of the obvious similarities between the remaining five species, <italic><tp:taxon-name><tp:taxon-name-part taxon-name-part-type="genus">Plectopylis</tp:taxon-name-part> <tp:taxon-name-part taxon-name-part-type="species">messageri</tp:taxon-name-part></tp:taxon-name></italic> and <italic><tp:taxon-name><tp:taxon-name-part taxon-name-part-type="genus">Plectopylis</tp:taxon-name-part> <tp:taxon-name-part taxon-name-part-type="species">fallax</tp:taxon-name-part></tp:taxon-name></italic> were only compared with <italic><tp:taxon-name><tp:taxon-name-part taxon-name-part-type="genus">Plectopylis</tp:taxon-name-part> <tp:taxon-name-part taxon-name-part-type="species">moellendorffi</tp:taxon-name-part></tp:taxon-name></italic>, and <italic><tp:taxon-name><tp:taxon-name-part taxon-name-part-type="genus">Plectopylis</tp:taxon-name-part> <tp:taxon-name-part taxon-name-part-type="species">verecunda</tp:taxon-name-part></tp:taxon-name></italic> was compared with <italic><tp:taxon-name><tp:taxon-name-part taxon-name-part-type="genus">Plectopylis</tp:taxon-name-part> <tp:taxon-name-part taxon-name-part-type="species">messageri</tp:taxon-name-part></tp:taxon-name></italic>. The shell characters of <italic><tp:taxon-name><tp:taxon-name-part taxon-name-part-type="genus">Plectopylis</tp:taxon-name-part> <tp:taxon-name-part taxon-name-part-type="species">anterides</tp:taxon-name-part></tp:taxon-name></italic> and <italic><tp:taxon-name><tp:taxon-name-part taxon-name-part-type="genus">Plectopylis</tp:taxon-name-part> <tp:taxon-name-part taxon-name-part-type="species">gouldingi</tp:taxon-name-part></tp:taxon-name></italic> were only compared with each other. Shells having transitional characters were explained by hybrid origin. <xref ref-type="bibr" rid="B34">Gude (1909)</xref> mentions that a specimen of <italic><tp:taxon-name><tp:taxon-name-part taxon-name-part-type="species">messageri</tp:taxon-name-part></tp:taxon-name></italic> from Pac-Kha might be a hybrid with <italic><tp:taxon-name><tp:taxon-name-part taxon-name-part-type="species">moellendorffi</tp:taxon-name-part></tp:taxon-name></italic>, and another specimen from the same locality was believed to be a hybrid of <italic><tp:taxon-name><tp:taxon-name-part taxon-name-part-type="species">anterides</tp:taxon-name-part></tp:taxon-name></italic> and <italic><tp:taxon-name><tp:taxon-name-part taxon-name-part-type="species">gouldingi</tp:taxon-name-part></tp:taxon-name></italic>. The shell characters distinguishing <italic><tp:taxon-name><tp:taxon-name-part taxon-name-part-type="genus">Plectopylis</tp:taxon-name-part> <tp:taxon-name-part taxon-name-part-type="species">messageri</tp:taxon-name-part></tp:taxon-name></italic> and the sympatric species referable to <italic><tp:taxon-name><tp:taxon-name-part taxon-name-part-type="species">fallax</tp:taxon-name-part></tp:taxon-name></italic>, <italic><tp:taxon-name><tp:taxon-name-part taxon-name-part-type="species">gouldingi</tp:taxon-name-part></tp:taxon-name></italic> and <italic><tp:taxon-name><tp:taxon-name-part taxon-name-part-type="species">anterides</tp:taxon-name-part></tp:taxon-name></italic> are stable, therefore <italic><tp:taxon-name><tp:taxon-name-part taxon-name-part-type="genus">Gudeodiscus</tp:taxon-name-part> <tp:taxon-name-part taxon-name-part-type="species">messageri</tp:taxon-name-part></tp:taxon-name></italic> is handled separately from the rest of the taxa.</p><p>In the recent revision of the Chinese members of the family (<xref ref-type="bibr" rid="B54">Páll-Gergely and Hunyadi 2013</xref>), <italic><tp:taxon-name><tp:taxon-name-part taxon-name-part-type="genus">Gudeodiscus</tp:taxon-name-part> <tp:taxon-name-part taxon-name-part-type="species">phlyarius</tp:taxon-name-part></tp:taxon-name></italic> was reported from several localities in Guangxi. <italic><tp:taxon-name><tp:taxon-name-part taxon-name-part-type="genus">Plectopylis</tp:taxon-name-part> <tp:taxon-name-part taxon-name-part-type="species">moellendorffi</tp:taxon-name-part></tp:taxon-name></italic> Gude, 1901 was synonymized with <italic><tp:taxon-name><tp:taxon-name-part taxon-name-part-type="genus">Plectopylis</tp:taxon-name-part> <tp:taxon-name-part taxon-name-part-type="species">phlyarius</tp:taxon-name-part></tp:taxon-name></italic>. <italic><tp:taxon-name><tp:taxon-name-part taxon-name-part-type="genus">Gudeodiscus</tp:taxon-name-part> <tp:taxon-name-part taxon-name-part-type="species">phlyarius</tp:taxon-name-part> <tp:taxon-name-part taxon-name-part-type="subspecies">werneri</tp:taxon-name-part></tp:taxon-name></italic> was described from two nearby localities near Duan city. All other Chinese <italic><tp:taxon-name><tp:taxon-name-part taxon-name-part-type="genus">Gudeodiscus</tp:taxon-name-part> <tp:taxon-name-part taxon-name-part-type="species">phlyarius</tp:taxon-name-part></tp:taxon-name></italic> populations were assigned to the nominotypical subspecies. <italic><tp:taxon-name><tp:taxon-name-part taxon-name-part-type="genus">Gudeodiscus</tp:taxon-name-part> <tp:taxon-name-part taxon-name-part-type="species">phlyarius</tp:taxon-name-part> <tp:taxon-name-part taxon-name-part-type="subspecies">phlyarius</tp:taxon-name-part></tp:taxon-name></italic> populations were listed in two separate groups based on their appearance, namely “<italic><tp:taxon-name><tp:taxon-name-part taxon-name-part-type="species">phlyarius</tp:taxon-name-part></tp:taxon-name></italic>-like, mainly flat, small form” and “larger, strongly-built shell (transition to <italic><tp:taxon-name><tp:taxon-name-part taxon-name-part-type="subspecies">werneri</tp:taxon-name-part></tp:taxon-name></italic>)”.</p><p>Here we include the following taxa as synonyms of <!--PageBreak--><italic><tp:taxon-name><tp:taxon-name-part taxon-name-part-type="genus">Gudeodiscus</tp:taxon-name-part> <tp:taxon-name-part taxon-name-part-type="species">phlyarius</tp:taxon-name-part></tp:taxon-name></italic>: <italic><tp:taxon-name><tp:taxon-name-part taxon-name-part-type="species">anterides</tp:taxon-name-part></tp:taxon-name></italic> Gude, 1909, <italic><tp:taxon-name><tp:taxon-name-part taxon-name-part-type="species">fallax</tp:taxon-name-part></tp:taxon-name></italic> Gude, 1909, <tp:taxon-name><tp:taxon-name-part taxon-name-part-type="species">fallax</tp:taxon-name-part> <tp:taxon-name-part taxon-name-part-type="infraspecific-rank">var.</tp:taxon-name-part> <tp:taxon-name-part taxon-name-part-type="variety">major</tp:taxon-name-part></tp:taxon-name> Gude, 1909, <italic><tp:taxon-name><tp:taxon-name-part taxon-name-part-type="species">gouldingi</tp:taxon-name-part></tp:taxon-name></italic> Gude, 1909, <italic><tp:taxon-name><tp:taxon-name-part taxon-name-part-type="species">moellendorffi</tp:taxon-name-part></tp:taxon-name></italic> Gude, 1901, <italic><tp:taxon-name><tp:taxon-name-part taxon-name-part-type="species">verecundus</tp:taxon-name-part></tp:taxon-name></italic> Gude, 1909, <italic><tp:taxon-name><tp:taxon-name-part taxon-name-part-type="subspecies">werneri</tp:taxon-name-part></tp:taxon-name></italic> Páll-Gergely, 2013. The last taxon was described on the basis of a keel with a light band around the umbilicus, the dissolved anterior lamella, the posteriorly elongated upper and lower ends of the posterior lamella and the parallel, horizontal palatal plicae. All other formerly recognized species (<italic><tp:taxon-name><tp:taxon-name-part taxon-name-part-type="species">anterides</tp:taxon-name-part></tp:taxon-name></italic>, <italic><tp:taxon-name><tp:taxon-name-part taxon-name-part-type="species">fallax</tp:taxon-name-part></tp:taxon-name></italic>, <italic><tp:taxon-name><tp:taxon-name-part taxon-name-part-type="species">gouldingi</tp:taxon-name-part></tp:taxon-name></italic>, <italic><tp:taxon-name><tp:taxon-name-part taxon-name-part-type="species">moellendorffi</tp:taxon-name-part></tp:taxon-name></italic>, <italic><tp:taxon-name><tp:taxon-name-part taxon-name-part-type="species">verecundus</tp:taxon-name-part></tp:taxon-name></italic>) have two well-developed lamellae and oblique, usually depressed Z-shaped palatal plica, often with Y-like posterior ends. However, this study revealed that <italic><tp:taxon-name><tp:taxon-name-part taxon-name-part-type="genus">Gudeodiscus</tp:taxon-name-part> <tp:taxon-name-part taxon-name-part-type="species">phlyarius</tp:taxon-name-part></tp:taxon-name></italic> is a widely distributed, very variable species and at this moment we see no good reason to maintain one of the morphologically distinct forms as a subspecies. Consequently, we synonymize <italic><tp:taxon-name><tp:taxon-name-part taxon-name-part-type="genus">Gudeodiscus</tp:taxon-name-part> <tp:taxon-name-part taxon-name-part-type="species">phlyarius</tp:taxon-name-part> <tp:taxon-name-part taxon-name-part-type="subspecies">werneri</tp:taxon-name-part></tp:taxon-name></italic> with <italic><tp:taxon-name><tp:taxon-name-part taxon-name-part-type="genus">Gudeodiscus</tp:taxon-name-part> <tp:taxon-name-part taxon-name-part-type="species">phlyarius</tp:taxon-name-part></tp:taxon-name></italic>.</p><p>According to the original description the anterior lamella of <italic><tp:taxon-name><tp:taxon-name-part taxon-name-part-type="species">gouldingi</tp:taxon-name-part></tp:taxon-name></italic> is simple whereas that of <italic><tp:taxon-name><tp:taxon-name-part taxon-name-part-type="species">anterides</tp:taxon-name-part></tp:taxon-name></italic> is “provided with buttresses”. The upper parietal plica is in contact with the anterior lamella in <italic><tp:taxon-name><tp:taxon-name-part taxon-name-part-type="species">gouldingi</tp:taxon-name-part></tp:taxon-name></italic>, but the lamella is shorter and free in <italic><tp:taxon-name><tp:taxon-name-part taxon-name-part-type="species">anterides</tp:taxon-name-part></tp:taxon-name></italic>. Both the upper and lower plicae are shorter in <italic><tp:taxon-name><tp:taxon-name-part taxon-name-part-type="species">anterides</tp:taxon-name-part></tp:taxon-name></italic>. The first palatal plica of <italic><tp:taxon-name><tp:taxon-name-part taxon-name-part-type="species">anterides</tp:taxon-name-part></tp:taxon-name></italic> has a descending ridge; the same plica is straight in <italic><tp:taxon-name><tp:taxon-name-part taxon-name-part-type="species">gouldingi</tp:taxon-name-part></tp:taxon-name></italic>. Additionally, the palatal plicae of <italic><tp:taxon-name><tp:taxon-name-part taxon-name-part-type="species">anterides</tp:taxon-name-part></tp:taxon-name></italic> are not united by a vertical ridge and are more widely spaced than in <italic><tp:taxon-name><tp:taxon-name-part taxon-name-part-type="species">gouldingi</tp:taxon-name-part></tp:taxon-name></italic> (the drawings in the original description show the reverse). All of the differences mentioned by <xref ref-type="bibr" rid="B34">Gude (1909)</xref> are unstable even within a single sample (assumed to be single population). For example, six shells were opened from a sample collected in Nat-Son (leg. Messager, MNHN-IM-2012-2153, containing 118 “<italic><tp:taxon-name><tp:taxon-name-part taxon-name-part-type="species">gouldingi</tp:taxon-name-part></tp:taxon-name></italic>” shells). The length of the lower horizontal plica varies greatly, but extends beyond the anterior lamella in the anterior direction in every cases. One specimen had buttresses on the anterior lamella. Two specimens possessed an anterior lamella and the upper horizontal plica united, whereas in the case of four specimens this plica was free. Even among the few shells examined by Gude, he found that shells exhibited transitional character states between <italic><tp:taxon-name><tp:taxon-name-part taxon-name-part-type="species">anterides</tp:taxon-name-part></tp:taxon-name></italic> and <italic><tp:taxon-name><tp:taxon-name-part taxon-name-part-type="species">gouldingi</tp:taxon-name-part></tp:taxon-name></italic>. Therefore, these forms cannot be handled as separate species.</p><p>In the original description of <italic><tp:taxon-name><tp:taxon-name-part taxon-name-part-type="genus">Plectopylis</tp:taxon-name-part> <tp:taxon-name-part taxon-name-part-type="species">fallax</tp:taxon-name-part></tp:taxon-name></italic>, <xref ref-type="bibr" rid="B34">Gude (1909)</xref> compared it only with <italic><tp:taxon-name><tp:taxon-name-part taxon-name-part-type="genus">Plectopylis</tp:taxon-name-part> <tp:taxon-name-part taxon-name-part-type="species">moellendorffi</tp:taxon-name-part></tp:taxon-name></italic>. He did not compare <italic><tp:taxon-name><tp:taxon-name-part taxon-name-part-type="genus">Plectopylis</tp:taxon-name-part> <tp:taxon-name-part taxon-name-part-type="species">fallax</tp:taxon-name-part></tp:taxon-name></italic> either with <italic><tp:taxon-name><tp:taxon-name-part taxon-name-part-type="genus">Plectopylis</tp:taxon-name-part> <tp:taxon-name-part taxon-name-part-type="species">anterides</tp:taxon-name-part></tp:taxon-name></italic>, or with <italic><tp:taxon-name><tp:taxon-name-part taxon-name-part-type="genus">Plectopylis</tp:taxon-name-part> <tp:taxon-name-part taxon-name-part-type="species">gouldingi</tp:taxon-name-part></tp:taxon-name></italic>. Based on the material housed in the NHM and the specimens mentioned in <xref ref-type="bibr" rid="B34">Gude’s (1909)</xref> paper, Gude received very few shells from Messager. Examining the type specimens of the above-mentioned taxa revealed that besides the difference in size (typical <italic><tp:taxon-name><tp:taxon-name-part taxon-name-part-type="species">fallax</tp:taxon-name-part></tp:taxon-name></italic> is larger than <italic><tp:taxon-name><tp:taxon-name-part taxon-name-part-type="species">anterides</tp:taxon-name-part></tp:taxon-name></italic> and <italic><tp:taxon-name><tp:taxon-name-part taxon-name-part-type="species">gouldingi</tp:taxon-name-part></tp:taxon-name></italic>), the only distinguishing feature is the simple and free palatal plicae in <italic><tp:taxon-name><tp:taxon-name-part taxon-name-part-type="species">fallax</tp:taxon-name-part></tp:taxon-name></italic> and the bifurcated and usually connecting plicae of <italic><tp:taxon-name><tp:taxon-name-part taxon-name-part-type="species">gouldingi</tp:taxon-name-part></tp:taxon-name></italic> (syn: <italic><tp:taxon-name><tp:taxon-name-part taxon-name-part-type="species">anterides</tp:taxon-name-part></tp:taxon-name></italic>). The palatal plicae are very variable even within the same sample (see Figures <xref ref-type="fig" rid="F11">11</xref>) and certainly cannot be used to separate these taxa. Larger shells usually have separated palatal plicae and smaller shells tend to have joint palatal plicae. In addition, the characteristic “nautiliform” shape of typical <italic><tp:taxon-name><tp:taxon-name-part taxon-name-part-type="species">fallax</tp:taxon-name-part></tp:taxon-name></italic> shells is also not a reliable distinguishing feature from <italic><tp:taxon-name><tp:taxon-name-part taxon-name-part-type="genus">Plectopylis</tp:taxon-name-part> <tp:taxon-name-part taxon-name-part-type="species">gouldingi</tp:taxon-name-part></tp:taxon-name></italic>/<italic><tp:taxon-name><tp:taxon-name-part taxon-name-part-type="species">anterides</tp:taxon-name-part></tp:taxon-name></italic> as this trait is also variable across <italic><tp:taxon-name><tp:taxon-name-part taxon-name-part-type="species">gouldingi</tp:taxon-name-part></tp:taxon-name></italic> and <italic><tp:taxon-name><tp:taxon-name-part taxon-name-part-type="species">fallax</tp:taxon-name-part></tp:taxon-name></italic> samples.</p><p>Based on shell size, most of Messager’s samples in the MNHN can be assigned to three forms (approximately 11–13 mm: <!--PageBreak--><italic><tp:taxon-name><tp:taxon-name-part taxon-name-part-type="species">gouldingi</tp:taxon-name-part></tp:taxon-name></italic>, 14–16 mm: <italic><tp:taxon-name><tp:taxon-name-part taxon-name-part-type="species">fallax</tp:taxon-name-part></tp:taxon-name></italic>, 19–21 mm: <tp:taxon-name><tp:taxon-name-part taxon-name-part-type="species">fallax</tp:taxon-name-part> <tp:taxon-name-part taxon-name-part-type="infraspecific-rank">var.</tp:taxon-name-part> <tp:taxon-name-part taxon-name-part-type="variety">major</tp:taxon-name-part></tp:taxon-name>). However, the ranges of shell size overlaps within a few samples (see “mixed” samples under the material) and assigning some of these shells to one of the forms is impossible. The size range from typical <italic><tp:taxon-name><tp:taxon-name-part taxon-name-part-type="species">gouldingi</tp:taxon-name-part></tp:taxon-name></italic> (11 mm) to <tp:taxon-name><tp:taxon-name-part taxon-name-part-type="species">fallax</tp:taxon-name-part> <tp:taxon-name-part taxon-name-part-type="infraspecific-rank">var.</tp:taxon-name-part> <tp:taxon-name-part taxon-name-part-type="variety">major</tp:taxon-name-part></tp:taxon-name> (21 mm) shows a clinal variation without interruption (see Figure <xref ref-type="fig" rid="F16">16</xref>). On the other hand, we found one sample where the shells clearly differ from two separate forms, namely six typical “<tp:taxon-name><tp:taxon-name-part taxon-name-part-type="species">fallax</tp:taxon-name-part> <tp:taxon-name-part taxon-name-part-type="infraspecific-rank">var.</tp:taxon-name-part> <tp:taxon-name-part taxon-name-part-type="variety">major</tp:taxon-name-part></tp:taxon-name>” (D: 18.9–20 mm) and <italic><tp:taxon-name><tp:taxon-name-part taxon-name-part-type="species">gouldingi</tp:taxon-name-part></tp:taxon-name></italic> (D: 12.4–13.5) shells. Unfortunately, as in other samples, the collection locality is not exact enough to determine if these specimens were sympatric.</p><p>The apertural fold is always present on typical <italic><tp:taxon-name><tp:taxon-name-part taxon-name-part-type="genus">Gudeodiscus</tp:taxon-name-part> <tp:taxon-name-part taxon-name-part-type="species">phlyarius</tp:taxon-name-part></tp:taxon-name></italic> shells, but can be rudimentary or missing in typical <italic><tp:taxon-name><tp:taxon-name-part taxon-name-part-type="species">anterides</tp:taxon-name-part></tp:taxon-name></italic>/<italic><tp:taxon-name><tp:taxon-name-part taxon-name-part-type="species">fallax</tp:taxon-name-part></tp:taxon-name></italic>/<italic><tp:taxon-name><tp:taxon-name-part taxon-name-part-type="species">gouldingi</tp:taxon-name-part></tp:taxon-name></italic> shells. The edge of the periostracal folds has a pointed structure which seems to occur in a spiralling pattern on the shell of most Vietnamese <italic><tp:taxon-name><tp:taxon-name-part taxon-name-part-type="species">phlyarius</tp:taxon-name-part></tp:taxon-name></italic> specimens, but these are always missing in <italic><tp:taxon-name><tp:taxon-name-part taxon-name-part-type="species">fallax</tp:taxon-name-part></tp:taxon-name></italic> and <italic><tp:taxon-name><tp:taxon-name-part taxon-name-part-type="species">gouldingi</tp:taxon-name-part></tp:taxon-name></italic> specimens (this trait is visible only in fresh shells) (Figures <xref ref-type="fig" rid="F10">10C–F</xref>). Typical <italic><tp:taxon-name><tp:taxon-name-part taxon-name-part-type="species">moellendorffi</tp:taxon-name-part></tp:taxon-name></italic> specimens (synonym of <italic><tp:taxon-name><tp:taxon-name-part taxon-name-part-type="species">phlyarius</tp:taxon-name-part></tp:taxon-name></italic>) possess a somewhat elevated spire, whereas typical <italic><tp:taxon-name><tp:taxon-name-part taxon-name-part-type="species">anterides</tp:taxon-name-part></tp:taxon-name></italic>/<italic><tp:taxon-name><tp:taxon-name-part taxon-name-part-type="species">fallax</tp:taxon-name-part></tp:taxon-name></italic>/<italic><tp:taxon-name><tp:taxon-name-part taxon-name-part-type="species">gouldingi</tp:taxon-name-part></tp:taxon-name></italic> shells are almost always entirely flat. The only shell character found to be stable within typical Vietnamese <italic><tp:taxon-name><tp:taxon-name-part taxon-name-part-type="genus">Plectopylis</tp:taxon-name-part> <tp:taxon-name-part taxon-name-part-type="species">phlyarius</tp:taxon-name-part></tp:taxon-name></italic> shells and <italic><tp:taxon-name><tp:taxon-name-part taxon-name-part-type="genus">Plectopylis</tp:taxon-name-part> <tp:taxon-name-part taxon-name-part-type="species">anterides</tp:taxon-name-part></tp:taxon-name></italic>/<italic><tp:taxon-name><tp:taxon-name-part taxon-name-part-type="species">fallax</tp:taxon-name-part></tp:taxon-name></italic>/<italic><tp:taxon-name><tp:taxon-name-part taxon-name-part-type="species">gouldingi</tp:taxon-name-part></tp:taxon-name></italic> shells, however, is the rounded aperture in the former and the elongated aperture in the latter (Figures <xref ref-type="fig" rid="F9">9C–D</xref>). Even this difference is found to be variable in Chinese populations. The populations listed as “transitions to <italic><tp:taxon-name><tp:taxon-name-part taxon-name-part-type="subspecies">werneri</tp:taxon-name-part></tp:taxon-name></italic>” in <xref ref-type="bibr" rid="B54">Páll-Gergely and Hunyadi (2013)</xref> have rather elongated aperture, similar to that of typical Vietnamese <italic><tp:taxon-name><tp:taxon-name-part taxon-name-part-type="species">fallax</tp:taxon-name-part></tp:taxon-name></italic> shells, but have elevated spire and overall similar shell shape to typical Vietnamese <italic><tp:taxon-name><tp:taxon-name-part taxon-name-part-type="species">phlyarius</tp:taxon-name-part></tp:taxon-name></italic>. Therefore, we refer to <italic><tp:taxon-name><tp:taxon-name-part taxon-name-part-type="species">anterides</tp:taxon-name-part></tp:taxon-name></italic>, <italic><tp:taxon-name><tp:taxon-name-part taxon-name-part-type="species">gouldingi</tp:taxon-name-part></tp:taxon-name></italic> and <italic><tp:taxon-name><tp:taxon-name-part taxon-name-part-type="species">fallax</tp:taxon-name-part></tp:taxon-name></italic> as synonyms of <italic><tp:taxon-name><tp:taxon-name-part taxon-name-part-type="genus">Gudeodiscus</tp:taxon-name-part> <tp:taxon-name-part taxon-name-part-type="species">phlyarius</tp:taxon-name-part></tp:taxon-name></italic>.</p><p>The genital structure of typical <italic><tp:taxon-name><tp:taxon-name-part taxon-name-part-type="species">fallax</tp:taxon-name-part></tp:taxon-name></italic> and typical <italic><tp:taxon-name><tp:taxon-name-part taxon-name-part-type="species">phlyarius</tp:taxon-name-part></tp:taxon-name></italic> differ considerably. Namely, the former lacks the penial caecum or has only a very small one, and has a reticulated inner surface of the penis, whereas the latter has a short penial caecum and its penis has parallel folds on the inner wall. The size of the penial caecum however, may not have a strong taxonomic value because it was found to vary largely within species (e.g. <italic><tp:taxon-name><tp:taxon-name-part taxon-name-part-type="genus">Gudeodiscus</tp:taxon-name-part> <tp:taxon-name-part taxon-name-part-type="species">multispira</tp:taxon-name-part></tp:taxon-name></italic>, see <xref ref-type="bibr" rid="B55">Páll-Gergely and Asami 2014</xref>). The sculpture of the wall of the proximal portion of the penis may have a seasonal variability (see under <italic><tp:taxon-name><tp:taxon-name-part taxon-name-part-type="genus">Gudeodiscus</tp:taxon-name-part> <tp:taxon-name-part taxon-name-part-type="species">villedaryi</tp:taxon-name-part></tp:taxon-name></italic> and in Discussion).</p><p>A sample (MNHN 2012-2177) labelled <italic><tp:taxon-name><tp:taxon-name-part taxon-name-part-type="species">verecunda</tp:taxon-name-part></tp:taxon-name></italic>, which contained 9 shells from the type locality (Phony-Tho) supports the synonymy of the taxon in relation to <italic><tp:taxon-name><tp:taxon-name-part taxon-name-part-type="species">gouldingi</tp:taxon-name-part></tp:taxon-name></italic> and <italic><tp:taxon-name><tp:taxon-name-part taxon-name-part-type="species">fallax</tp:taxon-name-part></tp:taxon-name></italic>, and therefore to <italic><tp:taxon-name><tp:taxon-name-part taxon-name-part-type="genus">Gudeodiscus</tp:taxon-name-part> <tp:taxon-name-part taxon-name-part-type="species">phlyarius</tp:taxon-name-part></tp:taxon-name></italic>. Seven of the shells were typical <italic><tp:taxon-name><tp:taxon-name-part taxon-name-part-type="species">verecundus</tp:taxon-name-part></tp:taxon-name></italic> with an elevated spire, a strong apertural fold connected to the callus, and an anterior lamella fused to the lower plica; the plica does not extending beyond the lamella anteriorly (confirmed in 3 shells). The two other shells however, have somewhat lower spires, the apertural fold is not connected to the callus and the lower plica is free from the anterior lamella and extended beyond it anteriorly (one of the two shells was opened). These two shells can be interpreted as transitional forms between <italic><tp:taxon-name><tp:taxon-name-part taxon-name-part-type="species">verecundus</tp:taxon-name-part></tp:taxon-name></italic> and <italic><tp:taxon-name><tp:taxon-name-part taxon-name-part-type="species">fallax</tp:taxon-name-part></tp:taxon-name></italic> in terms of spire height, apertural fold and parietal plicae/lamellae morphology. Since transitional forms were found between typical <italic><tp:taxon-name><tp:taxon-name-part taxon-name-part-type="species">verecunda</tp:taxon-name-part></tp:taxon-name></italic> and <italic><tp:taxon-name><tp:taxon-name-part taxon-name-part-type="species">fallax</tp:taxon-name-part></tp:taxon-name></italic> shells, <italic><tp:taxon-name><tp:taxon-name-part taxon-name-part-type="genus">Plectopylis</tp:taxon-name-part> <tp:taxon-name-part taxon-name-part-type="species">verecunda</tp:taxon-name-part></tp:taxon-name></italic> can be interpreted as a local form of <italic><tp:taxon-name><tp:taxon-name-part taxon-name-part-type="species">fallax</tp:taxon-name-part></tp:taxon-name></italic> having elevated spire and fused anterior lamella and lower plica. Therefore, we synonymise <italic><tp:taxon-name><tp:taxon-name-part taxon-name-part-type="genus">Plectopylis</tp:taxon-name-part> <tp:taxon-name-part taxon-name-part-type="species">verecunda</tp:taxon-name-part></tp:taxon-name></italic> with <italic><tp:taxon-name><tp:taxon-name-part taxon-name-part-type="genus">Gudeodiscus</tp:taxon-name-part> <tp:taxon-name-part taxon-name-part-type="species">phlyarius</tp:taxon-name-part></tp:taxon-name></italic>.</p><p>There are two Vietnamese “forms” of <!--PageBreak--><italic><tp:taxon-name><tp:taxon-name-part taxon-name-part-type="genus">Gudeodiscus</tp:taxon-name-part> <tp:taxon-name-part taxon-name-part-type="species">phlyarius</tp:taxon-name-part></tp:taxon-name></italic> which differ from all other typical Vietnamese <italic><tp:taxon-name><tp:taxon-name-part taxon-name-part-type="species">phlyarius</tp:taxon-name-part></tp:taxon-name></italic> shells. One of the morphologically distinct forms inhabits Ninh Bình Province, where we have knowledge of two populations (number 3 on Figure <xref ref-type="fig" rid="F43">43</xref>). These shells are smaller and comparatively flatter than the usual <italic><tp:taxon-name><tp:taxon-name-part taxon-name-part-type="species">phlyarius</tp:taxon-name-part></tp:taxon-name></italic>, and have a characteristic “nautiliform” shape, wider umbilicus, with the last whorl leaving the larger part of the penultimate whorl visible. No differences in the lamellae were recognized. The other form is known from one locality in north-western Thái Nguyên Province (number 2 on Figure <xref ref-type="fig" rid="F43">43</xref>). This has an elevated spire and narrow umbilicus. Only three specimens are known, and two of them were opened. One of the opened specimens had three very weak parietal lamellae (possibly an abnormal character state, similar to that of the holotype of <italic><tp:taxon-name><tp:taxon-name-part taxon-name-part-type="genus">Plectopylis</tp:taxon-name-part> <tp:taxon-name-part taxon-name-part-type="species">infralevis</tp:taxon-name-part></tp:taxon-name></italic>), and the second has the anterior lamella and the lower plica fused; the plica did not extends beyond the anterior lamella in the anterior direction.</p><p>Two Chinese populations (near Baxianyan, number 1 on Figure <xref ref-type="fig" rid="F43">43</xref>) have an oblique anterior lamella and an aperture more reflected downwards.</p></tp:treatment-sec><tp:treatment-sec><!--Section generated to contain objects referenced in tp:taxon-treatment.--><fig id="F4" position="float" orientation="portrait"><label>Figure 4.</label><caption><p>Shells of Vietnamese <italic><tp:taxon-name><tp:taxon-name-part taxon-name-part-type="genus">Gudeodiscus</tp:taxon-name-part></tp:taxon-name></italic> species. <bold>A</bold> <tp:taxon-name><tp:taxon-name-part taxon-name-part-type="genus">Gudeodiscus</tp:taxon-name-part> (<tp:taxon-name-part taxon-name-part-type="subgenus">Gudeodiscus</tp:taxon-name-part>) <tp:taxon-name-part taxon-name-part-type="species">phlyarius</tp:taxon-name-part></tp:taxon-name> (Mabille, 1887), MNHN 24581 (syntype of <italic><tp:taxon-name><tp:taxon-name-part taxon-name-part-type="genus">Plectopylis</tp:taxon-name-part> <tp:taxon-name-part taxon-name-part-type="species">phlyaria</tp:taxon-name-part></tp:taxon-name></italic>) <bold>B</bold> <tp:taxon-name><tp:taxon-name-part taxon-name-part-type="genus">Gudeodiscus</tp:taxon-name-part> (<tp:taxon-name-part taxon-name-part-type="subgenus">Gudeodiscus</tp:taxon-name-part>) <tp:taxon-name-part taxon-name-part-type="species">phlyarius</tp:taxon-name-part></tp:taxon-name>, SMF 150125a (lectotype of <italic><tp:taxon-name><tp:taxon-name-part taxon-name-part-type="genus">Plectopylis</tp:taxon-name-part> <tp:taxon-name-part taxon-name-part-type="species">moellendorffi</tp:taxon-name-part></tp:taxon-name></italic>) <bold>C</bold> <tp:taxon-name><tp:taxon-name-part taxon-name-part-type="genus">Gudeodiscus</tp:taxon-name-part> (<tp:taxon-name-part taxon-name-part-type="subgenus">Gudeodiscus</tp:taxon-name-part>) <tp:taxon-name-part taxon-name-part-type="uncertainty-rank">cf.</tp:taxon-name-part> <tp:taxon-name-part taxon-name-part-type="species">phlyarius</tp:taxon-name-part></tp:taxon-name>, Vn10-41, coll. PGB <bold>D</bold> <tp:taxon-name><tp:taxon-name-part taxon-name-part-type="genus">Gudeodiscus</tp:taxon-name-part> (<tp:taxon-name-part taxon-name-part-type="subgenus">Gudeodiscus</tp:taxon-name-part>) <tp:taxon-name-part taxon-name-part-type="species">phlyarius</tp:taxon-name-part></tp:taxon-name>, Vn09-06, coll. HE <bold>E</bold> <tp:taxon-name><tp:taxon-name-part taxon-name-part-type="genus">Gudeodiscus</tp:taxon-name-part> (<tp:taxon-name-part taxon-name-part-type="subgenus">Gudeodiscus</tp:taxon-name-part>) <tp:taxon-name-part taxon-name-part-type="species">phlyarius</tp:taxon-name-part></tp:taxon-name>, NHMUK 1922.8.29.56 (holotype of <italic><tp:taxon-name><tp:taxon-name-part taxon-name-part-type="genus">Plectopylis</tp:taxon-name-part> <tp:taxon-name-part taxon-name-part-type="species">gouldingi</tp:taxon-name-part></tp:taxon-name></italic>) <bold>F</bold> <tp:taxon-name><tp:taxon-name-part taxon-name-part-type="genus">Gudeodiscus</tp:taxon-name-part> (<tp:taxon-name-part taxon-name-part-type="subgenus">Gudeodiscus</tp:taxon-name-part>) <tp:taxon-name-part taxon-name-part-type="species">phlyarius</tp:taxon-name-part></tp:taxon-name>, NHMUK 1922.8.29.57 (holotype of <italic><tp:taxon-name><tp:taxon-name-part taxon-name-part-type="genus">Plectopylis</tp:taxon-name-part> <tp:taxon-name-part taxon-name-part-type="species">anterides</tp:taxon-name-part></tp:taxon-name></italic>). Photos: T. Deli (<bold>A</bold>), E. Neubert (<bold>B</bold>), B. Páll-Gergely (<bold>C, D</bold>) and H. Taylor (<bold>F</bold>). Scale represents 10 mm.</p></caption><graphic xmlns:xlink="http://www.w3.org/1999/xlink" xlink:href="zookeys-473-001-g004.jpg" position="float" orientation="portrait" xlink:type="simple" id="oo_37200.jpg"/></fig><fig id="F5" position="float" orientation="portrait"><label>Figure 5.</label><caption><p>Shells of Vietnamese <italic><tp:taxon-name><tp:taxon-name-part taxon-name-part-type="genus">Gudeodiscus</tp:taxon-name-part></tp:taxon-name></italic> species. <bold>A</bold> <tp:taxon-name><tp:taxon-name-part taxon-name-part-type="genus">Gudeodiscus</tp:taxon-name-part> (<tp:taxon-name-part taxon-name-part-type="subgenus">Gudeodiscus</tp:taxon-name-part>) <tp:taxon-name-part taxon-name-part-type="species">phlyarius</tp:taxon-name-part></tp:taxon-name> (Mabille, 1887) (typical “<tp:taxon-name><tp:taxon-name-part taxon-name-part-type="species">fallax</tp:taxon-name-part> <tp:taxon-name-part taxon-name-part-type="infraspecific-rank">var.</tp:taxon-name-part> <tp:taxon-name-part taxon-name-part-type="variety">major</tp:taxon-name-part></tp:taxon-name>”), MNHN-IM-2012-2155 <bold>B</bold> <tp:taxon-name><tp:taxon-name-part taxon-name-part-type="genus">Gudeodiscus</tp:taxon-name-part> (<tp:taxon-name-part taxon-name-part-type="subgenus">Gudeodiscus</tp:taxon-name-part>) <tp:taxon-name-part taxon-name-part-type="species">phlyarius</tp:taxon-name-part></tp:taxon-name>, NHMUK 1922.8.29.55 (holotype of <italic><tp:taxon-name><tp:taxon-name-part taxon-name-part-type="genus">Plectopylis</tp:taxon-name-part> <tp:taxon-name-part taxon-name-part-type="species">verecunda</tp:taxon-name-part></tp:taxon-name></italic>) <bold>C</bold> <tp:taxon-name><tp:taxon-name-part taxon-name-part-type="genus">Gudeodiscus</tp:taxon-name-part> (<tp:taxon-name-part taxon-name-part-type="subgenus">Gudeodiscus</tp:taxon-name-part>) <tp:taxon-name-part taxon-name-part-type="species">phlyarius</tp:taxon-name-part></tp:taxon-name>, NHMUK 1922.8.29.58 (holotype of <italic><tp:taxon-name><tp:taxon-name-part taxon-name-part-type="genus">Plectopylis</tp:taxon-name-part> <tp:taxon-name-part taxon-name-part-type="species">fallax</tp:taxon-name-part></tp:taxon-name></italic>) <bold>D</bold> <tp:taxon-name><tp:taxon-name-part taxon-name-part-type="genus">Gudeodiscus</tp:taxon-name-part> (<tp:taxon-name-part taxon-name-part-type="subgenus">Gudeodiscus</tp:taxon-name-part>) <tp:taxon-name-part taxon-name-part-type="species">messageri</tp:taxon-name-part> <tp:taxon-name-part taxon-name-part-type="subspecies">raheemi</tp:taxon-name-part></tp:taxon-name> Páll-Gergely &amp; Hunyadi, ssp. n., Vn10-76, coll. PGB <bold>E</bold> <tp:taxon-name><tp:taxon-name-part taxon-name-part-type="genus">Gudeodiscus</tp:taxon-name-part> (<tp:taxon-name-part taxon-name-part-type="subgenus">Gudeodiscus</tp:taxon-name-part>) <tp:taxon-name-part taxon-name-part-type="species">messageri</tp:taxon-name-part> <tp:taxon-name-part taxon-name-part-type="subspecies">raheemi</tp:taxon-name-part></tp:taxon-name> ssp. n., NHMUK 20110370.1 (holotype) <bold>F</bold> <tp:taxon-name><tp:taxon-name-part taxon-name-part-type="genus">Gudeodiscus</tp:taxon-name-part> (<tp:taxon-name-part taxon-name-part-type="subgenus">Gudeodiscus</tp:taxon-name-part>) <tp:taxon-name-part taxon-name-part-type="species">messageri</tp:taxon-name-part> <tp:taxon-name-part taxon-name-part-type="subspecies">messageri</tp:taxon-name-part></tp:taxon-name> (Gude, 1909), NHMUK 1922.8.29.53 (holotype) <bold>G</bold> <tp:taxon-name><tp:taxon-name-part taxon-name-part-type="genus">Gudeodiscus</tp:taxon-name-part> (<tp:taxon-name-part taxon-name-part-type="subgenus">Gudeodiscus</tp:taxon-name-part>) <tp:taxon-name-part taxon-name-part-type="species">messageri</tp:taxon-name-part> <tp:taxon-name-part taxon-name-part-type="subspecies">messageri</tp:taxon-name-part></tp:taxon-name> NHMUK 1922.8.29.54 (syntype of <tp:taxon-name><tp:taxon-name-part taxon-name-part-type="genus">Plectopylis</tp:taxon-name-part> <tp:taxon-name-part taxon-name-part-type="species">messageri</tp:taxon-name-part> <tp:taxon-name-part taxon-name-part-type="infraspecific-rank">var.</tp:taxon-name-part> <tp:taxon-name-part taxon-name-part-type="variety">minor</tp:taxon-name-part></tp:taxon-name>). Photos: B. Páll-Gergely (<bold>A, D</bold>), H. Taylor (<bold>B–C, E–G</bold>). Scale represents 10 mm.</p></caption><graphic xmlns:xlink="http://www.w3.org/1999/xlink" xlink:href="zookeys-473-001-g005.jpg" position="float" orientation="portrait" xlink:type="simple" id="oo_37201.jpg"/></fig><fig id="F9" position="float" orientation="portrait"><label>Figure 9.</label><caption><p>Shells (<bold>A–B</bold>) and apertural views (<bold>C–R</bold>) of Vietnamese <italic><tp:taxon-name><tp:taxon-name-part taxon-name-part-type="genus">Gudeodiscus</tp:taxon-name-part></tp:taxon-name></italic>, <italic><tp:taxon-name><tp:taxon-name-part taxon-name-part-type="genus">Sicradiscus</tp:taxon-name-part></tp:taxon-name></italic> and <italic><tp:taxon-name><tp:taxon-name-part taxon-name-part-type="genus">Halongella</tp:taxon-name-part></tp:taxon-name></italic> gen. n. species. <bold>A</bold> <tp:taxon-name><tp:taxon-name-part taxon-name-part-type="genus">Gudeodiscus</tp:taxon-name-part> (<tp:taxon-name-part taxon-name-part-type="subgenus">Gudeodiscus</tp:taxon-name-part><tp:taxon-name-part taxon-name-part-type="uncertainty-rank">?</tp:taxon-name-part>) <tp:taxon-name-part taxon-name-part-type="species">suprafilaris</tp:taxon-name-part></tp:taxon-name> (Gude, 1908), MNHN 24586 (holotype?) <bold>B</bold> <tp:taxon-name><tp:taxon-name-part taxon-name-part-type="genus">Gudeodiscus</tp:taxon-name-part> (<tp:taxon-name-part taxon-name-part-type="subgenus">Gudeodiscus</tp:taxon-name-part><tp:taxon-name-part taxon-name-part-type="uncertainty-rank">?</tp:taxon-name-part>) <tp:taxon-name-part taxon-name-part-type="species">suprafilaris</tp:taxon-name-part></tp:taxon-name>, 2011/81 <bold>C</bold> <tp:taxon-name><tp:taxon-name-part taxon-name-part-type="genus">Gudeodiscus</tp:taxon-name-part> (<tp:taxon-name-part taxon-name-part-type="subgenus">Gudeodiscus</tp:taxon-name-part>) <tp:taxon-name-part taxon-name-part-type="species">phlyarius</tp:taxon-name-part></tp:taxon-name> (Mabille, 1887), Vn11-156 <bold>D</bold> <tp:taxon-name><tp:taxon-name-part taxon-name-part-type="genus">Gudeodiscus</tp:taxon-name-part> (<tp:taxon-name-part taxon-name-part-type="subgenus">Gudeodiscus</tp:taxon-name-part>) <tp:taxon-name-part taxon-name-part-type="species">phlyarius</tp:taxon-name-part></tp:taxon-name> (Mabille, 1887) (typical “<italic><tp:taxon-name><tp:taxon-name-part taxon-name-part-type="species">anterides</tp:taxon-name-part></tp:taxon-name></italic>/<italic><tp:taxon-name><tp:taxon-name-part taxon-name-part-type="species">gouldingi</tp:taxon-name-part></tp:taxon-name></italic>”), MNHN-IM-2012-2164 <bold>E</bold> <tp:taxon-name><tp:taxon-name-part taxon-name-part-type="genus">Gudeodiscus</tp:taxon-name-part> (<tp:taxon-name-part taxon-name-part-type="subgenus">Gudeodiscus</tp:taxon-name-part>) <tp:taxon-name-part taxon-name-part-type="species">messageri</tp:taxon-name-part> <tp:taxon-name-part taxon-name-part-type="subspecies">messageri</tp:taxon-name-part></tp:taxon-name> (Gude, 1909), MNHN-IM-2012-2215 <bold>F</bold> <tp:taxon-name><tp:taxon-name-part taxon-name-part-type="genus">Gudeodiscus</tp:taxon-name-part> (<tp:taxon-name-part taxon-name-part-type="subgenus">Gudeodiscus</tp:taxon-name-part><tp:taxon-name-part taxon-name-part-type="uncertainty-rank">?</tp:taxon-name-part>) <tp:taxon-name-part taxon-name-part-type="species">hemmeni</tp:taxon-name-part></tp:taxon-name> Páll-Gergely &amp; Hunyadi, sp. n., Vn10-103A <bold>G</bold> <tp:taxon-name><tp:taxon-name-part taxon-name-part-type="genus">Gudeodiscus</tp:taxon-name-part> (<tp:taxon-name-part taxon-name-part-type="subgenus">Gudeodiscus</tp:taxon-name-part><tp:taxon-name-part taxon-name-part-type="uncertainty-rank">?</tp:taxon-name-part>) <tp:taxon-name-part taxon-name-part-type="species">anceyi</tp:taxon-name-part></tp:taxon-name> (Gude, 1901), GS22 <bold>H</bold> <italic><tp:taxon-name><tp:taxon-name-part taxon-name-part-type="genus">Sicradiscus</tp:taxon-name-part> <tp:taxon-name-part taxon-name-part-type="species">mansuyi</tp:taxon-name-part></tp:taxon-name></italic> (Gude, 1908), 20081116C <bold>I</bold> <tp:taxon-name><tp:taxon-name-part taxon-name-part-type="genus">Gudeodiscus</tp:taxon-name-part> (<tp:taxon-name-part taxon-name-part-type="subgenus">Gudeodiscus</tp:taxon-name-part>) <tp:taxon-name-part taxon-name-part-type="species">giardi</tp:taxon-name-part> <tp:taxon-name-part taxon-name-part-type="subspecies">giardi</tp:taxon-name-part></tp:taxon-name> (Fischer, 1898), 2011/81 <bold>J</bold> <tp:taxon-name><tp:taxon-name-part taxon-name-part-type="genus">Gudeodiscus</tp:taxon-name-part> (<tp:taxon-name-part taxon-name-part-type="subgenus">Gudeodiscus</tp:taxon-name-part>) <tp:taxon-name-part taxon-name-part-type="species">villedaryi</tp:taxon-name-part></tp:taxon-name> (Ancey, 1888), Vn11-151 <bold>K–L</bold> <tp:taxon-name><tp:taxon-name-part taxon-name-part-type="genus">Gudeodiscus</tp:taxon-name-part> (<tp:taxon-name-part taxon-name-part-type="subgenus">Gudeodiscus</tp:taxon-name-part>) <tp:taxon-name-part taxon-name-part-type="species">dautzenbergi</tp:taxon-name-part></tp:taxon-name> (Gude, 1901), Vn10-44 <bold>M–N</bold> <italic><tp:taxon-name><tp:taxon-name-part taxon-name-part-type="genus">Halongella</tp:taxon-name-part> <tp:taxon-name-part taxon-name-part-type="species">schlumbergeri</tp:taxon-name-part></tp:taxon-name></italic> (Morlet, 1886), MAA3 <bold>O</bold> <italic><tp:taxon-name><tp:taxon-name-part taxon-name-part-type="genus">Halongella</tp:taxon-name-part> <tp:taxon-name-part taxon-name-part-type="species">fruhstorferi</tp:taxon-name-part></tp:taxon-name></italic> (Möllendorff, 1901), Vn11-171 <bold>P</bold> <tp:taxon-name><tp:taxon-name-part taxon-name-part-type="genus">Gudeodiscus</tp:taxon-name-part> (<tp:taxon-name-part taxon-name-part-type="subgenus">Gudeodiscus</tp:taxon-name-part>) <tp:taxon-name-part taxon-name-part-type="species">fischeri</tp:taxon-name-part></tp:taxon-name> (Gude, 1901), Vn10-120 <bold>Q</bold> <tp:taxon-name><tp:taxon-name-part taxon-name-part-type="genus">Gudeodiscus</tp:taxon-name-part> (<tp:taxon-name-part taxon-name-part-type="subgenus">Gudeodiscus</tp:taxon-name-part>) <tp:taxon-name-part taxon-name-part-type="species">fischeri</tp:taxon-name-part></tp:taxon-name> (Gude, 1901), 20090515C <bold>R</bold> <tp:taxon-name><tp:taxon-name-part taxon-name-part-type="genus">Gudeodiscus</tp:taxon-name-part> (<tp:taxon-name-part taxon-name-part-type="subgenus">Gudeodiscus</tp:taxon-name-part><tp:taxon-name-part taxon-name-part-type="uncertainty-rank">?</tp:taxon-name-part>) <tp:taxon-name-part taxon-name-part-type="species">suprafilaris</tp:taxon-name-part></tp:taxon-name> (Gude, 1908), 2011/81. All photos by B. Páll-Gergely except for Figure 9A (T. Deli). Scale represents 10 mm and refers to <bold>A</bold> and <bold>B.</bold></p></caption><graphic xmlns:xlink="http://www.w3.org/1999/xlink" xlink:href="zookeys-473-001-g009.jpg" position="float" orientation="portrait" xlink:type="simple" id="oo_37205.jpg"/></fig><fig id="F10" position="float" orientation="portrait"><label>Figure 10.</label><caption><p>SEM images of <italic><tp:taxon-name><tp:taxon-name-part taxon-name-part-type="genus">Gudeodiscus</tp:taxon-name-part></tp:taxon-name></italic> shells. <bold>A</bold> protoconch of <tp:taxon-name><tp:taxon-name-part taxon-name-part-type="genus">Gudeodiscus</tp:taxon-name-part> (<tp:taxon-name-part taxon-name-part-type="subgenus">Gudeodiscus</tp:taxon-name-part>) <tp:taxon-name-part taxon-name-part-type="species">messageri</tp:taxon-name-part> <tp:taxon-name-part taxon-name-part-type="subspecies">raheemi</tp:taxon-name-part></tp:taxon-name> Páll-Gergely &amp; Hunyadi, ssp. n., Vn12-104, coll. HE <bold>B</bold> protoconch of <tp:taxon-name><tp:taxon-name-part taxon-name-part-type="genus">Gudeodiscus</tp:taxon-name-part> (<tp:taxon-name-part taxon-name-part-type="subgenus">Gudeodiscus</tp:taxon-name-part>) <tp:taxon-name-part taxon-name-part-type="species">villedaryi</tp:taxon-name-part></tp:taxon-name> (Ancey, 1888), Vn11-163, coll. HE <bold>C–D</bold> sculpture of <tp:taxon-name><tp:taxon-name-part taxon-name-part-type="genus">Gudeodiscus</tp:taxon-name-part> (<tp:taxon-name-part taxon-name-part-type="subgenus">Gudeodiscus</tp:taxon-name-part>) <tp:taxon-name-part taxon-name-part-type="species">phlyarius</tp:taxon-name-part></tp:taxon-name> (Mabille, 1887), Vn10-56, coll. HE <bold>E–F</bold> sculpture of <tp:taxon-name><tp:taxon-name-part taxon-name-part-type="genus">Gudeodiscus</tp:taxon-name-part> (<tp:taxon-name-part taxon-name-part-type="subgenus">Gudeodiscus</tp:taxon-name-part>) <tp:taxon-name-part taxon-name-part-type="species">phlyarius</tp:taxon-name-part></tp:taxon-name> (Mabille, 1887) (typical <italic><tp:taxon-name><tp:taxon-name-part taxon-name-part-type="species">fallax</tp:taxon-name-part></tp:taxon-name></italic> specimen), Vn11-187, coll HE. Images: B. Páll-Gergely.</p></caption><graphic xmlns:xlink="http://www.w3.org/1999/xlink" xlink:href="zookeys-473-001-g010.jpg" position="float" orientation="portrait" xlink:type="simple" id="oo_37206.jpg"/></fig><fig id="F11" position="float" orientation="portrait"><label>Figure 11.</label><caption><p>Parietal (<bold>A, C, E, G, I, K, M, O–Q, S, V</bold>) and palatal (<bold>B, D, F, H, J, L, N, R, T–U, W–X</bold>) plicae and lamellae of <italic><tp:taxon-name><tp:taxon-name-part taxon-name-part-type="genus">Sicradiscus</tp:taxon-name-part></tp:taxon-name></italic> and <italic><tp:taxon-name><tp:taxon-name-part taxon-name-part-type="genus">Gudeodiscus</tp:taxon-name-part></tp:taxon-name></italic> species. <bold>A–B</bold> <italic><tp:taxon-name><tp:taxon-name-part taxon-name-part-type="genus">Sicradiscus</tp:taxon-name-part> <tp:taxon-name-part taxon-name-part-type="species">mansuyi</tp:taxon-name-part></tp:taxon-name></italic> (Gude, 1908), 20081116C (two different specimens) <bold>C–F</bold> <tp:taxon-name><tp:taxon-name-part taxon-name-part-type="genus">Gudeodiscus</tp:taxon-name-part> (<tp:taxon-name-part taxon-name-part-type="subgenus">Gudeodiscus</tp:taxon-name-part>) <tp:taxon-name-part taxon-name-part-type="species">anceyi</tp:taxon-name-part></tp:taxon-name> (Gude, 1901) <bold>C–D</bold> figures in <xref ref-type="bibr" rid="B30">Gude (1901a)</xref> <bold>E</bold> MNHN-IM-2012-2263, <bold>F</bold> GS22 <bold>G–J</bold> <tp:taxon-name><tp:taxon-name-part taxon-name-part-type="genus">Gudeodiscus</tp:taxon-name-part> (<tp:taxon-name-part taxon-name-part-type="subgenus">Gudeodiscus</tp:taxon-name-part><tp:taxon-name-part taxon-name-part-type="uncertainty-rank">?</tp:taxon-name-part>) <tp:taxon-name-part taxon-name-part-type="species">hemmeni</tp:taxon-name-part></tp:taxon-name> Páll-Gergely &amp; Hunyadi, sp. n. <bold>G–H</bold> 2012/62, spec.1 <bold>I–J</bold> 2012/62, spec.2 <bold>K–P</bold> <tp:taxon-name><tp:taxon-name-part taxon-name-part-type="genus">Gudeodiscus</tp:taxon-name-part> (<tp:taxon-name-part taxon-name-part-type="subgenus">Gudeodiscus</tp:taxon-name-part>) <tp:taxon-name-part taxon-name-part-type="species">phlyarius</tp:taxon-name-part></tp:taxon-name> (Mabille, 1887) (typical <italic><tp:taxon-name><tp:taxon-name-part taxon-name-part-type="species">gouldingi</tp:taxon-name-part></tp:taxon-name></italic> and <italic><tp:taxon-name><tp:taxon-name-part taxon-name-part-type="species">anterides</tp:taxon-name-part></tp:taxon-name></italic> shells) <bold>K–L</bold> <italic><tp:taxon-name><tp:taxon-name-part taxon-name-part-type="genus">Plectopylis</tp:taxon-name-part> <tp:taxon-name-part taxon-name-part-type="species">gouldingi</tp:taxon-name-part></tp:taxon-name></italic> (after <xref ref-type="bibr" rid="B34">Gude 1909</xref>) <bold>M–N</bold> <italic><tp:taxon-name><tp:taxon-name-part taxon-name-part-type="genus">Plectopylis</tp:taxon-name-part> <tp:taxon-name-part taxon-name-part-type="species">anterides</tp:taxon-name-part></tp:taxon-name></italic> (after <xref ref-type="bibr" rid="B34">Gude 1909</xref>) <bold>O–P</bold> MNHN-IM-2012-2153 <bold>Q–X</bold> <tp:taxon-name><tp:taxon-name-part taxon-name-part-type="genus">Gudeodiscus</tp:taxon-name-part> (<tp:taxon-name-part taxon-name-part-type="subgenus">Gudeodiscus</tp:taxon-name-part>) <tp:taxon-name-part taxon-name-part-type="species">phlyarius</tp:taxon-name-part></tp:taxon-name> (typical <italic><tp:taxon-name><tp:taxon-name-part taxon-name-part-type="species">fallax</tp:taxon-name-part></tp:taxon-name></italic> and <tp:taxon-name><tp:taxon-name-part taxon-name-part-type="species">fallax</tp:taxon-name-part> <tp:taxon-name-part taxon-name-part-type="infraspecific-rank">var.</tp:taxon-name-part> <tp:taxon-name-part taxon-name-part-type="variety">major</tp:taxon-name-part></tp:taxon-name> shells) <bold>Q–R</bold> <italic><tp:taxon-name><tp:taxon-name-part taxon-name-part-type="genus">Plectopylis</tp:taxon-name-part> <tp:taxon-name-part taxon-name-part-type="species">fallax</tp:taxon-name-part></tp:taxon-name></italic> (after <xref ref-type="bibr" rid="B34">Gude 1909</xref>) <bold>S</bold> MNHN-IM-2012-2157 <bold>T–U</bold> MNHN-IM-2012-2132 (2 different specimens) <bold>V–W</bold> MNHN-IM-2012-2155/6 (“var. <italic><tp:taxon-name><tp:taxon-name-part taxon-name-part-type="variety">major</tp:taxon-name-part></tp:taxon-name></italic>”, two different specimens), <bold>X</bold> Vn11-187. Inner view: <bold>D, L, N, R</bold>; Outer view: <bold>B, F, H, J, T, U, W, X.</bold></p></caption><graphic xmlns:xlink="http://www.w3.org/1999/xlink" xlink:href="zookeys-473-001-g011.jpg" position="float" orientation="portrait" xlink:type="simple" id="oo_37207.jpg"/></fig><fig id="F12" position="float" orientation="portrait"><label>Figure 12.</label><caption><p>Parietal (<bold>A, C, E, G–K, M, N, P–S, U, W</bold>) and palatal (<bold>B, D, F, L, P, T, V, X</bold>) plicae and lamellae of <italic><tp:taxon-name><tp:taxon-name-part taxon-name-part-type="genus">Gudeodiscus</tp:taxon-name-part></tp:taxon-name></italic> species. <bold>A–M</bold> <tp:taxon-name><tp:taxon-name-part taxon-name-part-type="genus">Gudeodiscus</tp:taxon-name-part> (<tp:taxon-name-part taxon-name-part-type="subgenus">Gudeodiscus</tp:taxon-name-part>) <tp:taxon-name-part taxon-name-part-type="species">phlyarius</tp:taxon-name-part></tp:taxon-name> (Mabille, 1887) <bold>A–B</bold> <italic><tp:taxon-name><tp:taxon-name-part taxon-name-part-type="genus">Plectopylis</tp:taxon-name-part> <tp:taxon-name-part taxon-name-part-type="species">phlyaria</tp:taxon-name-part></tp:taxon-name></italic> (after <xref ref-type="bibr" rid="B32">Gude 1901c</xref>) <bold>C–D</bold> <italic><tp:taxon-name><tp:taxon-name-part taxon-name-part-type="genus">Plectopylis</tp:taxon-name-part> <tp:taxon-name-part taxon-name-part-type="species">moellendorffi</tp:taxon-name-part></tp:taxon-name></italic> (after <xref ref-type="bibr" rid="B32">Gude 1901c</xref>) <bold>E–F</bold> Vn10-49, <bold>G</bold> Vn09-24 <bold>H</bold> Vn10-56, <bold>I</bold> Vn9-16, spec.1 <bold>J</bold> Vn9-16, spec.2 <bold>K–M</bold> <italic><tp:taxon-name><tp:taxon-name-part taxon-name-part-type="genus">Plectopylis</tp:taxon-name-part> <tp:taxon-name-part taxon-name-part-type="species">verecunda</tp:taxon-name-part></tp:taxon-name></italic>, MNHN 2012-2177 (3 different specimens) <bold>N–Q</bold> <tp:taxon-name><tp:taxon-name-part taxon-name-part-type="genus">Gudeodiscus</tp:taxon-name-part> (<tp:taxon-name-part taxon-name-part-type="subgenus">Gudeodiscus</tp:taxon-name-part>) <tp:taxon-name-part taxon-name-part-type="species">messageri</tp:taxon-name-part> <tp:taxon-name-part taxon-name-part-type="subspecies">messageri</tp:taxon-name-part></tp:taxon-name> (Gude, 1909) <bold>N–O</bold> <italic><tp:taxon-name><tp:taxon-name-part taxon-name-part-type="genus">Plectopylis</tp:taxon-name-part> <tp:taxon-name-part taxon-name-part-type="species">messageri</tp:taxon-name-part></tp:taxon-name></italic> (after <xref ref-type="bibr" rid="B34">Gude 1909</xref>) <bold>P</bold> MNHN-IM-2012-2162, <bold>Q</bold> MNHN-IM-2012-2165 <bold>R–V</bold> <tp:taxon-name><tp:taxon-name-part taxon-name-part-type="genus">Gudeodiscus</tp:taxon-name-part> (<tp:taxon-name-part taxon-name-part-type="subgenus">Gudeodiscus</tp:taxon-name-part>) <tp:taxon-name-part taxon-name-part-type="species">messageri</tp:taxon-name-part> <tp:taxon-name-part taxon-name-part-type="subspecies">raheemi</tp:taxon-name-part></tp:taxon-name> ssp. n, <bold>R</bold> 20071116C, spec.1. <bold>S–T</bold> 20071116C, spec.2. <bold>U–V</bold> 20080509C <bold>W–X</bold> Vn10-104B. Inner views: <bold>B, D, F, O</bold>; Outer views: <bold>L, T, V, X.</bold></p></caption><graphic xmlns:xlink="http://www.w3.org/1999/xlink" xlink:href="zookeys-473-001-g012.jpg" position="float" orientation="portrait" xlink:type="simple" id="oo_37208.jpg"/></fig><fig id="F21" position="float" orientation="portrait"><label>Figure 21.</label><caption><p>Reproductive anatomy of <tp:taxon-name><tp:taxon-name-part taxon-name-part-type="genus">Gudeodiscus</tp:taxon-name-part> (<tp:taxon-name-part taxon-name-part-type="subgenus">Gudeodiscus</tp:taxon-name-part>) <tp:taxon-name-part taxon-name-part-type="species">phlyarius</tp:taxon-name-part></tp:taxon-name> (Mabille, 1887) (typical <italic><tp:taxon-name><tp:taxon-name-part taxon-name-part-type="species">fallax</tp:taxon-name-part></tp:taxon-name></italic>). Locality information: Lào Cai Province, ca. 3 km SW of Nhà Văn Hóa, <named-content xmlns:xlink="http://www.w3.org/1999/xlink" content-type="dwc:verbatimCoordinates" xlink:type="simple">22°25.513'N, 104°12.194'E</named-content>, leg. Hemmen, Ch. &amp; J., 04.10.2011. <bold>A–B</bold> “Specimen1” <bold>C</bold> “Specimen2”. Scale represents 1 mm.</p></caption><graphic xmlns:xlink="http://www.w3.org/1999/xlink" xlink:href="zookeys-473-001-g021.jpg" position="float" orientation="portrait" xlink:type="simple" id="oo_37217.jpg"/></fig><fig id="F22" position="float" orientation="portrait"><label>Figure 22.</label><caption><p>Reproductive anatomy of <tp:taxon-name><tp:taxon-name-part taxon-name-part-type="genus">Gudeodiscus</tp:taxon-name-part> (<tp:taxon-name-part taxon-name-part-type="subgenus">Gudeodiscus</tp:taxon-name-part>) <tp:taxon-name-part taxon-name-part-type="species">phlyarius</tp:taxon-name-part></tp:taxon-name> (Mabille, 1887). Locality information: Lạng Sơn Province, ca. 10.6 km from Bình Gia to Lạng Sơn on road 1B, <named-content xmlns:xlink="http://www.w3.org/1999/xlink" content-type="dwc:verbatimCoordinates" xlink:type="simple">21°53.639'N, 106°25.895'E</named-content>, leg. Hemmen, Ch. &amp; J., 01.04.2011. Scale represents 5 mm.</p></caption><graphic xmlns:xlink="http://www.w3.org/1999/xlink" xlink:href="zookeys-473-001-g022.jpg" position="float" orientation="portrait" xlink:type="simple" id="oo_37218.jpg"/></fig><fig id="F28" position="float" orientation="portrait"><label>Figure 28.</label><caption><p>Inner walls of the penis of <italic><tp:taxon-name><tp:taxon-name-part taxon-name-part-type="genus">Gudeodiscus</tp:taxon-name-part></tp:taxon-name></italic> Páll-Gergely, 2013 species. <bold>A</bold> <tp:taxon-name><tp:taxon-name-part taxon-name-part-type="genus">Gudeodiscus</tp:taxon-name-part> (<tp:taxon-name-part taxon-name-part-type="subgenus">Gudeodiscus</tp:taxon-name-part>) <tp:taxon-name-part taxon-name-part-type="species">phlyarius</tp:taxon-name-part></tp:taxon-name> (Mabille, 1887) (typical <italic><tp:taxon-name><tp:taxon-name-part taxon-name-part-type="species">fallax</tp:taxon-name-part></tp:taxon-name></italic> specimen, for locality see Figure <xref ref-type="fig" rid="F21">21</xref>) <bold>B</bold> <italic><tp:taxon-name><tp:taxon-name-part taxon-name-part-type="genus">Gudeodiscus</tp:taxon-name-part> <tp:taxon-name-part taxon-name-part-type="species">giardi</tp:taxon-name-part> <tp:taxon-name-part taxon-name-part-type="subspecies">giardi</tp:taxon-name-part></tp:taxon-name></italic> (Fischer, 1898) (for locality see Figure <xref ref-type="fig" rid="F19">19</xref>) <bold>C</bold> <tp:taxon-name><tp:taxon-name-part taxon-name-part-type="genus">Gudeodiscus</tp:taxon-name-part> (<tp:taxon-name-part taxon-name-part-type="subgenus">Gudeodiscus</tp:taxon-name-part>) <tp:taxon-name-part taxon-name-part-type="species">phlyarius</tp:taxon-name-part></tp:taxon-name> (Mabille, 1887) (for locality see Figure <xref ref-type="fig" rid="F22">22</xref>) <bold>D</bold> <tp:taxon-name><tp:taxon-name-part taxon-name-part-type="genus">Gudeodiscus</tp:taxon-name-part> (<tp:taxon-name-part taxon-name-part-type="subgenus">Gudeodiscus</tp:taxon-name-part>) <tp:taxon-name-part taxon-name-part-type="species">fischeri</tp:taxon-name-part></tp:taxon-name> (Gude, 1901) (for locality see Figure <xref ref-type="fig" rid="F17">17</xref>) <bold>E</bold> <tp:taxon-name><tp:taxon-name-part taxon-name-part-type="genus">Gudeodiscus</tp:taxon-name-part> (<tp:taxon-name-part taxon-name-part-type="subgenus">Gudeodiscus</tp:taxon-name-part>) <tp:taxon-name-part taxon-name-part-type="species">messageri</tp:taxon-name-part> <tp:taxon-name-part taxon-name-part-type="subspecies">raheemi</tp:taxon-name-part></tp:taxon-name> Páll-Gergely &amp; Hunyadi, ssp. n., 20080510A <bold>F–G</bold> <tp:taxon-name><tp:taxon-name-part taxon-name-part-type="genus">Gudeodiscus</tp:taxon-name-part> (<tp:taxon-name-part taxon-name-part-type="subgenus">Gudeodiscus</tp:taxon-name-part>) <tp:taxon-name-part taxon-name-part-type="species">villedaryi</tp:taxon-name-part></tp:taxon-name> specimens collected at the same locality in two different dates: <bold>F</bold> November (2011/102) and <bold>G</bold> May (20090520A). All photos by B. Páll-Gergely.</p></caption><graphic xmlns:xlink="http://www.w3.org/1999/xlink" xlink:href="zookeys-473-001-g028.jpg" position="float" orientation="portrait" xlink:type="simple" id="oo_37224.jpg"/></fig><fig id="F19" position="float" orientation="portrait"><label>Figure 19.</label><caption><p>Reproductive anatomy of <tp:taxon-name><tp:taxon-name-part taxon-name-part-type="genus">Gudeodiscus</tp:taxon-name-part> (<tp:taxon-name-part taxon-name-part-type="subgenus">Gudeodiscus</tp:taxon-name-part>) <tp:taxon-name-part taxon-name-part-type="species">giardi</tp:taxon-name-part> <tp:taxon-name-part taxon-name-part-type="subspecies">giardi</tp:taxon-name-part></tp:taxon-name> (Fischer, 1898). Locality information: Cao Bằng Province, Quảng Uyên N, 206–207 cross, 430 m, <named-content xmlns:xlink="http://www.w3.org/1999/xlink" content-type="dwc:verbatimCoordinates" xlink:type="simple">22°42.737'N, 106°27.223'E</named-content>, leg. Hunyadi, A., 16.11.2011. Scales represents 5 mm (left) and 2 mm (right).</p></caption><graphic xmlns:xlink="http://www.w3.org/1999/xlink" xlink:href="zookeys-473-001-g019.jpg" position="float" orientation="portrait" xlink:type="simple" id="oo_37215.jpg"/></fig><fig id="F17" position="float" orientation="portrait"><label>Figure 17.</label><caption><p>Reproductive anatomy of <tp:taxon-name><tp:taxon-name-part taxon-name-part-type="genus">Gudeodiscus</tp:taxon-name-part> (<tp:taxon-name-part taxon-name-part-type="subgenus">Gudeodiscus</tp:taxon-name-part>) <tp:taxon-name-part taxon-name-part-type="species">fischeri</tp:taxon-name-part></tp:taxon-name> (Gude, 1901). Locality information: Tuyên Quang Province, near Ton Hông, road #185 from Tuyên Quang to Vĩnh Lộc (formerly Chiêm Hóa) (NE of Tuyên Quang), leg. Hemmen, Ch. &amp; J., 19.03.2011. Scale represents 5 mm.</p></caption><graphic xmlns:xlink="http://www.w3.org/1999/xlink" xlink:href="zookeys-473-001-g017.jpg" position="float" orientation="portrait" xlink:type="simple" id="oo_37213.jpg"/></fig><fig id="F31" position="float" orientation="portrait"><label>Figure 31.</label><caption><p>Inner wall of the vagina of <italic><tp:taxon-name><tp:taxon-name-part taxon-name-part-type="genus">Sicradiscus</tp:taxon-name-part></tp:taxon-name></italic> and <italic><tp:taxon-name><tp:taxon-name-part taxon-name-part-type="genus">Gudeodiscus</tp:taxon-name-part></tp:taxon-name></italic> species. <bold>A</bold> <italic><tp:taxon-name><tp:taxon-name-part taxon-name-part-type="genus">Sicradiscus</tp:taxon-name-part> <tp:taxon-name-part taxon-name-part-type="species">mansuyi</tp:taxon-name-part></tp:taxon-name></italic> (Gude, 1908), (for locality see Figure <xref ref-type="fig" rid="F27">27</xref>) <bold>B</bold> <tp:taxon-name><tp:taxon-name-part taxon-name-part-type="genus">Gudeodiscus</tp:taxon-name-part> (<tp:taxon-name-part taxon-name-part-type="subgenus">Gudeodiscus</tp:taxon-name-part>) <tp:taxon-name-part taxon-name-part-type="species">messageri</tp:taxon-name-part> <tp:taxon-name-part taxon-name-part-type="subspecies">raheemi</tp:taxon-name-part></tp:taxon-name> Páll-Gergely &amp; Hunyadi, ssp. n. (for locality see Figure <xref ref-type="fig" rid="F20">20</xref>) <bold>C</bold> <tp:taxon-name><tp:taxon-name-part taxon-name-part-type="genus">Gudeodiscus</tp:taxon-name-part> (<tp:taxon-name-part taxon-name-part-type="subgenus">Gudeodiscus</tp:taxon-name-part>) <tp:taxon-name-part taxon-name-part-type="species">phlyarius</tp:taxon-name-part></tp:taxon-name> (Mabille, 1887), Vn11-157 <bold>D</bold> <tp:taxon-name><tp:taxon-name-part taxon-name-part-type="genus">Gudeodiscus</tp:taxon-name-part> (<tp:taxon-name-part taxon-name-part-type="subgenus">Gudeodiscus</tp:taxon-name-part>) <tp:taxon-name-part taxon-name-part-type="species">fischeri</tp:taxon-name-part></tp:taxon-name> (Gude, 1901) (for locality see Figure <xref ref-type="fig" rid="F17">17</xref>).</p></caption><graphic xmlns:xlink="http://www.w3.org/1999/xlink" xlink:href="zookeys-473-001-g031.jpg" position="float" orientation="portrait" xlink:type="simple" id="oo_37227.jpg"/></fig><fig id="F27" position="float" orientation="portrait"><label>Figure 27.</label><caption><p>Reproductive anatomy of <italic><tp:taxon-name><tp:taxon-name-part taxon-name-part-type="genus">Sicradiscus</tp:taxon-name-part> <tp:taxon-name-part taxon-name-part-type="species">mansuyi</tp:taxon-name-part></tp:taxon-name></italic> (Gude, 1908). Locality information: Cao Bằng Province, southern edge of Pác Rải, Trùng Khánh 3 km towards Quảng Uyên, left side of the road, 570 m, <named-content xmlns:xlink="http://www.w3.org/1999/xlink" content-type="dwc:verbatimCoordinates" xlink:type="simple">22°48.961'N, 106°30.533'E</named-content>, leg. Hunyadi, A., 28.05.2012. Scale represents 2 mm.</p></caption><graphic xmlns:xlink="http://www.w3.org/1999/xlink" xlink:href="zookeys-473-001-g027.jpg" position="float" orientation="portrait" xlink:type="simple" id="oo_37223.jpg"/></fig><fig id="F20" position="float" orientation="portrait"><label>Figure 20.</label><caption><p>Reproductive anatomy of <tp:taxon-name><tp:taxon-name-part taxon-name-part-type="genus">Gudeodiscus</tp:taxon-name-part> (<tp:taxon-name-part taxon-name-part-type="subgenus">Gudeodiscus</tp:taxon-name-part>) <tp:taxon-name-part taxon-name-part-type="species">messageri</tp:taxon-name-part> <tp:taxon-name-part taxon-name-part-type="subspecies">raheemi</tp:taxon-name-part></tp:taxon-name> Páll-Gergely &amp; Hunyadi, ssp. n. Locality information: Hòa Bình Province, ca. km 156 old road Hà Nội to Sơn La (right side off road), <named-content xmlns:xlink="http://www.w3.org/1999/xlink" content-type="dwc:verbatimCoordinates" xlink:type="simple">20°46.000'N, 104°53.885'E</named-content>, leg. Hemmen, Ch. &amp; J., 15.10.2010. Scale represents 5 mm.</p></caption><graphic xmlns:xlink="http://www.w3.org/1999/xlink" xlink:href="zookeys-473-001-g020.jpg" position="float" orientation="portrait" xlink:type="simple" id="oo_37216.jpg"/></fig><fig id="F35" position="float" orientation="portrait"><label>Figure 35.</label><caption><p>SEM images of radulae of <italic><tp:taxon-name><tp:taxon-name-part taxon-name-part-type="genus">Gudeodiscus</tp:taxon-name-part></tp:taxon-name></italic> species. <bold>A, D, G, J, M</bold> show the middle part of the radula <bold>B, E, H, K, N</bold> show the central tooth and the first 2–3 pairs of laterals <bold>C, F, I, L, O</bold> show the marginals. <bold>A–C</bold> <tp:taxon-name><tp:taxon-name-part taxon-name-part-type="genus">Gudeodiscus</tp:taxon-name-part> (<tp:taxon-name-part taxon-name-part-type="subgenus">Gudeodiscus</tp:taxon-name-part>) <tp:taxon-name-part taxon-name-part-type="species">giardi</tp:taxon-name-part> <tp:taxon-name-part taxon-name-part-type="subspecies">giardi</tp:taxon-name-part></tp:taxon-name> (Fischer, 1898) (for locality see Figure <xref ref-type="fig" rid="F19">19</xref>) <bold>D–F</bold> <tp:taxon-name><tp:taxon-name-part taxon-name-part-type="genus">Gudeodiscus</tp:taxon-name-part> (<tp:taxon-name-part taxon-name-part-type="subgenus">Gudeodiscus</tp:taxon-name-part>) <tp:taxon-name-part taxon-name-part-type="species">messageri</tp:taxon-name-part> <tp:taxon-name-part taxon-name-part-type="subspecies">raheemi</tp:taxon-name-part></tp:taxon-name> Páll-Gergely &amp; Hunyadi, ssp. n. (for locality see Figure <xref ref-type="fig" rid="F20">20</xref>) <bold>G–I</bold> <tp:taxon-name><tp:taxon-name-part taxon-name-part-type="genus">Gudeodiscus</tp:taxon-name-part> (<tp:taxon-name-part taxon-name-part-type="subgenus">Gudeodiscus</tp:taxon-name-part>) <tp:taxon-name-part taxon-name-part-type="species">multispira</tp:taxon-name-part></tp:taxon-name> (Möllendorff, 1883), China, Guangxi, Qingshan, Qingshan Zhen, Lipu Xian, ca 250 m, <named-content xmlns:xlink="http://www.w3.org/1999/xlink" content-type="dwc:verbatimCoordinates" xlink:type="simple">24°26.189'N, 110°20.008'E</named-content>, leg. Nakahara, Y., Ohara, K., Okubo, K. &amp; Otani, J. U., 12.11.2004. <bold>J–L</bold> <tp:taxon-name><tp:taxon-name-part taxon-name-part-type="genus">Gudeodiscus</tp:taxon-name-part> (<tp:taxon-name-part taxon-name-part-type="subgenus">Gudeodiscus</tp:taxon-name-part>) <tp:taxon-name-part taxon-name-part-type="species">phlyarius</tp:taxon-name-part></tp:taxon-name> (Mabille, 1887), Lạng Sơn Province, ca. km. 50 of road 1B, 10 km to Bình Gia, <named-content xmlns:xlink="http://www.w3.org/1999/xlink" content-type="dwc:verbatimCoordinates" xlink:type="simple">21°53.911'N, 106°25.664'E</named-content>, leg. Hemmen, Ch. &amp; J., 01.04.2011. <bold>M–O</bold> <tp:taxon-name><tp:taxon-name-part taxon-name-part-type="genus">Gudeodiscus</tp:taxon-name-part> (<tp:taxon-name-part taxon-name-part-type="subgenus">Gudeodiscus</tp:taxon-name-part>) <tp:taxon-name-part taxon-name-part-type="species">villedaryi</tp:taxon-name-part></tp:taxon-name> (Ancey, 1888), (for locality see Figure <xref ref-type="fig" rid="F23">23</xref>). All photos by B. Páll-Gergely.</p></caption><graphic xmlns:xlink="http://www.w3.org/1999/xlink" xlink:href="zookeys-473-001-g035.jpg" position="float" orientation="portrait" xlink:type="simple" id="oo_37231.jpg"/></fig><fig id="F23" position="float" orientation="portrait"><label>Figure 23.</label><caption><p>Reproductive anatomy of <tp:taxon-name><tp:taxon-name-part taxon-name-part-type="genus">Gudeodiscus</tp:taxon-name-part> (<tp:taxon-name-part taxon-name-part-type="subgenus">Gudeodiscus</tp:taxon-name-part>) <tp:taxon-name-part taxon-name-part-type="species">villedaryi</tp:taxon-name-part></tp:taxon-name> (Ancey, 1888). Locality information: Thái Nguyên Province, Ðình Cả NE 4 km, Phượng Hoàng cave, around the entrance of the cave, 365 m, <named-content xmlns:xlink="http://www.w3.org/1999/xlink" content-type="dwc:verbatimCoordinates" xlink:type="simple">21°46.782'N, 106°07.189'E</named-content>, leg. Hunyadi, A., 13.11.2011. Scale represents 5 mm.</p></caption><graphic xmlns:xlink="http://www.w3.org/1999/xlink" xlink:href="zookeys-473-001-g023.jpg" position="float" orientation="portrait" xlink:type="simple" id="oo_37219.jpg"/></fig><fig id="F43" position="float" orientation="portrait"><label>Figure 43.</label><caption><p>Distribution of <italic><tp:taxon-name><tp:taxon-name-part taxon-name-part-type="genus">Gudeodiscus</tp:taxon-name-part></tp:taxon-name></italic> Páll-Gergely, 2013 species. Legends: filled triangle, top down: typical <tp:taxon-name><tp:taxon-name-part taxon-name-part-type="genus">Gudeodiscus</tp:taxon-name-part> (<tp:taxon-name-part taxon-name-part-type="subgenus">Gudeodiscus</tp:taxon-name-part>) <tp:taxon-name-part taxon-name-part-type="species">phlyarius</tp:taxon-name-part></tp:taxon-name> (Mabille, 1887), filled triangle, top up: “<italic><tp:taxon-name><tp:taxon-name-part taxon-name-part-type="genus">Gudeodiscus</tp:taxon-name-part> <tp:taxon-name-part taxon-name-part-type="species">phlyarius</tp:taxon-name-part> <tp:taxon-name-part taxon-name-part-type="subspecies">werneri</tp:taxon-name-part></tp:taxon-name></italic> Páll-Gergely, 2013” (synonym of <italic><tp:taxon-name><tp:taxon-name-part taxon-name-part-type="species">phlyarius</tp:taxon-name-part></tp:taxon-name></italic>); empty triangle, top up: <tp:taxon-name><tp:taxon-name-part taxon-name-part-type="genus">Gudeodiscus</tp:taxon-name-part> (<tp:taxon-name-part taxon-name-part-type="subgenus">Gudeodiscus</tp:taxon-name-part>) <tp:taxon-name-part taxon-name-part-type="species">phlyarius</tp:taxon-name-part></tp:taxon-name> populations showing transitional characters towards <italic><tp:taxon-name><tp:taxon-name-part taxon-name-part-type="subspecies">werneri</tp:taxon-name-part></tp:taxon-name></italic> in terms of shell shape; empty triangle, top down: atypical <tp:taxon-name><tp:taxon-name-part taxon-name-part-type="genus">Gudeodiscus</tp:taxon-name-part> (<tp:taxon-name-part taxon-name-part-type="subgenus">Gudeodiscus</tp:taxon-name-part>) <tp:taxon-name-part taxon-name-part-type="species">phlyarius</tp:taxon-name-part></tp:taxon-name>; empty circle: <italic><tp:taxon-name><tp:taxon-name-part taxon-name-part-type="genus">Gudeodiscus</tp:taxon-name-part> <tp:taxon-name-part taxon-name-part-type="species">messageri</tp:taxon-name-part> <tp:taxon-name-part taxon-name-part-type="subspecies">raheemi</tp:taxon-name-part></tp:taxon-name></italic> ssp. n., filled circle: <tp:taxon-name><tp:taxon-name-part taxon-name-part-type="genus">Gudeodiscus</tp:taxon-name-part> (<tp:taxon-name-part taxon-name-part-type="subgenus">Gudeodiscus</tp:taxon-name-part><tp:taxon-name-part taxon-name-part-type="uncertainty-rank">?</tp:taxon-name-part>) <tp:taxon-name-part taxon-name-part-type="species">hemmeni</tp:taxon-name-part></tp:taxon-name> sp. n. (in all localities it co-occurs with <tp:taxon-name><tp:taxon-name-part taxon-name-part-type="genus">Gudeodiscus</tp:taxon-name-part> (<tp:taxon-name-part taxon-name-part-type="subgenus">Gudeodiscus</tp:taxon-name-part>) <tp:taxon-name-part taxon-name-part-type="species">messageri</tp:taxon-name-part> <tp:taxon-name-part taxon-name-part-type="subspecies">raheemi</tp:taxon-name-part></tp:taxon-name> ssp. n.); circle with filled triangle in the middle: co-occurrence of <tp:taxon-name><tp:taxon-name-part taxon-name-part-type="genus">Gudeodiscus</tp:taxon-name-part> (<tp:taxon-name-part taxon-name-part-type="subgenus">Gudeodiscus</tp:taxon-name-part>) <tp:taxon-name-part taxon-name-part-type="species">messageri</tp:taxon-name-part> <tp:taxon-name-part taxon-name-part-type="subspecies">raheemi</tp:taxon-name-part></tp:taxon-name> ssp. n. and atypical <tp:taxon-name><tp:taxon-name-part taxon-name-part-type="genus">Gudeodiscus</tp:taxon-name-part> (<tp:taxon-name-part taxon-name-part-type="subgenus">Gudeodiscus</tp:taxon-name-part>) <tp:taxon-name-part taxon-name-part-type="species">phlyarius</tp:taxon-name-part></tp:taxon-name>. The shaded area indicates the area inhabited by <tp:taxon-name><tp:taxon-name-part taxon-name-part-type="genus">Gudeodiscus</tp:taxon-name-part> (<tp:taxon-name-part taxon-name-part-type="subgenus">Gudeodiscus</tp:taxon-name-part>) <tp:taxon-name-part taxon-name-part-type="species">messageri</tp:taxon-name-part> <tp:taxon-name-part taxon-name-part-type="subspecies">messageri</tp:taxon-name-part></tp:taxon-name> (Gude, 1909) and “<italic><tp:taxon-name><tp:taxon-name-part taxon-name-part-type="species">anterides</tp:taxon-name-part></tp:taxon-name></italic>”, “<italic><tp:taxon-name><tp:taxon-name-part taxon-name-part-type="species">fallax</tp:taxon-name-part></tp:taxon-name></italic>” and “<italic><tp:taxon-name><tp:taxon-name-part taxon-name-part-type="species">gouldingi</tp:taxon-name-part></tp:taxon-name></italic>”-like populations of <tp:taxon-name><tp:taxon-name-part taxon-name-part-type="genus">Gudeodiscus</tp:taxon-name-part> (<tp:taxon-name-part taxon-name-part-type="subgenus">Gudeodiscus</tp:taxon-name-part>) <tp:taxon-name-part taxon-name-part-type="species">phlyarius</tp:taxon-name-part></tp:taxon-name>. Filled square indicates the position of Phong-Tho, the type locality of <italic><tp:taxon-name><tp:taxon-name-part taxon-name-part-type="genus">Plectopylis</tp:taxon-name-part> <tp:taxon-name-part taxon-name-part-type="species">verecunda</tp:taxon-name-part></tp:taxon-name></italic> Gude, 1909 (synonym of <italic><tp:taxon-name><tp:taxon-name-part taxon-name-part-type="genus">Gudeodiscus</tp:taxon-name-part> <tp:taxon-name-part taxon-name-part-type="species">phlyarius</tp:taxon-name-part></tp:taxon-name></italic>). Numbers 1–3 refer to atypical populations assigned to <tp:taxon-name><tp:taxon-name-part taxon-name-part-type="genus">Gudeodiscus</tp:taxon-name-part> (<tp:taxon-name-part taxon-name-part-type="subgenus">Gudeodiscus</tp:taxon-name-part>) <tp:taxon-name-part taxon-name-part-type="species">phlyarius</tp:taxon-name-part></tp:taxon-name>. For explanation, see text.</p></caption><graphic xmlns:xlink="http://www.w3.org/1999/xlink" xlink:href="zookeys-473-001-g043.jpg" position="float" orientation="portrait" xlink:type="simple" id="oo_37239.jpg"/></fig><fig id="F16" position="float" orientation="portrait"><label>Figure 16.</label><caption><p>Plot of shell height against shell width (diameter) for 122 adults of <tp:taxon-name><tp:taxon-name-part taxon-name-part-type="genus">Plectopylis</tp:taxon-name-part> <tp:taxon-name-part taxon-name-part-type="uncertainty-rank">cf.</tp:taxon-name-part> <tp:taxon-name-part taxon-name-part-type="species">anterides</tp:taxon-name-part></tp:taxon-name>/<italic><tp:taxon-name><tp:taxon-name-part taxon-name-part-type="species">gouldingi</tp:taxon-name-part></tp:taxon-name></italic> (MNHN 2012-2133, MNHN 2012-2156, partly MNHN 2012-2218), <tp:taxon-name><tp:taxon-name-part taxon-name-part-type="genus">Plectopylis</tp:taxon-name-part> <tp:taxon-name-part taxon-name-part-type="uncertainty-rank">cf.</tp:taxon-name-part> <tp:taxon-name-part taxon-name-part-type="species">fallax</tp:taxon-name-part></tp:taxon-name> (Vn11-187, MNHN 2012-2132, partly MNHN 2012-2218) and <tp:taxon-name><tp:taxon-name-part taxon-name-part-type="genus">Plectopylis</tp:taxon-name-part> <tp:taxon-name-part taxon-name-part-type="uncertainty-rank">cf.</tp:taxon-name-part> <tp:taxon-name-part taxon-name-part-type="species">fallax</tp:taxon-name-part> <tp:taxon-name-part taxon-name-part-type="infraspecific-rank">var.</tp:taxon-name-part> <tp:taxon-name-part taxon-name-part-type="variety">major</tp:taxon-name-part></tp:taxon-name> (MNHN 2012-2155) from northern Vietnam. Samples MNHN 2012-2155 and MNHN 2012-2156 originally belonged to the same sample.</p></caption><graphic xmlns:xlink="http://www.w3.org/1999/xlink" xlink:href="zookeys-473-001-g016.jpg" position="float" orientation="portrait" xlink:type="simple" id="oo_37212.jpg"/></fig><table-wrap id="T6" position="float" orientation="portrait"><label>Table 6.</label><caption><p>Key characters of the radula of Chinese and Vietnamese <tp:taxon-name><tp:taxon-name-part taxon-name-part-type="family">Plectopylidae</tp:taxon-name-part></tp:taxon-name> species. Abbreviations: <bold>L</bold> lateral <bold>M</bold> marginal.</p></caption><table rules="all"><tbody><tr><th rowspan="1" colspan="1">taxon</th><th rowspan="1" colspan="1">L</th><th rowspan="1" colspan="1">M</th><th rowspan="1" colspan="1">size of central</th><th rowspan="1" colspan="1">shape of the first lateral</th><th rowspan="1" colspan="1">morphology of the marginals</th></tr><tr><td rowspan="1" colspan="1"><tp:taxon-name><tp:taxon-name-part taxon-name-part-type="genus">Gudeodiscus</tp:taxon-name-part> (<tp:taxon-name-part taxon-name-part-type="subgenus">Veludiscus</tp:taxon-name-part>) <tp:taxon-name-part taxon-name-part-type="species">emigrans</tp:taxon-name-part> <tp:taxon-name-part taxon-name-part-type="subspecies">otanii</tp:taxon-name-part></tp:taxon-name></td><td rowspan="1" colspan="1">9</td><td rowspan="1" colspan="1">11</td><td rowspan="1" colspan="1">slightly smaller than the ectocone of the first lateral</td><td rowspan="1" colspan="1">rhomboid, rather blunt</td><td rowspan="1" colspan="1">bicuspid or tricuspid with blunt inner cusp and shallow incision between the inner two cusps</td></tr><tr><td rowspan="1" colspan="1"><tp:taxon-name><tp:taxon-name-part taxon-name-part-type="genus">Gudeodiscus</tp:taxon-name-part> (<tp:taxon-name-part taxon-name-part-type="subgenus">Veludiscus</tp:taxon-name-part>) <tp:taxon-name-part taxon-name-part-type="species">eroessi</tp:taxon-name-part></tp:taxon-name></td><td rowspan="1" colspan="1">10</td><td rowspan="1" colspan="1">10</td><td rowspan="1" colspan="1">smaller than the ectocone of the first lateral</td><td rowspan="1" colspan="1">rhomboid, rather blunt</td><td rowspan="1" colspan="1">bicuspid or tricuspid with blunt inner cusp and shallow incision between the inner two cusps</td></tr><tr><td rowspan="1" colspan="1"><tp:taxon-name><tp:taxon-name-part taxon-name-part-type="genus">Gudeodiscus</tp:taxon-name-part> (<tp:taxon-name-part taxon-name-part-type="subgenus">Veludiscus</tp:taxon-name-part>) <tp:taxon-name-part taxon-name-part-type="species">okuboi</tp:taxon-name-part></tp:taxon-name></td><td rowspan="1" colspan="1">7</td><td rowspan="1" colspan="1">13</td><td rowspan="1" colspan="1">slightly smaller than the ectocone of the first lateral</td><td rowspan="1" colspan="1">rhomboid, rather blunt</td><td rowspan="1" colspan="1">tricuspid with blunt inner cusp and shallow incision between the inner two cusps</td></tr><tr><td rowspan="1" colspan="1"><tp:taxon-name><tp:taxon-name-part taxon-name-part-type="genus">Gudeodiscus</tp:taxon-name-part> (<tp:taxon-name-part taxon-name-part-type="subgenus">Veludiscus</tp:taxon-name-part>) <tp:taxon-name-part taxon-name-part-type="species">pulvinaris</tp:taxon-name-part> <tp:taxon-name-part taxon-name-part-type="subspecies">pulvinaris</tp:taxon-name-part></tp:taxon-name></td><td rowspan="1" colspan="1">7</td><td rowspan="1" colspan="1">14</td><td rowspan="1" colspan="1">smaller than the ectocone of the first lateral</td><td rowspan="1" colspan="1">rhomboid, rather blunt</td><td rowspan="1" colspan="1">tricuspid with blunt inner cusp and shallow incision between the inner two cusps</td></tr><tr><td rowspan="1" colspan="1"><tp:taxon-name><tp:taxon-name-part taxon-name-part-type="genus">Gudeodiscus</tp:taxon-name-part> (<tp:taxon-name-part taxon-name-part-type="subgenus">Gudeodiscus</tp:taxon-name-part>) <tp:taxon-name-part taxon-name-part-type="species">fischeri</tp:taxon-name-part></tp:taxon-name></td><td rowspan="1" colspan="1">9</td><td rowspan="1" colspan="1">13</td><td rowspan="1" colspan="1">as large as or larger than the ectocone of the first lateral</td><td rowspan="1" colspan="1">rhomboid, pointed</td><td rowspan="1" colspan="1">tricuspid, inner two rather blunt, incision between them deep</td></tr><tr><td rowspan="1" colspan="1"><tp:taxon-name><tp:taxon-name-part taxon-name-part-type="genus">Gudeodiscus</tp:taxon-name-part> (<tp:taxon-name-part taxon-name-part-type="subgenus">Gudeodiscus</tp:taxon-name-part>) <tp:taxon-name-part taxon-name-part-type="species">giardi</tp:taxon-name-part></tp:taxon-name></td><td rowspan="1" colspan="1">12</td><td rowspan="1" colspan="1">15</td><td rowspan="1" colspan="1">as large as the ectocone of the first lateral</td><td rowspan="1" colspan="1">rhomboid, pointed</td><td rowspan="1" colspan="1">bicuspid or tricuspid with blunt inner cusp and shallow incision between the inner two cusps</td></tr><tr><td rowspan="1" colspan="1"><tp:taxon-name><tp:taxon-name-part taxon-name-part-type="genus">Gudeodiscus</tp:taxon-name-part> (<tp:taxon-name-part taxon-name-part-type="subgenus">Gudeodiscus</tp:taxon-name-part>) <tp:taxon-name-part taxon-name-part-type="species">messageri</tp:taxon-name-part> <tp:taxon-name-part taxon-name-part-type="subspecies">raheemi</tp:taxon-name-part></tp:taxon-name></td><td rowspan="1" colspan="1">8</td><td rowspan="1" colspan="1">16</td><td rowspan="1" colspan="1">as large as or larger than the ectocone of the first lateral</td><td rowspan="1" colspan="1">rhomboid, pointed</td><td rowspan="1" colspan="1">tricuspid with rather sharp inner cusp and deep incision between the cusps</td></tr><tr><td rowspan="1" colspan="1"><tp:taxon-name><tp:taxon-name-part taxon-name-part-type="genus">Gudeodiscus</tp:taxon-name-part> (<tp:taxon-name-part taxon-name-part-type="subgenus">Gudeodiscus</tp:taxon-name-part>) <tp:taxon-name-part taxon-name-part-type="species">multispira</tp:taxon-name-part></tp:taxon-name></td><td rowspan="1" colspan="1">9</td><td rowspan="1" colspan="1">14</td><td rowspan="1" colspan="1">as large as or larger than the ectocone of the first lateral</td><td rowspan="1" colspan="1">slender oval</td><td rowspan="1" colspan="1">tricuspid with rather blunt inner cusp and deep incision between the cusps</td></tr><tr><td rowspan="1" colspan="1"><tp:taxon-name><tp:taxon-name-part taxon-name-part-type="genus">Gudeodiscus</tp:taxon-name-part> (<tp:taxon-name-part taxon-name-part-type="subgenus">Gudeodiscus</tp:taxon-name-part>) <tp:taxon-name-part taxon-name-part-type="species">phlyarius</tp:taxon-name-part></tp:taxon-name></td><td rowspan="1" colspan="1">9</td><td rowspan="1" colspan="1">12</td><td rowspan="1" colspan="1">as large as the ectocone of the first lateral</td><td rowspan="1" colspan="1">rhomboid, pointed</td><td rowspan="1" colspan="1">bicuspid or tricuspid with blunt inner cusp and shallow incision between the inner two cusps</td></tr><tr><td rowspan="1" colspan="1"><tp:taxon-name><tp:taxon-name-part taxon-name-part-type="genus">Gudeodiscus</tp:taxon-name-part> (<tp:taxon-name-part taxon-name-part-type="subgenus">Gudeodiscus</tp:taxon-name-part>) <tp:taxon-name-part taxon-name-part-type="species">villedaryi</tp:taxon-name-part></tp:taxon-name></td><td rowspan="1" colspan="1">9</td><td rowspan="1" colspan="1">10</td><td rowspan="1" colspan="1">as large as or slightly smaller than the ectocone of the first lateral</td><td rowspan="1" colspan="1">rhomboid, pointed</td><td rowspan="1" colspan="1">bicuspid or tricuspid with blunt inner cusp and shallow incision between the inner two cusps</td></tr><tr><td rowspan="1" colspan="1"><italic><tp:taxon-name><tp:taxon-name-part taxon-name-part-type="genus">Halongella</tp:taxon-name-part> <tp:taxon-name-part taxon-name-part-type="species">fruhstorferi</tp:taxon-name-part></tp:taxon-name></italic></td><td rowspan="1" colspan="1">8</td><td rowspan="1" colspan="1">12</td><td rowspan="1" colspan="1">much smaller than the ectocone of the first lateral</td><td rowspan="1" colspan="1">slender rhomboid</td><td rowspan="1" colspan="1">mostly bicuspid, some of them tricuspid with blunt inner cusps</td></tr><tr><td rowspan="1" colspan="1"><italic><tp:taxon-name><tp:taxon-name-part taxon-name-part-type="genus">Halongella</tp:taxon-name-part> <tp:taxon-name-part taxon-name-part-type="species">schlumbergeri</tp:taxon-name-part></tp:taxon-name></italic></td><td rowspan="1" colspan="1">10</td><td rowspan="1" colspan="1">14</td><td rowspan="1" colspan="1">smaller than the ectocone of the first lateral</td><td rowspan="1" colspan="1">oval</td><td rowspan="1" colspan="1">bicuspid or tricuspid with blunt inner cusp and shallow incision between the inner two cusps</td></tr><tr><td rowspan="1" colspan="1"><italic><tp:taxon-name><tp:taxon-name-part taxon-name-part-type="genus">Sicradiscus</tp:taxon-name-part> <tp:taxon-name-part taxon-name-part-type="species">invius</tp:taxon-name-part></tp:taxon-name></italic></td><td rowspan="1" colspan="1">7</td><td rowspan="1" colspan="1">8</td><td rowspan="1" colspan="1">as large as or larger than the ectocone of the first lateral</td><td rowspan="1" colspan="1">slender with parallel, straight margins and pointed end</td><td rowspan="1" colspan="1">tricuspid with pointed cusps and deep incision between them</td></tr><tr><td rowspan="1" colspan="1"><italic><tp:taxon-name><tp:taxon-name-part taxon-name-part-type="genus">Sicradiscus</tp:taxon-name-part> <tp:taxon-name-part taxon-name-part-type="species">mansuyi</tp:taxon-name-part></tp:taxon-name></italic></td><td rowspan="1" colspan="1">8</td><td rowspan="1" colspan="1">10</td><td rowspan="1" colspan="1">as large as the ectocone of the first lateral</td><td rowspan="1" colspan="1">slender with parallel, straight margins and pointed end</td><td rowspan="1" colspan="1">tricuspid with pointed cusps and deep incision between them, some of them quadricuspid</td></tr><tr><td rowspan="1" colspan="1"><italic><tp:taxon-name><tp:taxon-name-part taxon-name-part-type="genus">Sicradiscus</tp:taxon-name-part> <tp:taxon-name-part taxon-name-part-type="species">schistoptychia</tp:taxon-name-part></tp:taxon-name></italic></td><td rowspan="1" colspan="1">6</td><td rowspan="1" colspan="1">14</td><td rowspan="1" colspan="1">as large as or larger than the ectocone of the first lateral</td><td rowspan="1" colspan="1">slender with parallel, straight margins and pointed end</td><td rowspan="1" colspan="1">tricuspid with pointed cusps and deep incision between them</td></tr><tr><td rowspan="1" colspan="1"><italic><tp:taxon-name><tp:taxon-name-part taxon-name-part-type="genus">Sicradiscus</tp:taxon-name-part> <tp:taxon-name-part taxon-name-part-type="species">transitus</tp:taxon-name-part></tp:taxon-name></italic></td><td rowspan="1" colspan="1">6</td><td rowspan="1" colspan="1">10</td><td rowspan="1" colspan="1">as large as the ectocone of the first lateral</td><td rowspan="1" colspan="1">triangular</td><td rowspan="1" colspan="1">tricuspid with pointed cusps and deep incision between them</td></tr><tr><td rowspan="1" colspan="1"><italic><tp:taxon-name><tp:taxon-name-part taxon-name-part-type="genus">Sinicola</tp:taxon-name-part> <tp:taxon-name-part taxon-name-part-type="species">asamiana</tp:taxon-name-part></tp:taxon-name></italic></td><td rowspan="1" colspan="1">8</td><td rowspan="1" colspan="1">11</td><td rowspan="1" colspan="1">as large or almost as large as the ectocone of the first lateral</td><td rowspan="1" colspan="1">slender with parallel, straight margins and pointed end</td><td rowspan="1" colspan="1">tricuspid with pointed cusps and deep incision between them</td></tr><tr><td rowspan="1" colspan="1"><italic><tp:taxon-name><tp:taxon-name-part taxon-name-part-type="genus">Sinicola</tp:taxon-name-part> <tp:taxon-name-part taxon-name-part-type="species">emoriens</tp:taxon-name-part></tp:taxon-name></italic></td><td rowspan="1" colspan="1">6</td><td rowspan="1" colspan="1">14</td><td rowspan="1" colspan="1">as large as or larger than the ectocone of the first lateral</td><td rowspan="1" colspan="1">slender with parallel, straight margins and pointed end</td><td rowspan="1" colspan="1">tricuspid with pointed cusps and deep incision between them</td></tr><tr><td rowspan="1" colspan="1"><italic><tp:taxon-name><tp:taxon-name-part taxon-name-part-type="genus">Sinicola</tp:taxon-name-part> <tp:taxon-name-part taxon-name-part-type="species">fimbriosa</tp:taxon-name-part></tp:taxon-name></italic></td><td rowspan="1" colspan="1">10</td><td rowspan="1" colspan="1">15</td><td rowspan="1" colspan="1">larger than the ectocone of the first lateral</td><td rowspan="1" colspan="1">slender with concave inner line</td><td rowspan="1" colspan="1">tricuspid with pointed cusps and deep incision between them</td></tr><tr><td rowspan="1" colspan="1"><italic><tp:taxon-name><tp:taxon-name-part taxon-name-part-type="genus">Sinicola</tp:taxon-name-part> <tp:taxon-name-part taxon-name-part-type="species">jugatoria</tp:taxon-name-part></tp:taxon-name></italic></td><td rowspan="1" colspan="1">9</td><td rowspan="1" colspan="1">12</td><td rowspan="1" colspan="1">as large as the ectocone of the first lateral</td><td rowspan="1" colspan="1">slender with parallel, straight margins and pointed end</td><td rowspan="1" colspan="1">tricuspid with pointed cusps and deep incision between them</td></tr><tr><td rowspan="1" colspan="1"><italic><tp:taxon-name><tp:taxon-name-part taxon-name-part-type="genus">Sinicola</tp:taxon-name-part> <tp:taxon-name-part taxon-name-part-type="species">murata</tp:taxon-name-part></tp:taxon-name></italic></td><td rowspan="1" colspan="1">8</td><td rowspan="1" colspan="1">12</td><td rowspan="1" colspan="1">as large as the ectocone of the first lateral</td><td rowspan="1" colspan="1">slender with parallel, straight margins and pointed end</td><td rowspan="1" colspan="1">tricuspid with pointed cusps and deep incision between them</td></tr><tr><td rowspan="1" colspan="1"><italic><tp:taxon-name><tp:taxon-name-part taxon-name-part-type="genus">Sinicola</tp:taxon-name-part> <tp:taxon-name-part taxon-name-part-type="species">reserata</tp:taxon-name-part> <tp:taxon-name-part taxon-name-part-type="subspecies">azona</tp:taxon-name-part></tp:taxon-name></italic></td><td rowspan="1" colspan="1">11</td><td rowspan="1" colspan="1">14</td><td rowspan="1" colspan="1">as large as the ectocone of the first lateral</td><td rowspan="1" colspan="1">slender with parallel, straight margins and pointed end</td><td rowspan="1" colspan="1">tricuspid with pointed cusps and deep incision between them</td></tr><tr><td rowspan="1" colspan="1"><italic><tp:taxon-name><tp:taxon-name-part taxon-name-part-type="genus">Sinicola</tp:taxon-name-part> <tp:taxon-name-part taxon-name-part-type="species">stenochila</tp:taxon-name-part></tp:taxon-name></italic></td><td rowspan="1" colspan="1">8</td><td rowspan="1" colspan="1">13</td><td rowspan="1" colspan="1">as large as the ectocone of the first lateral</td><td rowspan="1" colspan="1">slender with parallel, straight margins and pointed end</td><td rowspan="1" colspan="1">tricuspid with pointed cusps and deep incision between them</td></tr></tbody></table></table-wrap></tp:treatment-sec><ref-list><ref id="B30"><mixed-citation xmlns:xlink="http://www.w3.org/1999/xlink" xlink:type="simple"><person-group><name name-style="western"><surname>Gude</surname><given-names>GK</given-names></name></person-group> (<year>1901a</year>) <article-title>Sur une collection de <italic><tp:taxon-name><tp:taxon-name-part taxon-name-part-type="genus">Plectopylis</tp:taxon-name-part></tp:taxon-name></italic> du Tonkin, avec la description de six espèces nouvelles.</article-title><source>Journal de Conchyliologie</source><volume>49</volume>: <fpage>197</fpage>–<lpage>212</lpage>. <ext-link ext-link-type="uri" xlink:href="http://www.biodiversitylibrary.org/item/53864#page/209/mode/1up" xlink:type="simple">http://www.biodiversitylibrary.org/item/53864#page/209/mode/1up</ext-link></mixed-citation></ref><ref id="B34"><mixed-citation xmlns:xlink="http://www.w3.org/1999/xlink" xlink:type="simple"><person-group><name name-style="western"><surname>Gude</surname><given-names>GK</given-names></name></person-group> (<year>1909</year>) <article-title>Descriptions of six new species of <italic><tp:taxon-name><tp:taxon-name-part taxon-name-part-type="genus">Plectopylis</tp:taxon-name-part></tp:taxon-name></italic> from Tonkin.</article-title><source>Proceedings of the Malacological Society of London</source><volume>8</volume>: <fpage>213</fpage>–<lpage>218</lpage>. <ext-link ext-link-type="uri" xlink:href="http://www.biodiversitylibrary.org/item/55052#page/381/mode/1up" xlink:type="simple">http://www.biodiversitylibrary.org/item/55052#page/381/mode/1up</ext-link></mixed-citation></ref><ref id="B32"><mixed-citation xmlns:xlink="http://www.w3.org/1999/xlink" xlink:type="simple"><person-group><name name-style="western"><surname>Gude</surname><given-names>GK</given-names></name></person-group> (<year>1901c</year>) <article-title>On two new and three hitherto unfigured species of <italic><tp:taxon-name><tp:taxon-name-part taxon-name-part-type="genus">Plectopylis</tp:taxon-name-part></tp:taxon-name></italic> from Tonkin.</article-title><source>Journal of Malacology</source><volume>8</volume>: <fpage>110</fpage>–<lpage>117</lpage>. <ext-link ext-link-type="uri" xlink:href="http://www.biodiversitylibrary.org/item/89648#page/142/mode/1up" xlink:type="simple">http://www.biodiversitylibrary.org/item/89648#page/142/mode/1up</ext-link></mixed-citation></ref><ref id="B54"><mixed-citation xmlns:xlink="http://www.w3.org/1999/xlink" xlink:type="simple"><person-group><name name-style="western"><surname>Páll-Gergely</surname><given-names>B</given-names></name><name name-style="western"><surname>Hunyadi</surname><given-names>A</given-names></name></person-group> (<year>2013</year>) <article-title>The family <tp:taxon-name><tp:taxon-name-part taxon-name-part-type="family">Plectopylidae</tp:taxon-name-part></tp:taxon-name> Möllendorff 1898 in China (<tp:taxon-name><tp:taxon-name-part taxon-name-part-type="class">Gastropoda</tp:taxon-name-part></tp:taxon-name>, <tp:taxon-name><tp:taxon-name-part taxon-name-part-type="order">Pulmonata</tp:taxon-name-part></tp:taxon-name>).</article-title><source>Archiv für Molluskenkunde</source><volume>142</volume>(<issue>1</issue>): <fpage>1</fpage>–<lpage>66</lpage>. <ext-link ext-link-type="uri" xlink:href="http://www.ingentaconnect.com/content/schweiz/afmijm/2013/00000142/00000001/art00001" xlink:type="simple">http://www.ingentaconnect.com/content/schweiz/afmijm/2013/00000142/00000001/art00001</ext-link></mixed-citation></ref><ref id="B55"><mixed-citation xmlns:xlink="http://www.w3.org/1999/xlink" xlink:type="simple"><person-group><name name-style="western"><surname>Páll-Gergely</surname><given-names>B</given-names></name><name name-style="western"><surname>Asami</surname><given-names>T</given-names></name></person-group> (<year>2014</year>) <article-title>Additional information on the distribution, anatomy and systematics of living and fossil Chinese <tp:taxon-name><tp:taxon-name-part taxon-name-part-type="family">Plectopylidae</tp:taxon-name-part></tp:taxon-name> (<tp:taxon-name><tp:taxon-name-part taxon-name-part-type="class">Gastropoda</tp:taxon-name-part></tp:taxon-name>: <tp:taxon-name><tp:taxon-name-part taxon-name-part-type="order">Pulmonata</tp:taxon-name-part></tp:taxon-name>).</article-title><source>Genus</source><volume>25</volume>(<issue>3</issue>): <fpage>527</fpage>–<lpage>564</lpage>.</mixed-citation></ref></ref-list></tp:taxon-treatment>
