# Supplementary material for: Systematics of the family Plectopylidae in Vietnam with additional information on Chinese taxa (Gastropoda, Pulmonata, Stylommatophora)
Source: Zookeys. 2015 Jan 20;(473):1–118. doi: 10.3897/zookeys.473.8659 (PMC4304041; doi:10.3897/zookeys.473.8659)
Supplement: XML Treatment for Gudeodiscus (Gudeodiscus) villedaryi [file zookeys.473.8659-treatment16.xml]

<!DOCTYPE tp:taxon-treatment
  PUBLIC "-//TaxonX//DTD Taxonomic Treatment Publishing DTD v0 20100105//EN" "tax-treatment-NSO.dtd">
<tp:taxon-treatment xmlns:tp="http://www.plazi.org/taxpub"><tp:treatment-meta><kwd-group><label>Taxon classification</label><kwd><named-content content-type="kingdom">Animalia</named-content></kwd><kwd><named-content content-type="order">Stylommatophora</named-content></kwd><kwd><named-content content-type="family">Plectopylidae</named-content></kwd></kwd-group><mixed-citation publication-type="journal"><person-group><name><surname>Páll-Gergely</surname><given-names>Barna</given-names></name><name><surname>Hunyadi</surname><given-names>András</given-names></name><name><surname>Ablett</surname><given-names>Jonathan</given-names></name><name><surname>Lương</surname><given-names>Hào Văn</given-names></name><name><surname>Fred Naggs</surname><given-names/></name><name><surname>Asami</surname><given-names>Takahiro</given-names></name></person-group><article-title>Systematics of the family <tp:taxon-name><tp:taxon-name-part taxon-name-part-type="family">Plectopylidae</tp:taxon-name-part></tp:taxon-name> in Vietnam with additional information on Chinese taxa (<tp:taxon-name><tp:taxon-name-part taxon-name-part-type="class">Gastropoda</tp:taxon-name-part></tp:taxon-name>, <tp:taxon-name><tp:taxon-name-part taxon-name-part-type="order">Pulmonata</tp:taxon-name-part></tp:taxon-name>, <tp:taxon-name><tp:taxon-name-part taxon-name-part-type="order">Stylommatophora</tp:taxon-name-part></tp:taxon-name>)</article-title><source>Zookeys</source><day>20</day><month>1</month><year>2015</year><volume>2015</volume><issue>473</issue><fpage>1</fpage><lpage>118</lpage><pub-id pub-id-type="doi">10.3897/zookeys.473.8659</pub-id></mixed-citation></tp:treatment-meta><tp:nomenclature><tp:taxon-name>
                            <tp:taxon-name-part taxon-name-part-type="genus">Gudeodiscus</tp:taxon-name-part>
                            (<tp:taxon-name-part taxon-name-part-type="subgenus">Gudeodiscus</tp:taxon-name-part>)
                            <tp:taxon-name-part taxon-name-part-type="species">villedaryi</tp:taxon-name-part>
                        </tp:taxon-name><tp:taxon-authority>(Ancey, 1888)</tp:taxon-authority><xref ref-type="fig" rid="F8">Figures 8B–D</xref><xref ref-type="fig" rid="F9">, 9J</xref><xref ref-type="fig" rid="F10">, 10B</xref><xref ref-type="fig" rid="F13">, 13V–Y</xref><xref ref-type="fig" rid="F23">, 23</xref><xref ref-type="fig" rid="F24">, 24</xref><xref ref-type="fig" rid="F28">, 28F–G</xref><xref ref-type="fig" rid="F30">, 30A–C</xref><xref ref-type="fig" rid="F30">, 30F</xref><xref ref-type="fig" rid="F32">, 32D</xref><xref ref-type="fig" rid="F35">, 35M–O</xref><tp:nomenclature-citation-list><tp:nomenclature-citation><tp:taxon-name><tp:taxon-name-part taxon-name-part-type="genus">Plectopylis</tp:taxon-name-part> <tp:taxon-name-part taxon-name-part-type="species">Villedaryi</tp:taxon-name-part></tp:taxon-name><comment> Ancey 1888, Le Naturaliste 2 (10): 71–72., Fig. 2. [“Région de Lang-son et de Bac-ninh”].</comment></tp:nomenclature-citation><tp:nomenclature-citation><tp:taxon-name><tp:taxon-name-part taxon-name-part-type="genus">Plectopylis</tp:taxon-name-part> <tp:taxon-name-part taxon-name-part-type="species">villedaryi</tp:taxon-name-part></tp:taxon-name><comment>, — Gude 1897b, Science Gossip, 4: 139., Figs 60 a–b. [“Lang-son and Bac-ninh, Tonkin”].</comment></tp:nomenclature-citation><tp:nomenclature-citation><tp:taxon-name><tp:taxon-name-part taxon-name-part-type="genus">Plectopylis</tp:taxon-name-part> <tp:taxon-name-part taxon-name-part-type="species">villedaryi</tp:taxon-name-part></tp:taxon-name><comment>, — Gude 1899a, Science Gossip, 5: 332.</comment></tp:nomenclature-citation><tp:nomenclature-citation><tp:taxon-name><tp:taxon-name-part taxon-name-part-type="genus">Plectopylis</tp:taxon-name-part> (<tp:taxon-name-part taxon-name-part-type="subgenus">Endoplon</tp:taxon-name-part>) <tp:taxon-name-part taxon-name-part-type="species">villedaryi</tp:taxon-name-part></tp:taxon-name><comment>, — Gude 1899c, Science Gossip, 4: 148.</comment></tp:nomenclature-citation><tp:nomenclature-citation><tp:taxon-name><tp:taxon-name-part taxon-name-part-type="genus">Plectopylis</tp:taxon-name-part> (<tp:taxon-name-part taxon-name-part-type="subgenus">Endoplon</tp:taxon-name-part>) <tp:taxon-name-part taxon-name-part-type="species">villedaryi</tp:taxon-name-part></tp:taxon-name><comment>, — Gude 1899d, Science Gossip, 6: 175.</comment></tp:nomenclature-citation><tp:nomenclature-citation><tp:taxon-name><tp:taxon-name-part taxon-name-part-type="genus">Plectopylis</tp:taxon-name-part> <tp:taxon-name-part taxon-name-part-type="species">Villedaryi</tp:taxon-name-part></tp:taxon-name><comment>, — Gude 1900, The Annals and Magazine of Natural History, 7 (5): 313.</comment></tp:nomenclature-citation><tp:nomenclature-citation><tp:taxon-name><tp:taxon-name-part taxon-name-part-type="genus">Plectopylis</tp:taxon-name-part> <tp:taxon-name-part taxon-name-part-type="species">villedaryi</tp:taxon-name-part></tp:taxon-name><comment>, — Gude 1901c, Journal of Malacology, 8: 116–117., Figs 5a–e. [“Than-Moi”].</comment></tp:nomenclature-citation><tp:nomenclature-citation><tp:taxon-name><tp:taxon-name-part taxon-name-part-type="genus">Plectopylis</tp:taxon-name-part> (<tp:taxon-name-part taxon-name-part-type="subgenus">Endoplon</tp:taxon-name-part>) <tp:taxon-name-part taxon-name-part-type="species">choanomphala</tp:taxon-name-part></tp:taxon-name><comment> Möllendorff 1901, Nachrichtsblatt der Deutschen Malakozoologischen Gesellschaft, 33 (5/6): 75. [“Than-moi”].</comment></tp:nomenclature-citation><tp:nomenclature-citation><tp:taxon-name><tp:taxon-name-part taxon-name-part-type="genus">Plectopylis</tp:taxon-name-part> (<tp:taxon-name-part taxon-name-part-type="subgenus">Endoplon</tp:taxon-name-part>) <tp:taxon-name-part taxon-name-part-type="species">villedaryi</tp:taxon-name-part></tp:taxon-name><comment>, — Gude 1901c, Journal of Malacology, 8: 116–117., Figs 5a–e. [“Than-Moi”].</comment></tp:nomenclature-citation><tp:nomenclature-citation><tp:taxon-name><tp:taxon-name-part taxon-name-part-type="genus">Plectopylis</tp:taxon-name-part> <tp:taxon-name-part taxon-name-part-type="species">Villedaryi</tp:taxon-name-part></tp:taxon-name><comment>, — Dautzenberg &amp; Fischer 1905a, Journal de Conchyliologie, 53: 93. [“Dong-Trieu, dans les racines des arbustes qui poussent sur des rochers à ceux de la baie d’Along”].</comment></tp:nomenclature-citation><tp:nomenclature-citation><tp:taxon-name><tp:taxon-name-part taxon-name-part-type="genus">Gudeodiscus</tp:taxon-name-part> <tp:taxon-name-part taxon-name-part-type="species">villedaryi</tp:taxon-name-part></tp:taxon-name><comment>, — Páll-Gergely &amp; Hunyadi 2013, Archiv für Molluskenkunde, 142 (1): 8.</comment></tp:nomenclature-citation></tp:nomenclature-citation-list></tp:nomenclature><tp:treatment-sec sec-type="Types examined"><title>Types examined.</title><p>Haut-Tonkin, NHMUK 1930.9.12.38 (holotype of <italic><tp:taxon-name><tp:taxon-name-part taxon-name-part-type="species">villedaryi</tp:taxon-name-part></tp:taxon-name></italic>, Figure <xref ref-type="fig" rid="F8">8C</xref>); Tonking, Than-Moi, collection Möllendorff ex Fruhstorfer, SMF 9279 (lectotype of <italic><tp:taxon-name><tp:taxon-name-part taxon-name-part-type="species">choanomphala</tp:taxon-name-part></tp:taxon-name></italic>, Figure <xref ref-type="fig" rid="F8">8B</xref>); Tonking, Than-Moi, SMF 9276 (paralectotype of <italic><tp:taxon-name><tp:taxon-name-part taxon-name-part-type="species">choanomphala</tp:taxon-name-part></tp:taxon-name></italic>).</p></tp:treatment-sec><tp:treatment-sec sec-type="Museum material examined"><title>Museum material examined.</title><p>Tonkin, Nja-Ba-Thà, coll. Dosch ex Rolle, SMF 172084/4; Tonkin, Mui-Cho, SMF 172095/4; Tonkin, Than-Moi, coll. Ehrmann ex Fruhstorfer, SMF 150133/2; Tonkin, Muc Cho Nja Ba, coll. Jaeckel, S. H., SMF 207680/3; Tonkin, Mui Aro Nja Ba Thà, HNHM 9576/1; Than-Moi, coll. Letellier, 1949, MNHN-IM-2012-2306/3; Than-Moi, coll. Staadt, 1969, MNHN-IM-2012-2321/2; Than-Moi, coll. Staadt, 1969, MNHN-IM-2012-2335/10; Indo-China, coll. Krempf, MNHN-IM-2012-2400/7 juvenile shells; Tonkin, Nju Ba Thá, coll. Rolle, NHMW 50856/2; Tonkin, coll. Fruhstorfer, NHMW 40848/1; Tonkin, Phu-Ty, coll. Edlauer ex Rolle, NHMW 75000/E/7804/2; “China”, coll. Rolle, NHMW 71640/O/12303/1; Tonkin, Moi-Cho-Nja, coll. Rušnov ex Rolle ex Messager, NHMW 92586/2; Tonkin, Than Moi, coll. Edlauer ex Rolle, NHMW 75000/E/7816/3; Tonkin, Nja-Ba-Thá (?), coll. Rušnov ex Blume, NHMW 92584/1; Tonkin, Than-Moi, coll. Rušnov ex Rolle ex Messager, NHMW 92585/1; Tonkin, Than-Moi, coll. Käufel ex Klemm, NHMW 79000/K/17482/2; Tonkin, Cho-Moi, coll. Rolle, NHMW 71640/O/12302/1.</p></tp:treatment-sec><tp:treatment-sec sec-type="New material examined"><title>New material examined.</title><p><bold>Vn10-47A</bold> Thái Nguyên Province, ca. 4 km NE of Đình Cả, Phượng Hoàng Cave, <named-content xmlns:xlink="http://www.w3.org/1999/xlink" content-type="dwc:verbatimCoordinates" xlink:type="simple">21°46.554'N, 106°07.210'E</named-content>, leg. Hemmen, Ch. &amp; J., 18.03.2010., PGB/3; <bold>20090520A</bold> Thái Nguyên Province, Võ Nhai District, Phú Thượng Commune, Phượng Hoàng Cave, Mỏ Gà Vill., ca 150 m, <named-content xmlns:xlink="http://www.w3.org/1999/xlink" content-type="dwc:verbatimCoordinates" xlink:type="simple">21°46.836'N, 106°07.107'E</named-content>, leg. Ohara, K., 20.05.2009., OK/15, PGB/4 (anatomically examined, Figures <xref ref-type="fig" rid="F24">24</xref>, <xref ref-type="fig" rid="F28">28G</xref>, <xref ref-type="fig" rid="F32">32D</xref>); <bold>Vn10-128</bold> Lạng Sơn Province, ca. 69 km from Thái Nguyên to Bắc Sơn (right side off road), <named-content xmlns:xlink="http://www.w3.org/1999/xlink" content-type="dwc:verbatimCoordinates" xlink:type="simple">21°54.270'N, 106°15.801'E</named-content>, leg. Hemmen, Ch. &amp; J., 22.10.2010., PGB/1; <bold>2012/58</bold> Thái Nguyên Province, northern edge of Lâu Thượng, 5 km W of Ðình Cả, 105 m, <named-content xmlns:xlink="http://www.w3.org/1999/xlink" content-type="dwc:verbatimCoordinates" xlink:type="simple">21°44.484'N, 106°01.420'E</named-content>, leg. Hunyadi, A., 04.06.2012., HA/4; <bold>2011/65</bold> Lạng Sơn Province, Đồng Mỏ 2.5 km towards Văn Quan, right side of the road, 270 m, <named-content xmlns:xlink="http://www.w3.org/1999/xlink" content-type="dwc:verbatimCoordinates" xlink:type="simple">21°40.358'N, 106°34.783'E</named-content>, leg. Hunyadi, A., 10.11.2011., HA/7+2jb, PGB/1; <bold>2011/68</bold> Lạng Sơn Province, Đồng Mỏ 7 km towards Văn Quan, Vạn Linh cross., left side of the road, 370 m, <named-content xmlns:xlink="http://www.w3.org/1999/xlink" content-type="dwc:verbatimCoordinates" xlink:type="simple">21°41.158'N, 106°33.588'E</named-content>, leg. Hunyadi, A., 10.11.2011., HA/1; <bold>2011/76</bold> Lạng Sơn Province, northern edge of Chi Lăng, pass next to the tourist path (N of Đồng Bành) 75 m, <named-content xmlns:xlink="http://www.w3.org/1999/xlink" content-type="dwc:verbatimCoordinates" xlink:type="simple">21°34.945'N, 106°30.567'E</named-content>, leg. Hunyadi, A., 13.11.2011., HA/15+1jb, PGB/2; <bold>2011/79</bold> Lạng Sơn Province, Đồng Mỏ 5.2 km towards Chi Lăng, right side of the road, 40 m, <named-content xmlns:xlink="http://www.w3.org/1999/xlink" content-type="dwc:verbatimCoordinates" xlink:type="simple">21°37.215'N, 106°32.538'E</named-content>, leg. Hunyadi, A., 13.11.2011., HA/3; <bold>2011/102</bold> Thái Nguyên Province, Ðình Cả NE 4 km, Phượng Hoàng cave, around the entrance of the cave, 365 m, <named-content xmlns:xlink="http://www.w3.org/1999/xlink" content-type="dwc:verbatimCoordinates" xlink:type="simple">21°46.782'N, 106°07.189'E</named-content>, leg. Hunyadi, A., 13.11.2011., HA/25+2jb, PGB/2 (anatomically examined, Figures <xref ref-type="fig" rid="F23">23</xref>, <xref ref-type="fig" rid="F28">28F</xref>, <xref ref-type="fig" rid="F30">30A–C</xref>, <xref ref-type="fig" rid="F30">30F</xref>, <xref ref-type="fig" rid="F35">35M–O</xref>); <bold>2012/38</bold> Lạng Sơn Province, Đồng Mỏ 4–5 km towards Chi Lăng, right side of the old road, 65 m, <named-content xmlns:xlink="http://www.w3.org/1999/xlink" content-type="dwc:verbatimCoordinates" xlink:type="simple">21°37.479'N, 106°32.730'E</named-content>, leg. Hunyadi, A., 25.05.2012., HA/12+1jb; <bold>Vn11-159</bold> Lạng Sơn Province, at km 74.8 on road 1B, Đồng Đăng to Thái Nguyên (8 km S Bắc Sơn), <named-content xmlns:xlink="http://www.w3.org/1999/xlink" content-type="dwc:verbatimCoordinates" xlink:type="simple">21°54.543'N, 106°17.298'E</named-content>, leg. Hemmen, Ch. &amp; J., 02.04.2011., HE/1; <bold>Vn11-163</bold> Lạng Sơn Province, road 242 from Đình Cả to Hữu Lũng, SE Bình Long, <named-content xmlns:xlink="http://www.w3.org/1999/xlink" content-type="dwc:verbatimCoordinates" xlink:type="simple">21°38.424'N, 106°11.761'E</named-content>, leg. Hemmen, Ch. &amp; J., 02.04.2011., HE/9; <bold>Vn11-151</bold> Thái Nguyên Province, ca. 48 km from Thái Nguyên to Bắc Son, near Lâu Thượng (SW Đình Cả), <named-content xmlns:xlink="http://www.w3.org/1999/xlink" content-type="dwc:verbatimCoordinates" xlink:type="simple">21°43.522'N, 105°58.662'E</named-content>, leg. Hemmen, Ch. &amp; J., 29.03.2011., HE/8; <bold>Vn11-161</bold> Lạng Sơn Province, at km 90.5 on road 1B Đồng Đăng to Thái Nguyên, <named-content xmlns:xlink="http://www.w3.org/1999/xlink" content-type="dwc:verbatimCoordinates" xlink:type="simple">21°49.656'N, 106°12.636'E</named-content>, leg. Hemmen, Ch. &amp; J., 02.04.2011., HE/1; <bold>Vn11-152</bold> Lạng Sơn Province, road 1B, ca. 23 km SE Bắc Sơn (between Đình Cả and Bắc Sơn), <named-content xmlns:xlink="http://www.w3.org/1999/xlink" content-type="dwc:verbatimCoordinates" xlink:type="simple">21°49.155'N, 106°11.448'E</named-content>, leg. Hemmen, Ch. &amp; J, 29.03.2011., HE/3.</p></tp:treatment-sec><tp:treatment-sec sec-type="Diagnosis"><title>Diagnosis.</title><p>Shell medium-sized to large, strongly-built, nearly smooth, with thick apertural lip and an oblique, strong apertural fold (Figure <xref ref-type="fig" rid="F9">9J</xref>); umbilicus frequently keeled. The anterior parietal lamella is supported by an anteriorly elongated lower plica; an additional, long horizontal plica is present near the lower suture; middle palatal plicae oblique (Figures <xref ref-type="fig" rid="F13">13V–Y</xref>).</p></tp:treatment-sec><tp:treatment-sec sec-type="Measurements"><title>Measurements</title><p>(in mm): D = 19.5–21.7, H = 11–12.6 (n=4, Vn11-163); D = 15.4–18.4, H = 7.8–8.9 (n=3, Vn11-151); D = 21–23.4, H = 11.3–12.6 (n=3, Vn11-152); D = 15.4–16.5, H = 8.4–9.5 (n=3, 20090520A); D = 16.7–20.6, H = 8.9–9.8 (n=3, Vn10-42); D = 16.1–17.8, H = 7.9–9.2 (n=2, Vn10-44).</p></tp:treatment-sec><tp:treatment-sec sec-type="Differential diagnosis"><title>Differential diagnosis.</title><p>See under <italic><tp:taxon-name><tp:taxon-name-part taxon-name-part-type="genus">Gudeodiscus</tp:taxon-name-part> <tp:taxon-name-part taxon-name-part-type="species">dautzenbergi</tp:taxon-name-part></tp:taxon-name></italic> and <italic><tp:taxon-name><tp:taxon-name-part taxon-name-part-type="genus">Halongella</tp:taxon-name-part> <tp:taxon-name-part taxon-name-part-type="species">schlumbergeri</tp:taxon-name-part></tp:taxon-name></italic>.</p></tp:treatment-sec><tp:treatment-sec sec-type="Intraspecific diversity"><title>Intraspecific diversity.</title><p>The morphology of palatal and parietal plicae and lamellae do not show significant variation. Conversely, shell size, aperture shape, shape of the dorsal side of the shell, spire height and the presence or absence of the periumbilical keel show considerable variation across populations. See also Table <xref ref-type="table" rid="T11">11</xref>.</p><table-wrap id="T11" position="float" orientation="portrait"><label>Table 11.</label><caption><p>Diversity of the periumbilical region within <tp:taxon-name><tp:taxon-name-part taxon-name-part-type="genus">Gudeodiscus</tp:taxon-name-part> (<tp:taxon-name-part taxon-name-part-type="subgenus">Gudeodiscus</tp:taxon-name-part>) <tp:taxon-name-part taxon-name-part-type="species">villedaryi</tp:taxon-name-part></tp:taxon-name>.</p></caption><table rules="all"><tbody><tr><th rowspan="1" colspan="1">code</th><th rowspan="1" colspan="1">keel</th></tr><tr><td rowspan="1" colspan="1">2012/58</td><td rowspan="1" colspan="1">absent</td></tr><tr><td rowspan="1" colspan="1">2011/65</td><td rowspan="1" colspan="1">present</td></tr><tr><td rowspan="1" colspan="1">2011/68</td><td rowspan="1" colspan="1">present</td></tr><tr><td rowspan="1" colspan="1">2011/76</td><td rowspan="1" colspan="1">present</td></tr><tr><td rowspan="1" colspan="1">2011/79=2012/38</td><td rowspan="1" colspan="1">present</td></tr><tr><td rowspan="1" colspan="1">2011/102= Vn10-47=20090520A</td><td rowspan="1" colspan="1">present</td></tr><tr><td rowspan="1" colspan="1">Vn10-128</td><td rowspan="1" colspan="1">slight keel</td></tr><tr><td rowspan="1" colspan="1">Vn11-159</td><td rowspan="1" colspan="1">slight keel</td></tr><tr><td rowspan="1" colspan="1">Vn11-151</td><td rowspan="1" colspan="1">slight keel</td></tr><tr><td rowspan="1" colspan="1">Vn11-152</td><td rowspan="1" colspan="1">absent</td></tr><tr><td rowspan="1" colspan="1">Vn11-161</td><td rowspan="1" colspan="1">slight keel</td></tr><tr><td rowspan="1" colspan="1">Vn11-163</td><td rowspan="1" colspan="1">present</td></tr></tbody></table></table-wrap></tp:treatment-sec><tp:treatment-sec sec-type="Description of the genitalia"><title>Description of the genitalia.</title><p>Three specimens were anatomically examined; they were collected at the same locality at different times of the year (20090520A: 20 May, two specimens; 2011/102: 12 November, one specimen). One of the specimens from the 20090520A sample had abnormally developed genitalia. Namely, the penis was “normally” connected to the genital opening, but the vagina was only attached to the atrium area with weak fibres. Nevertheless, the gametolytic sac was filled with fragments of a spermatophore which is an indication of successful mating. An epiphallus was absent and the vas deferens started from the base of the vagina. The other specimen from the 20090520A sample (collected in May) had 18 embryos developed in its uterus, and had no claws between the folds on the inner wall of the penis, whereas the one collected in November was not gravid, but had several claws within the folds inside the penis. The claws had a moderately long base inside the pockets, whereas their hook-like tip was hanging out of the pockets. The SEM images revealed that the base had a granulated surface, probably to provide a better attachment to wall of the pockets, whereas the tip was smooth. Additionally, the specimen from November had parallel, dense, wavy, horizontal folds on the inner wall of the proximal part of the penis, and longitudinal, parallel folds on the distal portion of the penis. The other specimen sampled in May had only a slightly waved proximal part of the longitudinal folds. Other parts of the genitalia did not differ between the two specimens.</p><p>The penis is short, pear-shaped internally with pockets standing in a straight row at the distal part of the penis; the epiphallus is much more slender, and is somewhat shorter than the penis; there is no penial caecum, the retractor muscle attaches on the apical part of the penis (at the penis-epiphallus transition); epiphallus approximately as long as the penis, it transforms to vas deferens without obvious boundary; epiphallus internally with parallel folds; vagina long with a well-developed vaginal bulb, it is attached to the body wall with several ligaments; vaginal bulb with thickened wall, internally almost smooth, only with hardly visible longitudinal folds; inner wall of the distal part of the vaginal with low, parallel or converging, serrulate folds (Figure <xref ref-type="fig" rid="F32">32D</xref>); there is a shorter, thicker gametolytic sac and a longer, more slender diverticulum.</p><!--PageBreak--></tp:treatment-sec><tp:treatment-sec sec-type="Radula"><title>Radula.</title><p>See Table <xref ref-type="table" rid="T6">6</xref> and Figures <xref ref-type="fig" rid="F35">35M–O</xref>.</p></tp:treatment-sec><tp:treatment-sec sec-type="Distribution"><title>Distribution</title><p>(see Figure <xref ref-type="fig" rid="F40">40</xref>). The species is known from Thái Nguyên and Lạng Sơn provinces.</p></tp:treatment-sec><tp:treatment-sec sec-type="Remarks"><title>Remarks.</title><p><italic><tp:taxon-name><tp:taxon-name-part taxon-name-part-type="genus">Gudeodiscus</tp:taxon-name-part> <tp:taxon-name-part taxon-name-part-type="species">villedaryi</tp:taxon-name-part></tp:taxon-name></italic> is a very variable species in terms of shell characters. The species is recognised on the basis of the presence of an additional lower plica, which is absent in <italic><tp:taxon-name><tp:taxon-name-part taxon-name-part-type="genus">Gudeodiscus</tp:taxon-name-part> <tp:taxon-name-part taxon-name-part-type="species">dautzenbergi</tp:taxon-name-part></tp:taxon-name></italic>. The latter species might be only a variety of <italic><tp:taxon-name><tp:taxon-name-part taxon-name-part-type="genus">Gudeodiscus</tp:taxon-name-part> <tp:taxon-name-part taxon-name-part-type="species">villedaryi</tp:taxon-name-part></tp:taxon-name></italic> which has lost the lower plica. More information is needed to determine whether the populations assigned to <italic><tp:taxon-name><tp:taxon-name-part taxon-name-part-type="genus">Gudeodiscus</tp:taxon-name-part> <tp:taxon-name-part taxon-name-part-type="species">villedaryi</tp:taxon-name-part></tp:taxon-name></italic> and <italic><tp:taxon-name><tp:taxon-name-part taxon-name-part-type="genus">Gudeodiscus</tp:taxon-name-part> <tp:taxon-name-part taxon-name-part-type="species">dautzenbergi</tp:taxon-name-part></tp:taxon-name></italic> form monophyletic groups. See also under <italic><tp:taxon-name><tp:taxon-name-part taxon-name-part-type="genus">Gudeodiscus</tp:taxon-name-part> <tp:taxon-name-part taxon-name-part-type="species">dautzenbergi</tp:taxon-name-part></tp:taxon-name></italic>.</p></tp:treatment-sec><tp:treatment-sec><!--Section generated to contain objects referenced in tp:taxon-treatment.--><fig id="F8" position="float" orientation="portrait"><label>Figure 8.</label><caption><p>Shells of Vietnamese <italic><tp:taxon-name><tp:taxon-name-part taxon-name-part-type="genus">Gudeodiscus</tp:taxon-name-part></tp:taxon-name></italic> and <italic><tp:taxon-name><tp:taxon-name-part taxon-name-part-type="genus">Halongella</tp:taxon-name-part></tp:taxon-name></italic> gen. n. species. <bold>A</bold> <tp:taxon-name><tp:taxon-name-part taxon-name-part-type="genus">Gudeodiscus</tp:taxon-name-part> (<tp:taxon-name-part taxon-name-part-type="subgenus">Gudeodiscus</tp:taxon-name-part>) <tp:taxon-name-part taxon-name-part-type="species">giardi</tp:taxon-name-part> <tp:taxon-name-part taxon-name-part-type="subspecies">giardi</tp:taxon-name-part></tp:taxon-name> (Fischer, 1898), MNHN 9946 (syntype of <italic><tp:taxon-name><tp:taxon-name-part taxon-name-part-type="genus">Plectopylis</tp:taxon-name-part> <tp:taxon-name-part taxon-name-part-type="species">giardi</tp:taxon-name-part></tp:taxon-name></italic>) <bold>B</bold> <tp:taxon-name><tp:taxon-name-part taxon-name-part-type="genus">Gudeodiscus</tp:taxon-name-part> (<tp:taxon-name-part taxon-name-part-type="subgenus">Gudeodiscus</tp:taxon-name-part>) <tp:taxon-name-part taxon-name-part-type="species">villedaryi</tp:taxon-name-part></tp:taxon-name> (Ancey, 1888), SMF 9279 (lectotype of <italic><tp:taxon-name><tp:taxon-name-part taxon-name-part-type="genus">Plectopylis</tp:taxon-name-part> <tp:taxon-name-part taxon-name-part-type="species">choanomphala</tp:taxon-name-part></tp:taxon-name></italic>) <bold>C</bold> <tp:taxon-name><tp:taxon-name-part taxon-name-part-type="genus">Gudeodiscus</tp:taxon-name-part> (<tp:taxon-name-part taxon-name-part-type="subgenus">Gudeodiscus</tp:taxon-name-part>) <tp:taxon-name-part taxon-name-part-type="species">villedaryi</tp:taxon-name-part></tp:taxon-name>, NHMUK 1930.9.12.38 (holotype of <italic><tp:taxon-name><tp:taxon-name-part taxon-name-part-type="genus">Plectopylis</tp:taxon-name-part> <tp:taxon-name-part taxon-name-part-type="species">villedaryi</tp:taxon-name-part></tp:taxon-name></italic>) <bold>D</bold> <tp:taxon-name><tp:taxon-name-part taxon-name-part-type="genus">Gudeodiscus</tp:taxon-name-part> (<tp:taxon-name-part taxon-name-part-type="subgenus">Gudeodiscus</tp:taxon-name-part>) <tp:taxon-name-part taxon-name-part-type="species">villedaryi</tp:taxon-name-part></tp:taxon-name>, Vn11-152, coll PGB <bold>E</bold> <tp:taxon-name><tp:taxon-name-part taxon-name-part-type="genus">Gudeodiscus</tp:taxon-name-part> (<tp:taxon-name-part taxon-name-part-type="subgenus">Gudeodiscus</tp:taxon-name-part>) <tp:taxon-name-part taxon-name-part-type="species">dautzenbergi</tp:taxon-name-part></tp:taxon-name> (Gude, 1901), MNHN 24603 (holotype) <bold>F</bold> <tp:taxon-name><tp:taxon-name-part taxon-name-part-type="genus">Gudeodiscus</tp:taxon-name-part> (<tp:taxon-name-part taxon-name-part-type="subgenus">Gudeodiscus</tp:taxon-name-part>) <tp:taxon-name-part taxon-name-part-type="species">dautzenbergi</tp:taxon-name-part></tp:taxon-name>, MNHN 24602 (holotype of <italic><tp:taxon-name><tp:taxon-name-part taxon-name-part-type="genus">Plectopylis</tp:taxon-name-part> <tp:taxon-name-part taxon-name-part-type="species">persimilis</tp:taxon-name-part></tp:taxon-name></italic>). Photos: T. Deli (<bold>A, E, F</bold>), S. Hof (<bold>B</bold>), H. Taylor (<bold>C</bold>) and B. Páll-Gergely (<bold>D</bold>). Scale represents 20 mm.</p></caption><graphic xmlns:xlink="http://www.w3.org/1999/xlink" xlink:href="zookeys-473-001-g008.jpg" position="float" orientation="portrait" xlink:type="simple" id="oo_37204.jpg"/></fig><fig id="F9" position="float" orientation="portrait"><label>Figure 9.</label><caption><p>Shells (<bold>A–B</bold>) and apertural views (<bold>C–R</bold>) of Vietnamese <italic><tp:taxon-name><tp:taxon-name-part taxon-name-part-type="genus">Gudeodiscus</tp:taxon-name-part></tp:taxon-name></italic>, <italic><tp:taxon-name><tp:taxon-name-part taxon-name-part-type="genus">Sicradiscus</tp:taxon-name-part></tp:taxon-name></italic> and <italic><tp:taxon-name><tp:taxon-name-part taxon-name-part-type="genus">Halongella</tp:taxon-name-part></tp:taxon-name></italic> gen. n. species. <bold>A</bold> <tp:taxon-name><tp:taxon-name-part taxon-name-part-type="genus">Gudeodiscus</tp:taxon-name-part> (<tp:taxon-name-part taxon-name-part-type="subgenus">Gudeodiscus</tp:taxon-name-part><tp:taxon-name-part taxon-name-part-type="uncertainty-rank">?</tp:taxon-name-part>) <tp:taxon-name-part taxon-name-part-type="species">suprafilaris</tp:taxon-name-part></tp:taxon-name> (Gude, 1908), MNHN 24586 (holotype?) <bold>B</bold> <tp:taxon-name><tp:taxon-name-part taxon-name-part-type="genus">Gudeodiscus</tp:taxon-name-part> (<tp:taxon-name-part taxon-name-part-type="subgenus">Gudeodiscus</tp:taxon-name-part><tp:taxon-name-part taxon-name-part-type="uncertainty-rank">?</tp:taxon-name-part>) <tp:taxon-name-part taxon-name-part-type="species">suprafilaris</tp:taxon-name-part></tp:taxon-name>, 2011/81 <bold>C</bold> <tp:taxon-name><tp:taxon-name-part taxon-name-part-type="genus">Gudeodiscus</tp:taxon-name-part> (<tp:taxon-name-part taxon-name-part-type="subgenus">Gudeodiscus</tp:taxon-name-part>) <tp:taxon-name-part taxon-name-part-type="species">phlyarius</tp:taxon-name-part></tp:taxon-name> (Mabille, 1887), Vn11-156 <bold>D</bold> <tp:taxon-name><tp:taxon-name-part taxon-name-part-type="genus">Gudeodiscus</tp:taxon-name-part> (<tp:taxon-name-part taxon-name-part-type="subgenus">Gudeodiscus</tp:taxon-name-part>) <tp:taxon-name-part taxon-name-part-type="species">phlyarius</tp:taxon-name-part></tp:taxon-name> (Mabille, 1887) (typical “<italic><tp:taxon-name><tp:taxon-name-part taxon-name-part-type="species">anterides</tp:taxon-name-part></tp:taxon-name></italic>/<italic><tp:taxon-name><tp:taxon-name-part taxon-name-part-type="species">gouldingi</tp:taxon-name-part></tp:taxon-name></italic>”), MNHN-IM-2012-2164 <bold>E</bold> <tp:taxon-name><tp:taxon-name-part taxon-name-part-type="genus">Gudeodiscus</tp:taxon-name-part> (<tp:taxon-name-part taxon-name-part-type="subgenus">Gudeodiscus</tp:taxon-name-part>) <tp:taxon-name-part taxon-name-part-type="species">messageri</tp:taxon-name-part> <tp:taxon-name-part taxon-name-part-type="subspecies">messageri</tp:taxon-name-part></tp:taxon-name> (Gude, 1909), MNHN-IM-2012-2215 <bold>F</bold> <tp:taxon-name><tp:taxon-name-part taxon-name-part-type="genus">Gudeodiscus</tp:taxon-name-part> (<tp:taxon-name-part taxon-name-part-type="subgenus">Gudeodiscus</tp:taxon-name-part><tp:taxon-name-part taxon-name-part-type="uncertainty-rank">?</tp:taxon-name-part>) <tp:taxon-name-part taxon-name-part-type="species">hemmeni</tp:taxon-name-part></tp:taxon-name> Páll-Gergely &amp; Hunyadi, sp. n., Vn10-103A <bold>G</bold> <tp:taxon-name><tp:taxon-name-part taxon-name-part-type="genus">Gudeodiscus</tp:taxon-name-part> (<tp:taxon-name-part taxon-name-part-type="subgenus">Gudeodiscus</tp:taxon-name-part><tp:taxon-name-part taxon-name-part-type="uncertainty-rank">?</tp:taxon-name-part>) <tp:taxon-name-part taxon-name-part-type="species">anceyi</tp:taxon-name-part></tp:taxon-name> (Gude, 1901), GS22 <bold>H</bold> <italic><tp:taxon-name><tp:taxon-name-part taxon-name-part-type="genus">Sicradiscus</tp:taxon-name-part> <tp:taxon-name-part taxon-name-part-type="species">mansuyi</tp:taxon-name-part></tp:taxon-name></italic> (Gude, 1908), 20081116C <bold>I</bold> <tp:taxon-name><tp:taxon-name-part taxon-name-part-type="genus">Gudeodiscus</tp:taxon-name-part> (<tp:taxon-name-part taxon-name-part-type="subgenus">Gudeodiscus</tp:taxon-name-part>) <tp:taxon-name-part taxon-name-part-type="species">giardi</tp:taxon-name-part> <tp:taxon-name-part taxon-name-part-type="subspecies">giardi</tp:taxon-name-part></tp:taxon-name> (Fischer, 1898), 2011/81 <bold>J</bold> <tp:taxon-name><tp:taxon-name-part taxon-name-part-type="genus">Gudeodiscus</tp:taxon-name-part> (<tp:taxon-name-part taxon-name-part-type="subgenus">Gudeodiscus</tp:taxon-name-part>) <tp:taxon-name-part taxon-name-part-type="species">villedaryi</tp:taxon-name-part></tp:taxon-name> (Ancey, 1888), Vn11-151 <bold>K–L</bold> <tp:taxon-name><tp:taxon-name-part taxon-name-part-type="genus">Gudeodiscus</tp:taxon-name-part> (<tp:taxon-name-part taxon-name-part-type="subgenus">Gudeodiscus</tp:taxon-name-part>) <tp:taxon-name-part taxon-name-part-type="species">dautzenbergi</tp:taxon-name-part></tp:taxon-name> (Gude, 1901), Vn10-44 <bold>M–N</bold> <italic><tp:taxon-name><tp:taxon-name-part taxon-name-part-type="genus">Halongella</tp:taxon-name-part> <tp:taxon-name-part taxon-name-part-type="species">schlumbergeri</tp:taxon-name-part></tp:taxon-name></italic> (Morlet, 1886), MAA3 <bold>O</bold> <italic><tp:taxon-name><tp:taxon-name-part taxon-name-part-type="genus">Halongella</tp:taxon-name-part> <tp:taxon-name-part taxon-name-part-type="species">fruhstorferi</tp:taxon-name-part></tp:taxon-name></italic> (Möllendorff, 1901), Vn11-171 <bold>P</bold> <tp:taxon-name><tp:taxon-name-part taxon-name-part-type="genus">Gudeodiscus</tp:taxon-name-part> (<tp:taxon-name-part taxon-name-part-type="subgenus">Gudeodiscus</tp:taxon-name-part>) <tp:taxon-name-part taxon-name-part-type="species">fischeri</tp:taxon-name-part></tp:taxon-name> (Gude, 1901), Vn10-120 <bold>Q</bold> <tp:taxon-name><tp:taxon-name-part taxon-name-part-type="genus">Gudeodiscus</tp:taxon-name-part> (<tp:taxon-name-part taxon-name-part-type="subgenus">Gudeodiscus</tp:taxon-name-part>) <tp:taxon-name-part taxon-name-part-type="species">fischeri</tp:taxon-name-part></tp:taxon-name> (Gude, 1901), 20090515C <bold>R</bold> <tp:taxon-name><tp:taxon-name-part taxon-name-part-type="genus">Gudeodiscus</tp:taxon-name-part> (<tp:taxon-name-part taxon-name-part-type="subgenus">Gudeodiscus</tp:taxon-name-part><tp:taxon-name-part taxon-name-part-type="uncertainty-rank">?</tp:taxon-name-part>) <tp:taxon-name-part taxon-name-part-type="species">suprafilaris</tp:taxon-name-part></tp:taxon-name> (Gude, 1908), 2011/81. All photos by B. Páll-Gergely except for Figure 9A (T. Deli). Scale represents 10 mm and refers to <bold>A</bold> and <bold>B.</bold></p></caption><graphic xmlns:xlink="http://www.w3.org/1999/xlink" xlink:href="zookeys-473-001-g009.jpg" position="float" orientation="portrait" xlink:type="simple" id="oo_37205.jpg"/></fig><fig id="F10" position="float" orientation="portrait"><label>Figure 10.</label><caption><p>SEM images of <italic><tp:taxon-name><tp:taxon-name-part taxon-name-part-type="genus">Gudeodiscus</tp:taxon-name-part></tp:taxon-name></italic> shells. <bold>A</bold> protoconch of <tp:taxon-name><tp:taxon-name-part taxon-name-part-type="genus">Gudeodiscus</tp:taxon-name-part> (<tp:taxon-name-part taxon-name-part-type="subgenus">Gudeodiscus</tp:taxon-name-part>) <tp:taxon-name-part taxon-name-part-type="species">messageri</tp:taxon-name-part> <tp:taxon-name-part taxon-name-part-type="subspecies">raheemi</tp:taxon-name-part></tp:taxon-name> Páll-Gergely &amp; Hunyadi, ssp. n., Vn12-104, coll. HE <bold>B</bold> protoconch of <tp:taxon-name><tp:taxon-name-part taxon-name-part-type="genus">Gudeodiscus</tp:taxon-name-part> (<tp:taxon-name-part taxon-name-part-type="subgenus">Gudeodiscus</tp:taxon-name-part>) <tp:taxon-name-part taxon-name-part-type="species">villedaryi</tp:taxon-name-part></tp:taxon-name> (Ancey, 1888), Vn11-163, coll. HE <bold>C–D</bold> sculpture of <tp:taxon-name><tp:taxon-name-part taxon-name-part-type="genus">Gudeodiscus</tp:taxon-name-part> (<tp:taxon-name-part taxon-name-part-type="subgenus">Gudeodiscus</tp:taxon-name-part>) <tp:taxon-name-part taxon-name-part-type="species">phlyarius</tp:taxon-name-part></tp:taxon-name> (Mabille, 1887), Vn10-56, coll. HE <bold>E–F</bold> sculpture of <tp:taxon-name><tp:taxon-name-part taxon-name-part-type="genus">Gudeodiscus</tp:taxon-name-part> (<tp:taxon-name-part taxon-name-part-type="subgenus">Gudeodiscus</tp:taxon-name-part>) <tp:taxon-name-part taxon-name-part-type="species">phlyarius</tp:taxon-name-part></tp:taxon-name> (Mabille, 1887) (typical <italic><tp:taxon-name><tp:taxon-name-part taxon-name-part-type="species">fallax</tp:taxon-name-part></tp:taxon-name></italic> specimen), Vn11-187, coll HE. Images: B. Páll-Gergely.</p></caption><graphic xmlns:xlink="http://www.w3.org/1999/xlink" xlink:href="zookeys-473-001-g010.jpg" position="float" orientation="portrait" xlink:type="simple" id="oo_37206.jpg"/></fig><fig id="F13" position="float" orientation="portrait"><label>Figure 13.</label><caption><p>Parietal (<bold>A, C, E, F, H, J, L, N, P, R, T, V</bold>, X) and palatal (<bold>B, D, G, I, K, M, O, Q, S, U, W, Y</bold>) plicae and lamellae of <italic><tp:taxon-name><tp:taxon-name-part taxon-name-part-type="genus">Gudeodiscus</tp:taxon-name-part></tp:taxon-name></italic> species. <bold>A–B</bold> <tp:taxon-name><tp:taxon-name-part taxon-name-part-type="genus">Gudeodiscus</tp:taxon-name-part> (<tp:taxon-name-part taxon-name-part-type="subgenus">Veludiscus</tp:taxon-name-part>) <tp:taxon-name-part taxon-name-part-type="species">emigrans</tp:taxon-name-part> <tp:taxon-name-part taxon-name-part-type="subspecies">emigrans</tp:taxon-name-part></tp:taxon-name> (Möllendorff, 1901), holotype (after <xref ref-type="bibr" rid="B54">Páll-Gergely and Hunyadi 2013</xref>) <bold>C–D</bold> <tp:taxon-name><tp:taxon-name-part taxon-name-part-type="genus">Gudeodiscus</tp:taxon-name-part> (<tp:taxon-name-part taxon-name-part-type="subgenus">Veludiscus</tp:taxon-name-part>) <tp:taxon-name-part taxon-name-part-type="species">emigrans</tp:taxon-name-part> <tp:taxon-name-part taxon-name-part-type="subspecies">quadrilamellatus</tp:taxon-name-part></tp:taxon-name> Páll-Gergely, 2013 (after <xref ref-type="bibr" rid="B54">Páll-Gergely and Hunyadi 2013</xref>) <bold>E–K</bold> <tp:taxon-name><tp:taxon-name-part taxon-name-part-type="genus">Gudeodiscus</tp:taxon-name-part> (<tp:taxon-name-part taxon-name-part-type="subgenus">Gudeodiscus</tp:taxon-name-part><tp:taxon-name-part taxon-name-part-type="uncertainty-rank">?</tp:taxon-name-part>) <tp:taxon-name-part taxon-name-part-type="species">francoisi</tp:taxon-name-part></tp:taxon-name> (Fischer, 1898) <bold>E–F</bold> holotype of <italic><tp:taxon-name><tp:taxon-name-part taxon-name-part-type="genus">Plectopylis</tp:taxon-name-part> <tp:taxon-name-part taxon-name-part-type="species">lepida</tp:taxon-name-part></tp:taxon-name></italic> Gude, 1901 (after <xref ref-type="bibr" rid="B31">Gude 1901b</xref>), <bold>G</bold> MNHN-IM-2012-2311 <bold>H–I</bold> holotype of <italic><tp:taxon-name><tp:taxon-name-part taxon-name-part-type="genus">Plectopylis</tp:taxon-name-part> <tp:taxon-name-part taxon-name-part-type="species">bavayi</tp:taxon-name-part></tp:taxon-name></italic> Gude, 1901 (after <xref ref-type="bibr" rid="B30">Gude 1901a</xref>) <bold>J–K</bold> <italic><tp:taxon-name><tp:taxon-name-part taxon-name-part-type="genus">Plectopylis</tp:taxon-name-part> <tp:taxon-name-part taxon-name-part-type="species">francoisi</tp:taxon-name-part></tp:taxon-name></italic> (after <xref ref-type="bibr" rid="B26">Gude 1899b</xref>) <bold>L–U</bold> <tp:taxon-name><tp:taxon-name-part taxon-name-part-type="genus">Gudeodiscus</tp:taxon-name-part> (<tp:taxon-name-part taxon-name-part-type="subgenus">Gudeodiscus</tp:taxon-name-part>) <tp:taxon-name-part taxon-name-part-type="species">giardi</tp:taxon-name-part> <tp:taxon-name-part taxon-name-part-type="subspecies">giardi</tp:taxon-name-part></tp:taxon-name> (Fischer, 1898) <bold>L</bold> <italic><tp:taxon-name><tp:taxon-name-part taxon-name-part-type="genus">Plectopylis</tp:taxon-name-part> <tp:taxon-name-part taxon-name-part-type="species">giardi</tp:taxon-name-part></tp:taxon-name></italic> (after <xref ref-type="bibr" rid="B25">Gude 1899a</xref>) <bold>M</bold> <italic><tp:taxon-name><tp:taxon-name-part taxon-name-part-type="genus">Plectopylis</tp:taxon-name-part> <tp:taxon-name-part taxon-name-part-type="species">giardi</tp:taxon-name-part></tp:taxon-name></italic> (after <xref ref-type="bibr" rid="B26">Gude 1899b</xref>) <bold>N–O</bold> <italic><tp:taxon-name><tp:taxon-name-part taxon-name-part-type="genus">Plectopylis</tp:taxon-name-part> <tp:taxon-name-part taxon-name-part-type="species">congesta</tp:taxon-name-part></tp:taxon-name></italic> Gude, 1899 (after <xref ref-type="bibr" rid="B25">Gude 1899a</xref>); <bold>P–Q</bold> Vn10-69 <bold>R–S</bold> Vn10-59 <bold>T–U</bold> 2011/85 <bold>V–Y</bold> <tp:taxon-name><tp:taxon-name-part taxon-name-part-type="genus">Gudeodiscus</tp:taxon-name-part> (<tp:taxon-name-part taxon-name-part-type="subgenus">Gudeodiscus</tp:taxon-name-part>) <tp:taxon-name-part taxon-name-part-type="species">villedaryi</tp:taxon-name-part></tp:taxon-name> (Ancey, 1888) <bold>V–W</bold> holotype of <tp:taxon-name><tp:taxon-name-part taxon-name-part-type="genus">Plectopylis</tp:taxon-name-part> (<tp:taxon-name-part taxon-name-part-type="subgenus">Endoplon</tp:taxon-name-part>) <tp:taxon-name-part taxon-name-part-type="species">choanomphala</tp:taxon-name-part></tp:taxon-name> Möllendorff, 1901 (after <xref ref-type="bibr" rid="B32">Gude 1901c</xref>) <bold>X–Y</bold> Vn10-47A. Inner views: <bold>D, F, I, K, M, O, Q, S, W, Y</bold>; Outer views: <bold>B, U.</bold></p></caption><graphic xmlns:xlink="http://www.w3.org/1999/xlink" xlink:href="zookeys-473-001-g013.jpg" position="float" orientation="portrait" xlink:type="simple" id="oo_37209.jpg"/></fig><fig id="F23" position="float" orientation="portrait"><label>Figure 23.</label><caption><p>Reproductive anatomy of <tp:taxon-name><tp:taxon-name-part taxon-name-part-type="genus">Gudeodiscus</tp:taxon-name-part> (<tp:taxon-name-part taxon-name-part-type="subgenus">Gudeodiscus</tp:taxon-name-part>) <tp:taxon-name-part taxon-name-part-type="species">villedaryi</tp:taxon-name-part></tp:taxon-name> (Ancey, 1888). Locality information: Thái Nguyên Province, Ðình Cả NE 4 km, Phượng Hoàng cave, around the entrance of the cave, 365 m, <named-content xmlns:xlink="http://www.w3.org/1999/xlink" content-type="dwc:verbatimCoordinates" xlink:type="simple">21°46.782'N, 106°07.189'E</named-content>, leg. Hunyadi, A., 13.11.2011. Scale represents 5 mm.</p></caption><graphic xmlns:xlink="http://www.w3.org/1999/xlink" xlink:href="zookeys-473-001-g023.jpg" position="float" orientation="portrait" xlink:type="simple" id="oo_37219.jpg"/></fig><fig id="F24" position="float" orientation="portrait"><label>Figure 24.</label><caption><p>Reproductive anatomy of <tp:taxon-name><tp:taxon-name-part taxon-name-part-type="genus">Gudeodiscus</tp:taxon-name-part> (<tp:taxon-name-part taxon-name-part-type="subgenus">Gudeodiscus</tp:taxon-name-part>) <tp:taxon-name-part taxon-name-part-type="species">villedaryi</tp:taxon-name-part></tp:taxon-name> (Ancey, 1888), abnormal specimen. Locality information: Thái Nguyên Province, Võ Nhai District, Phú Thượng Commune, Phượng Hoàng Cave, Mỏ Gà Vill., ca 150 m, <named-content xmlns:xlink="http://www.w3.org/1999/xlink" content-type="dwc:verbatimCoordinates" xlink:type="simple">21°46.836'N, 106°07.107'E</named-content>, leg. Ohara, K., 20.05.2009. Scale represents 2 mm.</p></caption><graphic xmlns:xlink="http://www.w3.org/1999/xlink" xlink:href="zookeys-473-001-g024.jpg" position="float" orientation="portrait" xlink:type="simple" id="oo_37220.jpg"/></fig><fig id="F28" position="float" orientation="portrait"><label>Figure 28.</label><caption><p>Inner walls of the penis of <italic><tp:taxon-name><tp:taxon-name-part taxon-name-part-type="genus">Gudeodiscus</tp:taxon-name-part></tp:taxon-name></italic> Páll-Gergely, 2013 species. <bold>A</bold> <tp:taxon-name><tp:taxon-name-part taxon-name-part-type="genus">Gudeodiscus</tp:taxon-name-part> (<tp:taxon-name-part taxon-name-part-type="subgenus">Gudeodiscus</tp:taxon-name-part>) <tp:taxon-name-part taxon-name-part-type="species">phlyarius</tp:taxon-name-part></tp:taxon-name> (Mabille, 1887) (typical <italic><tp:taxon-name><tp:taxon-name-part taxon-name-part-type="species">fallax</tp:taxon-name-part></tp:taxon-name></italic> specimen, for locality see Figure <xref ref-type="fig" rid="F21">21</xref>) <bold>B</bold> <italic><tp:taxon-name><tp:taxon-name-part taxon-name-part-type="genus">Gudeodiscus</tp:taxon-name-part> <tp:taxon-name-part taxon-name-part-type="species">giardi</tp:taxon-name-part> <tp:taxon-name-part taxon-name-part-type="subspecies">giardi</tp:taxon-name-part></tp:taxon-name></italic> (Fischer, 1898) (for locality see Figure <xref ref-type="fig" rid="F19">19</xref>) <bold>C</bold> <tp:taxon-name><tp:taxon-name-part taxon-name-part-type="genus">Gudeodiscus</tp:taxon-name-part> (<tp:taxon-name-part taxon-name-part-type="subgenus">Gudeodiscus</tp:taxon-name-part>) <tp:taxon-name-part taxon-name-part-type="species">phlyarius</tp:taxon-name-part></tp:taxon-name> (Mabille, 1887) (for locality see Figure <xref ref-type="fig" rid="F22">22</xref>) <bold>D</bold> <tp:taxon-name><tp:taxon-name-part taxon-name-part-type="genus">Gudeodiscus</tp:taxon-name-part> (<tp:taxon-name-part taxon-name-part-type="subgenus">Gudeodiscus</tp:taxon-name-part>) <tp:taxon-name-part taxon-name-part-type="species">fischeri</tp:taxon-name-part></tp:taxon-name> (Gude, 1901) (for locality see Figure <xref ref-type="fig" rid="F17">17</xref>) <bold>E</bold> <tp:taxon-name><tp:taxon-name-part taxon-name-part-type="genus">Gudeodiscus</tp:taxon-name-part> (<tp:taxon-name-part taxon-name-part-type="subgenus">Gudeodiscus</tp:taxon-name-part>) <tp:taxon-name-part taxon-name-part-type="species">messageri</tp:taxon-name-part> <tp:taxon-name-part taxon-name-part-type="subspecies">raheemi</tp:taxon-name-part></tp:taxon-name> Páll-Gergely &amp; Hunyadi, ssp. n., 20080510A <bold>F–G</bold> <tp:taxon-name><tp:taxon-name-part taxon-name-part-type="genus">Gudeodiscus</tp:taxon-name-part> (<tp:taxon-name-part taxon-name-part-type="subgenus">Gudeodiscus</tp:taxon-name-part>) <tp:taxon-name-part taxon-name-part-type="species">villedaryi</tp:taxon-name-part></tp:taxon-name> specimens collected at the same locality in two different dates: <bold>F</bold> November (2011/102) and <bold>G</bold> May (20090520A). All photos by B. Páll-Gergely.</p></caption><graphic xmlns:xlink="http://www.w3.org/1999/xlink" xlink:href="zookeys-473-001-g028.jpg" position="float" orientation="portrait" xlink:type="simple" id="oo_37224.jpg"/></fig><fig id="F21" position="float" orientation="portrait"><label>Figure 21.</label><caption><p>Reproductive anatomy of <tp:taxon-name><tp:taxon-name-part taxon-name-part-type="genus">Gudeodiscus</tp:taxon-name-part> (<tp:taxon-name-part taxon-name-part-type="subgenus">Gudeodiscus</tp:taxon-name-part>) <tp:taxon-name-part taxon-name-part-type="species">phlyarius</tp:taxon-name-part></tp:taxon-name> (Mabille, 1887) (typical <italic><tp:taxon-name><tp:taxon-name-part taxon-name-part-type="species">fallax</tp:taxon-name-part></tp:taxon-name></italic>). Locality information: Lào Cai Province, ca. 3 km SW of Nhà Văn Hóa, <named-content xmlns:xlink="http://www.w3.org/1999/xlink" content-type="dwc:verbatimCoordinates" xlink:type="simple">22°25.513'N, 104°12.194'E</named-content>, leg. Hemmen, Ch. &amp; J., 04.10.2011. <bold>A–B</bold> “Specimen1” <bold>C</bold> “Specimen2”. Scale represents 1 mm.</p></caption><graphic xmlns:xlink="http://www.w3.org/1999/xlink" xlink:href="zookeys-473-001-g021.jpg" position="float" orientation="portrait" xlink:type="simple" id="oo_37217.jpg"/></fig><fig id="F19" position="float" orientation="portrait"><label>Figure 19.</label><caption><p>Reproductive anatomy of <tp:taxon-name><tp:taxon-name-part taxon-name-part-type="genus">Gudeodiscus</tp:taxon-name-part> (<tp:taxon-name-part taxon-name-part-type="subgenus">Gudeodiscus</tp:taxon-name-part>) <tp:taxon-name-part taxon-name-part-type="species">giardi</tp:taxon-name-part> <tp:taxon-name-part taxon-name-part-type="subspecies">giardi</tp:taxon-name-part></tp:taxon-name> (Fischer, 1898). Locality information: Cao Bằng Province, Quảng Uyên N, 206–207 cross, 430 m, <named-content xmlns:xlink="http://www.w3.org/1999/xlink" content-type="dwc:verbatimCoordinates" xlink:type="simple">22°42.737'N, 106°27.223'E</named-content>, leg. Hunyadi, A., 16.11.2011. Scales represents 5 mm (left) and 2 mm (right).</p></caption><graphic xmlns:xlink="http://www.w3.org/1999/xlink" xlink:href="zookeys-473-001-g019.jpg" position="float" orientation="portrait" xlink:type="simple" id="oo_37215.jpg"/></fig><fig id="F22" position="float" orientation="portrait"><label>Figure 22.</label><caption><p>Reproductive anatomy of <tp:taxon-name><tp:taxon-name-part taxon-name-part-type="genus">Gudeodiscus</tp:taxon-name-part> (<tp:taxon-name-part taxon-name-part-type="subgenus">Gudeodiscus</tp:taxon-name-part>) <tp:taxon-name-part taxon-name-part-type="species">phlyarius</tp:taxon-name-part></tp:taxon-name> (Mabille, 1887). Locality information: Lạng Sơn Province, ca. 10.6 km from Bình Gia to Lạng Sơn on road 1B, <named-content xmlns:xlink="http://www.w3.org/1999/xlink" content-type="dwc:verbatimCoordinates" xlink:type="simple">21°53.639'N, 106°25.895'E</named-content>, leg. Hemmen, Ch. &amp; J., 01.04.2011. Scale represents 5 mm.</p></caption><graphic xmlns:xlink="http://www.w3.org/1999/xlink" xlink:href="zookeys-473-001-g022.jpg" position="float" orientation="portrait" xlink:type="simple" id="oo_37218.jpg"/></fig><fig id="F17" position="float" orientation="portrait"><label>Figure 17.</label><caption><p>Reproductive anatomy of <tp:taxon-name><tp:taxon-name-part taxon-name-part-type="genus">Gudeodiscus</tp:taxon-name-part> (<tp:taxon-name-part taxon-name-part-type="subgenus">Gudeodiscus</tp:taxon-name-part>) <tp:taxon-name-part taxon-name-part-type="species">fischeri</tp:taxon-name-part></tp:taxon-name> (Gude, 1901). Locality information: Tuyên Quang Province, near Ton Hông, road #185 from Tuyên Quang to Vĩnh Lộc (formerly Chiêm Hóa) (NE of Tuyên Quang), leg. Hemmen, Ch. &amp; J., 19.03.2011. Scale represents 5 mm.</p></caption><graphic xmlns:xlink="http://www.w3.org/1999/xlink" xlink:href="zookeys-473-001-g017.jpg" position="float" orientation="portrait" xlink:type="simple" id="oo_37213.jpg"/></fig><fig id="F30" position="float" orientation="portrait"><label>Figure 30.</label><caption><p>Calcareous claws found in pockets on the inner penial wall of <italic><tp:taxon-name><tp:taxon-name-part taxon-name-part-type="genus">Gudeodiscus</tp:taxon-name-part></tp:taxon-name></italic> and <italic><tp:taxon-name><tp:taxon-name-part taxon-name-part-type="genus">Halongella</tp:taxon-name-part></tp:taxon-name></italic> gen. n. species. <bold>A–C, F</bold> <tp:taxon-name><tp:taxon-name-part taxon-name-part-type="genus">Gudeodiscus</tp:taxon-name-part> (<tp:taxon-name-part taxon-name-part-type="subgenus">Gudeodiscus</tp:taxon-name-part>) <tp:taxon-name-part taxon-name-part-type="species">villedaryi</tp:taxon-name-part></tp:taxon-name> (Ancey, 1888) (for locality see Figure <xref ref-type="fig" rid="F23">23</xref>) <bold>D</bold> <italic><tp:taxon-name><tp:taxon-name-part taxon-name-part-type="genus">Gudeodiscus</tp:taxon-name-part> <tp:taxon-name-part taxon-name-part-type="species">giardi</tp:taxon-name-part> <tp:taxon-name-part taxon-name-part-type="subspecies">giardi</tp:taxon-name-part></tp:taxon-name></italic> (Fischer, 1898) (for locality see Figure <xref ref-type="fig" rid="F19">19</xref>) <bold>E</bold> <tp:taxon-name><tp:taxon-name-part taxon-name-part-type="genus">Gudeodiscus</tp:taxon-name-part> (<tp:taxon-name-part taxon-name-part-type="subgenus">Gudeodiscus</tp:taxon-name-part>) <tp:taxon-name-part taxon-name-part-type="species">fischeri</tp:taxon-name-part></tp:taxon-name> (Gude, 1901) (for locality see Figure <xref ref-type="fig" rid="F19">19</xref>) <bold>G–I</bold> <italic><tp:taxon-name><tp:taxon-name-part taxon-name-part-type="genus">Halongella</tp:taxon-name-part> <tp:taxon-name-part taxon-name-part-type="species">schlumbergeri</tp:taxon-name-part></tp:taxon-name></italic> (Morlet, 1886) (for locality see Figure <xref ref-type="fig" rid="F29">29A–B</xref>). The claws in case of <tp:taxon-name><tp:taxon-name-part taxon-name-part-type="genus">Gudeodiscus</tp:taxon-name-part> (<tp:taxon-name-part taxon-name-part-type="subgenus">Gudeodiscus</tp:taxon-name-part>) <tp:taxon-name-part taxon-name-part-type="species">fischeri</tp:taxon-name-part></tp:taxon-name> and <italic><tp:taxon-name><tp:taxon-name-part taxon-name-part-type="genus">Halongella</tp:taxon-name-part> <tp:taxon-name-part taxon-name-part-type="species">schlumbergeri</tp:taxon-name-part></tp:taxon-name></italic> were too fragile for dissecting out, therefore drawings are presented. All images by B. Páll-Gergely.</p></caption><graphic xmlns:xlink="http://www.w3.org/1999/xlink" xlink:href="zookeys-473-001-g030.jpg" position="float" orientation="portrait" xlink:type="simple" id="oo_37226.jpg"/></fig><fig id="F29" position="float" orientation="portrait"><label>Figure 29.</label><caption><p>Inner walls of male reproductive organs of <italic><tp:taxon-name><tp:taxon-name-part taxon-name-part-type="genus">Gudeodiscus</tp:taxon-name-part></tp:taxon-name></italic> and <italic><tp:taxon-name><tp:taxon-name-part taxon-name-part-type="genus">Halongella</tp:taxon-name-part></tp:taxon-name></italic> gen. n. species. <bold>A–B</bold> penis of <italic><tp:taxon-name><tp:taxon-name-part taxon-name-part-type="genus">Halongella</tp:taxon-name-part> <tp:taxon-name-part taxon-name-part-type="species">schlumbergeri</tp:taxon-name-part></tp:taxon-name></italic> (Morlet, 1886), 20071122D <bold>C</bold> penis of <italic><tp:taxon-name><tp:taxon-name-part taxon-name-part-type="genus">Halongella</tp:taxon-name-part> <tp:taxon-name-part taxon-name-part-type="species">fruhstorferi</tp:taxon-name-part></tp:taxon-name></italic> (Möllendorff, 1901) (for locality see Figure <xref ref-type="fig" rid="F25">25</xref>) <bold>D</bold> epiphallus of <italic><tp:taxon-name><tp:taxon-name-part taxon-name-part-type="genus">Gudeodiscus</tp:taxon-name-part> <tp:taxon-name-part taxon-name-part-type="species">fischeri</tp:taxon-name-part></tp:taxon-name></italic> (Gude, 1901), (for locality see Figure <xref ref-type="fig" rid="F18">18</xref>) <bold>E</bold> epiphallus of <italic><tp:taxon-name><tp:taxon-name-part taxon-name-part-type="genus">Gudeodiscus</tp:taxon-name-part> <tp:taxon-name-part taxon-name-part-type="species">giardi</tp:taxon-name-part> <tp:taxon-name-part taxon-name-part-type="subspecies">giardi</tp:taxon-name-part></tp:taxon-name></italic> (Fischer, 1898), (for locality see Figure <xref ref-type="fig" rid="F19">19</xref>) <bold>F</bold> penial caecum of <tp:taxon-name><tp:taxon-name-part taxon-name-part-type="genus">Gudeodiscus</tp:taxon-name-part> (<tp:taxon-name-part taxon-name-part-type="subgenus">Gudeodiscus</tp:taxon-name-part>) <tp:taxon-name-part taxon-name-part-type="species">messageri</tp:taxon-name-part> <tp:taxon-name-part taxon-name-part-type="subspecies">raheemi</tp:taxon-name-part></tp:taxon-name> Páll-Gergely &amp; Hunyadi, ssp. n. (for locality see Figure <xref ref-type="fig" rid="F20">20</xref>) <bold>G</bold> penial caecum of <tp:taxon-name><tp:taxon-name-part taxon-name-part-type="genus">Gudeodiscus</tp:taxon-name-part> (<tp:taxon-name-part taxon-name-part-type="subgenus">Gudeodiscus</tp:taxon-name-part>) <tp:taxon-name-part taxon-name-part-type="species">messageri</tp:taxon-name-part> <tp:taxon-name-part taxon-name-part-type="subspecies">raheemi</tp:taxon-name-part></tp:taxon-name> ssp. n. (for locality see Figure <xref ref-type="fig" rid="F28">28E</xref>) <bold>H</bold> epiphallus of <italic><tp:taxon-name><tp:taxon-name-part taxon-name-part-type="genus">Halongella</tp:taxon-name-part> <tp:taxon-name-part taxon-name-part-type="species">schlumbergeri</tp:taxon-name-part></tp:taxon-name></italic> (for locality see Figure <xref ref-type="fig" rid="F26">26</xref>) <bold>I</bold> <italic><tp:taxon-name><tp:taxon-name-part taxon-name-part-type="genus">Halongella</tp:taxon-name-part> <tp:taxon-name-part taxon-name-part-type="species">fruhstorferi</tp:taxon-name-part></tp:taxon-name></italic>, (for locality see Figure <xref ref-type="fig" rid="F25">25</xref>) <bold>J</bold> spermatophore of <tp:taxon-name><tp:taxon-name-part taxon-name-part-type="genus">Gudeodiscus</tp:taxon-name-part> (<tp:taxon-name-part taxon-name-part-type="subgenus">Gudeodiscus</tp:taxon-name-part>) <tp:taxon-name-part taxon-name-part-type="species">fischeri</tp:taxon-name-part></tp:taxon-name>, (for locality see Figure <xref ref-type="fig" rid="F17">17</xref>). All photos by B. Páll-Gergely.</p></caption><graphic xmlns:xlink="http://www.w3.org/1999/xlink" xlink:href="zookeys-473-001-g029.jpg" position="float" orientation="portrait" xlink:type="simple" id="oo_37225.jpg"/></fig><fig id="F32" position="float" orientation="portrait"><label>Figure 32.</label><caption><p>Inner wall of the vagina of <italic><tp:taxon-name><tp:taxon-name-part taxon-name-part-type="genus">Halongella</tp:taxon-name-part></tp:taxon-name></italic> gen. n. and <italic><tp:taxon-name><tp:taxon-name-part taxon-name-part-type="genus">Gudeodiscus</tp:taxon-name-part></tp:taxon-name></italic> species. <bold>A–B</bold> <italic><tp:taxon-name><tp:taxon-name-part taxon-name-part-type="genus">Halongella</tp:taxon-name-part> <tp:taxon-name-part taxon-name-part-type="species">fruhstorferi</tp:taxon-name-part></tp:taxon-name></italic> (Möllendorff, 1901), red circles indicate calcareous granules (for locality see Figure <xref ref-type="fig" rid="F25">25</xref>) <bold>C</bold> <tp:taxon-name><tp:taxon-name-part taxon-name-part-type="genus">Gudeodiscus</tp:taxon-name-part> (<tp:taxon-name-part taxon-name-part-type="subgenus">Gudeodiscus</tp:taxon-name-part>) <tp:taxon-name-part taxon-name-part-type="species">giardi</tp:taxon-name-part> <tp:taxon-name-part taxon-name-part-type="subspecies">giardi</tp:taxon-name-part></tp:taxon-name> (Fischer, 1898) (for locality see Figure <xref ref-type="fig" rid="F19">19</xref>) <bold>D</bold> <tp:taxon-name><tp:taxon-name-part taxon-name-part-type="genus">Gudeodiscus</tp:taxon-name-part> (<tp:taxon-name-part taxon-name-part-type="subgenus">Gudeodiscus</tp:taxon-name-part>) <tp:taxon-name-part taxon-name-part-type="species">villedaryi</tp:taxon-name-part></tp:taxon-name> (Ancey, 1888) (for locality see Figure <xref ref-type="fig" rid="F24">24</xref>).</p></caption><graphic xmlns:xlink="http://www.w3.org/1999/xlink" xlink:href="zookeys-473-001-g032.jpg" position="float" orientation="portrait" xlink:type="simple" id="oo_37228.jpg"/></fig><fig id="F25" position="float" orientation="portrait"><label>Figure 25.</label><caption><p>Reproductive anatomy of <italic><tp:taxon-name><tp:taxon-name-part taxon-name-part-type="genus">Halongella</tp:taxon-name-part> <tp:taxon-name-part taxon-name-part-type="species">fruhstorferi</tp:taxon-name-part></tp:taxon-name></italic> (Möllendorff, 1901). Locality information: Quảng Ninh Province, Vân Đồn Island (NE Cẩm Phả), Cái Rồng village, <named-content xmlns:xlink="http://www.w3.org/1999/xlink" content-type="dwc:verbatimCoordinates" xlink:type="simple">21°3.560'N, 107°25.551'E</named-content>, leg. Hemmen, Ch. &amp; J., 14.08.2011. Scale represents 5 mm.</p></caption><graphic xmlns:xlink="http://www.w3.org/1999/xlink" xlink:href="zookeys-473-001-g025.jpg" position="float" orientation="portrait" xlink:type="simple" id="oo_37221.jpg"/></fig><fig id="F35" position="float" orientation="portrait"><label>Figure 35.</label><caption><p>SEM images of radulae of <italic><tp:taxon-name><tp:taxon-name-part taxon-name-part-type="genus">Gudeodiscus</tp:taxon-name-part></tp:taxon-name></italic> species. <bold>A, D, G, J, M</bold> show the middle part of the radula <bold>B, E, H, K, N</bold> show the central tooth and the first 2–3 pairs of laterals <bold>C, F, I, L, O</bold> show the marginals. <bold>A–C</bold> <tp:taxon-name><tp:taxon-name-part taxon-name-part-type="genus">Gudeodiscus</tp:taxon-name-part> (<tp:taxon-name-part taxon-name-part-type="subgenus">Gudeodiscus</tp:taxon-name-part>) <tp:taxon-name-part taxon-name-part-type="species">giardi</tp:taxon-name-part> <tp:taxon-name-part taxon-name-part-type="subspecies">giardi</tp:taxon-name-part></tp:taxon-name> (Fischer, 1898) (for locality see Figure <xref ref-type="fig" rid="F19">19</xref>) <bold>D–F</bold> <tp:taxon-name><tp:taxon-name-part taxon-name-part-type="genus">Gudeodiscus</tp:taxon-name-part> (<tp:taxon-name-part taxon-name-part-type="subgenus">Gudeodiscus</tp:taxon-name-part>) <tp:taxon-name-part taxon-name-part-type="species">messageri</tp:taxon-name-part> <tp:taxon-name-part taxon-name-part-type="subspecies">raheemi</tp:taxon-name-part></tp:taxon-name> Páll-Gergely &amp; Hunyadi, ssp. n. (for locality see Figure <xref ref-type="fig" rid="F20">20</xref>) <bold>G–I</bold> <tp:taxon-name><tp:taxon-name-part taxon-name-part-type="genus">Gudeodiscus</tp:taxon-name-part> (<tp:taxon-name-part taxon-name-part-type="subgenus">Gudeodiscus</tp:taxon-name-part>) <tp:taxon-name-part taxon-name-part-type="species">multispira</tp:taxon-name-part></tp:taxon-name> (Möllendorff, 1883), China, Guangxi, Qingshan, Qingshan Zhen, Lipu Xian, ca 250 m, <named-content xmlns:xlink="http://www.w3.org/1999/xlink" content-type="dwc:verbatimCoordinates" xlink:type="simple">24°26.189'N, 110°20.008'E</named-content>, leg. Nakahara, Y., Ohara, K., Okubo, K. &amp; Otani, J. U., 12.11.2004. <bold>J–L</bold> <tp:taxon-name><tp:taxon-name-part taxon-name-part-type="genus">Gudeodiscus</tp:taxon-name-part> (<tp:taxon-name-part taxon-name-part-type="subgenus">Gudeodiscus</tp:taxon-name-part>) <tp:taxon-name-part taxon-name-part-type="species">phlyarius</tp:taxon-name-part></tp:taxon-name> (Mabille, 1887), Lạng Sơn Province, ca. km. 50 of road 1B, 10 km to Bình Gia, <named-content xmlns:xlink="http://www.w3.org/1999/xlink" content-type="dwc:verbatimCoordinates" xlink:type="simple">21°53.911'N, 106°25.664'E</named-content>, leg. Hemmen, Ch. &amp; J., 01.04.2011. <bold>M–O</bold> <tp:taxon-name><tp:taxon-name-part taxon-name-part-type="genus">Gudeodiscus</tp:taxon-name-part> (<tp:taxon-name-part taxon-name-part-type="subgenus">Gudeodiscus</tp:taxon-name-part>) <tp:taxon-name-part taxon-name-part-type="species">villedaryi</tp:taxon-name-part></tp:taxon-name> (Ancey, 1888), (for locality see Figure <xref ref-type="fig" rid="F23">23</xref>). All photos by B. Páll-Gergely.</p></caption><graphic xmlns:xlink="http://www.w3.org/1999/xlink" xlink:href="zookeys-473-001-g035.jpg" position="float" orientation="portrait" xlink:type="simple" id="oo_37231.jpg"/></fig><fig id="F20" position="float" orientation="portrait"><label>Figure 20.</label><caption><p>Reproductive anatomy of <tp:taxon-name><tp:taxon-name-part taxon-name-part-type="genus">Gudeodiscus</tp:taxon-name-part> (<tp:taxon-name-part taxon-name-part-type="subgenus">Gudeodiscus</tp:taxon-name-part>) <tp:taxon-name-part taxon-name-part-type="species">messageri</tp:taxon-name-part> <tp:taxon-name-part taxon-name-part-type="subspecies">raheemi</tp:taxon-name-part></tp:taxon-name> Páll-Gergely &amp; Hunyadi, ssp. n. Locality information: Hòa Bình Province, ca. km 156 old road Hà Nội to Sơn La (right side off road), <named-content xmlns:xlink="http://www.w3.org/1999/xlink" content-type="dwc:verbatimCoordinates" xlink:type="simple">20°46.000'N, 104°53.885'E</named-content>, leg. Hemmen, Ch. &amp; J., 15.10.2010. Scale represents 5 mm.</p></caption><graphic xmlns:xlink="http://www.w3.org/1999/xlink" xlink:href="zookeys-473-001-g020.jpg" position="float" orientation="portrait" xlink:type="simple" id="oo_37216.jpg"/></fig><table-wrap id="T6" position="float" orientation="portrait"><label>Table 6.</label><caption><p>Key characters of the radula of Chinese and Vietnamese <tp:taxon-name><tp:taxon-name-part taxon-name-part-type="family">Plectopylidae</tp:taxon-name-part></tp:taxon-name> species. Abbreviations: <bold>L</bold> lateral <bold>M</bold> marginal.</p></caption><table rules="all"><tbody><tr><th rowspan="1" colspan="1">taxon</th><th rowspan="1" colspan="1">L</th><th rowspan="1" colspan="1">M</th><th rowspan="1" colspan="1">size of central</th><th rowspan="1" colspan="1">shape of the first lateral</th><th rowspan="1" colspan="1">morphology of the marginals</th></tr><tr><td rowspan="1" colspan="1"><tp:taxon-name><tp:taxon-name-part taxon-name-part-type="genus">Gudeodiscus</tp:taxon-name-part> (<tp:taxon-name-part taxon-name-part-type="subgenus">Veludiscus</tp:taxon-name-part>) <tp:taxon-name-part taxon-name-part-type="species">emigrans</tp:taxon-name-part> <tp:taxon-name-part taxon-name-part-type="subspecies">otanii</tp:taxon-name-part></tp:taxon-name></td><td rowspan="1" colspan="1">9</td><td rowspan="1" colspan="1">11</td><td rowspan="1" colspan="1">slightly smaller than the ectocone of the first lateral</td><td rowspan="1" colspan="1">rhomboid, rather blunt</td><td rowspan="1" colspan="1">bicuspid or tricuspid with blunt inner cusp and shallow incision between the inner two cusps</td></tr><tr><td rowspan="1" colspan="1"><tp:taxon-name><tp:taxon-name-part taxon-name-part-type="genus">Gudeodiscus</tp:taxon-name-part> (<tp:taxon-name-part taxon-name-part-type="subgenus">Veludiscus</tp:taxon-name-part>) <tp:taxon-name-part taxon-name-part-type="species">eroessi</tp:taxon-name-part></tp:taxon-name></td><td rowspan="1" colspan="1">10</td><td rowspan="1" colspan="1">10</td><td rowspan="1" colspan="1">smaller than the ectocone of the first lateral</td><td rowspan="1" colspan="1">rhomboid, rather blunt</td><td rowspan="1" colspan="1">bicuspid or tricuspid with blunt inner cusp and shallow incision between the inner two cusps</td></tr><tr><td rowspan="1" colspan="1"><tp:taxon-name><tp:taxon-name-part taxon-name-part-type="genus">Gudeodiscus</tp:taxon-name-part> (<tp:taxon-name-part taxon-name-part-type="subgenus">Veludiscus</tp:taxon-name-part>) <tp:taxon-name-part taxon-name-part-type="species">okuboi</tp:taxon-name-part></tp:taxon-name></td><td rowspan="1" colspan="1">7</td><td rowspan="1" colspan="1">13</td><td rowspan="1" colspan="1">slightly smaller than the ectocone of the first lateral</td><td rowspan="1" colspan="1">rhomboid, rather blunt</td><td rowspan="1" colspan="1">tricuspid with blunt inner cusp and shallow incision between the inner two cusps</td></tr><tr><td rowspan="1" colspan="1"><tp:taxon-name><tp:taxon-name-part taxon-name-part-type="genus">Gudeodiscus</tp:taxon-name-part> (<tp:taxon-name-part taxon-name-part-type="subgenus">Veludiscus</tp:taxon-name-part>) <tp:taxon-name-part taxon-name-part-type="species">pulvinaris</tp:taxon-name-part> <tp:taxon-name-part taxon-name-part-type="subspecies">pulvinaris</tp:taxon-name-part></tp:taxon-name></td><td rowspan="1" colspan="1">7</td><td rowspan="1" colspan="1">14</td><td rowspan="1" colspan="1">smaller than the ectocone of the first lateral</td><td rowspan="1" colspan="1">rhomboid, rather blunt</td><td rowspan="1" colspan="1">tricuspid with blunt inner cusp and shallow incision between the inner two cusps</td></tr><tr><td rowspan="1" colspan="1"><tp:taxon-name><tp:taxon-name-part taxon-name-part-type="genus">Gudeodiscus</tp:taxon-name-part> (<tp:taxon-name-part taxon-name-part-type="subgenus">Gudeodiscus</tp:taxon-name-part>) <tp:taxon-name-part taxon-name-part-type="species">fischeri</tp:taxon-name-part></tp:taxon-name></td><td rowspan="1" colspan="1">9</td><td rowspan="1" colspan="1">13</td><td rowspan="1" colspan="1">as large as or larger than the ectocone of the first lateral</td><td rowspan="1" colspan="1">rhomboid, pointed</td><td rowspan="1" colspan="1">tricuspid, inner two rather blunt, incision between them deep</td></tr><tr><td rowspan="1" colspan="1"><tp:taxon-name><tp:taxon-name-part taxon-name-part-type="genus">Gudeodiscus</tp:taxon-name-part> (<tp:taxon-name-part taxon-name-part-type="subgenus">Gudeodiscus</tp:taxon-name-part>) <tp:taxon-name-part taxon-name-part-type="species">giardi</tp:taxon-name-part></tp:taxon-name></td><td rowspan="1" colspan="1">12</td><td rowspan="1" colspan="1">15</td><td rowspan="1" colspan="1">as large as the ectocone of the first lateral</td><td rowspan="1" colspan="1">rhomboid, pointed</td><td rowspan="1" colspan="1">bicuspid or tricuspid with blunt inner cusp and shallow incision between the inner two cusps</td></tr><tr><td rowspan="1" colspan="1"><tp:taxon-name><tp:taxon-name-part taxon-name-part-type="genus">Gudeodiscus</tp:taxon-name-part> (<tp:taxon-name-part taxon-name-part-type="subgenus">Gudeodiscus</tp:taxon-name-part>) <tp:taxon-name-part taxon-name-part-type="species">messageri</tp:taxon-name-part> <tp:taxon-name-part taxon-name-part-type="subspecies">raheemi</tp:taxon-name-part></tp:taxon-name></td><td rowspan="1" colspan="1">8</td><td rowspan="1" colspan="1">16</td><td rowspan="1" colspan="1">as large as or larger than the ectocone of the first lateral</td><td rowspan="1" colspan="1">rhomboid, pointed</td><td rowspan="1" colspan="1">tricuspid with rather sharp inner cusp and deep incision between the cusps</td></tr><tr><td rowspan="1" colspan="1"><tp:taxon-name><tp:taxon-name-part taxon-name-part-type="genus">Gudeodiscus</tp:taxon-name-part> (<tp:taxon-name-part taxon-name-part-type="subgenus">Gudeodiscus</tp:taxon-name-part>) <tp:taxon-name-part taxon-name-part-type="species">multispira</tp:taxon-name-part></tp:taxon-name></td><td rowspan="1" colspan="1">9</td><td rowspan="1" colspan="1">14</td><td rowspan="1" colspan="1">as large as or larger than the ectocone of the first lateral</td><td rowspan="1" colspan="1">slender oval</td><td rowspan="1" colspan="1">tricuspid with rather blunt inner cusp and deep incision between the cusps</td></tr><tr><td rowspan="1" colspan="1"><tp:taxon-name><tp:taxon-name-part taxon-name-part-type="genus">Gudeodiscus</tp:taxon-name-part> (<tp:taxon-name-part taxon-name-part-type="subgenus">Gudeodiscus</tp:taxon-name-part>) <tp:taxon-name-part taxon-name-part-type="species">phlyarius</tp:taxon-name-part></tp:taxon-name></td><td rowspan="1" colspan="1">9</td><td rowspan="1" colspan="1">12</td><td rowspan="1" colspan="1">as large as the ectocone of the first lateral</td><td rowspan="1" colspan="1">rhomboid, pointed</td><td rowspan="1" colspan="1">bicuspid or tricuspid with blunt inner cusp and shallow incision between the inner two cusps</td></tr><tr><td rowspan="1" colspan="1"><tp:taxon-name><tp:taxon-name-part taxon-name-part-type="genus">Gudeodiscus</tp:taxon-name-part> (<tp:taxon-name-part taxon-name-part-type="subgenus">Gudeodiscus</tp:taxon-name-part>) <tp:taxon-name-part taxon-name-part-type="species">villedaryi</tp:taxon-name-part></tp:taxon-name></td><td rowspan="1" colspan="1">9</td><td rowspan="1" colspan="1">10</td><td rowspan="1" colspan="1">as large as or slightly smaller than the ectocone of the first lateral</td><td rowspan="1" colspan="1">rhomboid, pointed</td><td rowspan="1" colspan="1">bicuspid or tricuspid with blunt inner cusp and shallow incision between the inner two cusps</td></tr><tr><td rowspan="1" colspan="1"><italic><tp:taxon-name><tp:taxon-name-part taxon-name-part-type="genus">Halongella</tp:taxon-name-part> <tp:taxon-name-part taxon-name-part-type="species">fruhstorferi</tp:taxon-name-part></tp:taxon-name></italic></td><td rowspan="1" colspan="1">8</td><td rowspan="1" colspan="1">12</td><td rowspan="1" colspan="1">much smaller than the ectocone of the first lateral</td><td rowspan="1" colspan="1">slender rhomboid</td><td rowspan="1" colspan="1">mostly bicuspid, some of them tricuspid with blunt inner cusps</td></tr><tr><td rowspan="1" colspan="1"><italic><tp:taxon-name><tp:taxon-name-part taxon-name-part-type="genus">Halongella</tp:taxon-name-part> <tp:taxon-name-part taxon-name-part-type="species">schlumbergeri</tp:taxon-name-part></tp:taxon-name></italic></td><td rowspan="1" colspan="1">10</td><td rowspan="1" colspan="1">14</td><td rowspan="1" colspan="1">smaller than the ectocone of the first lateral</td><td rowspan="1" colspan="1">oval</td><td rowspan="1" colspan="1">bicuspid or tricuspid with blunt inner cusp and shallow incision between the inner two cusps</td></tr><tr><td rowspan="1" colspan="1"><italic><tp:taxon-name><tp:taxon-name-part taxon-name-part-type="genus">Sicradiscus</tp:taxon-name-part> <tp:taxon-name-part taxon-name-part-type="species">invius</tp:taxon-name-part></tp:taxon-name></italic></td><td rowspan="1" colspan="1">7</td><td rowspan="1" colspan="1">8</td><td rowspan="1" colspan="1">as large as or larger than the ectocone of the first lateral</td><td rowspan="1" colspan="1">slender with parallel, straight margins and pointed end</td><td rowspan="1" colspan="1">tricuspid with pointed cusps and deep incision between them</td></tr><tr><td rowspan="1" colspan="1"><italic><tp:taxon-name><tp:taxon-name-part taxon-name-part-type="genus">Sicradiscus</tp:taxon-name-part> <tp:taxon-name-part taxon-name-part-type="species">mansuyi</tp:taxon-name-part></tp:taxon-name></italic></td><td rowspan="1" colspan="1">8</td><td rowspan="1" colspan="1">10</td><td rowspan="1" colspan="1">as large as the ectocone of the first lateral</td><td rowspan="1" colspan="1">slender with parallel, straight margins and pointed end</td><td rowspan="1" colspan="1">tricuspid with pointed cusps and deep incision between them, some of them quadricuspid</td></tr><tr><td rowspan="1" colspan="1"><italic><tp:taxon-name><tp:taxon-name-part taxon-name-part-type="genus">Sicradiscus</tp:taxon-name-part> <tp:taxon-name-part taxon-name-part-type="species">schistoptychia</tp:taxon-name-part></tp:taxon-name></italic></td><td rowspan="1" colspan="1">6</td><td rowspan="1" colspan="1">14</td><td rowspan="1" colspan="1">as large as or larger than the ectocone of the first lateral</td><td rowspan="1" colspan="1">slender with parallel, straight margins and pointed end</td><td rowspan="1" colspan="1">tricuspid with pointed cusps and deep incision between them</td></tr><tr><td rowspan="1" colspan="1"><italic><tp:taxon-name><tp:taxon-name-part taxon-name-part-type="genus">Sicradiscus</tp:taxon-name-part> <tp:taxon-name-part taxon-name-part-type="species">transitus</tp:taxon-name-part></tp:taxon-name></italic></td><td rowspan="1" colspan="1">6</td><td rowspan="1" colspan="1">10</td><td rowspan="1" colspan="1">as large as the ectocone of the first lateral</td><td rowspan="1" colspan="1">triangular</td><td rowspan="1" colspan="1">tricuspid with pointed cusps and deep incision between them</td></tr><tr><td rowspan="1" colspan="1"><italic><tp:taxon-name><tp:taxon-name-part taxon-name-part-type="genus">Sinicola</tp:taxon-name-part> <tp:taxon-name-part taxon-name-part-type="species">asamiana</tp:taxon-name-part></tp:taxon-name></italic></td><td rowspan="1" colspan="1">8</td><td rowspan="1" colspan="1">11</td><td rowspan="1" colspan="1">as large or almost as large as the ectocone of the first lateral</td><td rowspan="1" colspan="1">slender with parallel, straight margins and pointed end</td><td rowspan="1" colspan="1">tricuspid with pointed cusps and deep incision between them</td></tr><tr><td rowspan="1" colspan="1"><italic><tp:taxon-name><tp:taxon-name-part taxon-name-part-type="genus">Sinicola</tp:taxon-name-part> <tp:taxon-name-part taxon-name-part-type="species">emoriens</tp:taxon-name-part></tp:taxon-name></italic></td><td rowspan="1" colspan="1">6</td><td rowspan="1" colspan="1">14</td><td rowspan="1" colspan="1">as large as or larger than the ectocone of the first lateral</td><td rowspan="1" colspan="1">slender with parallel, straight margins and pointed end</td><td rowspan="1" colspan="1">tricuspid with pointed cusps and deep incision between them</td></tr><tr><td rowspan="1" colspan="1"><italic><tp:taxon-name><tp:taxon-name-part taxon-name-part-type="genus">Sinicola</tp:taxon-name-part> <tp:taxon-name-part taxon-name-part-type="species">fimbriosa</tp:taxon-name-part></tp:taxon-name></italic></td><td rowspan="1" colspan="1">10</td><td rowspan="1" colspan="1">15</td><td rowspan="1" colspan="1">larger than the ectocone of the first lateral</td><td rowspan="1" colspan="1">slender with concave inner line</td><td rowspan="1" colspan="1">tricuspid with pointed cusps and deep incision between them</td></tr><tr><td rowspan="1" colspan="1"><italic><tp:taxon-name><tp:taxon-name-part taxon-name-part-type="genus">Sinicola</tp:taxon-name-part> <tp:taxon-name-part taxon-name-part-type="species">jugatoria</tp:taxon-name-part></tp:taxon-name></italic></td><td rowspan="1" colspan="1">9</td><td rowspan="1" colspan="1">12</td><td rowspan="1" colspan="1">as large as the ectocone of the first lateral</td><td rowspan="1" colspan="1">slender with parallel, straight margins and pointed end</td><td rowspan="1" colspan="1">tricuspid with pointed cusps and deep incision between them</td></tr><tr><td rowspan="1" colspan="1"><italic><tp:taxon-name><tp:taxon-name-part taxon-name-part-type="genus">Sinicola</tp:taxon-name-part> <tp:taxon-name-part taxon-name-part-type="species">murata</tp:taxon-name-part></tp:taxon-name></italic></td><td rowspan="1" colspan="1">8</td><td rowspan="1" colspan="1">12</td><td rowspan="1" colspan="1">as large as the ectocone of the first lateral</td><td rowspan="1" colspan="1">slender with parallel, straight margins and pointed end</td><td rowspan="1" colspan="1">tricuspid with pointed cusps and deep incision between them</td></tr><tr><td rowspan="1" colspan="1"><italic><tp:taxon-name><tp:taxon-name-part taxon-name-part-type="genus">Sinicola</tp:taxon-name-part> <tp:taxon-name-part taxon-name-part-type="species">reserata</tp:taxon-name-part> <tp:taxon-name-part taxon-name-part-type="subspecies">azona</tp:taxon-name-part></tp:taxon-name></italic></td><td rowspan="1" colspan="1">11</td><td rowspan="1" colspan="1">14</td><td rowspan="1" colspan="1">as large as the ectocone of the first lateral</td><td rowspan="1" colspan="1">slender with parallel, straight margins and pointed end</td><td rowspan="1" colspan="1">tricuspid with pointed cusps and deep incision between them</td></tr><tr><td rowspan="1" colspan="1"><italic><tp:taxon-name><tp:taxon-name-part taxon-name-part-type="genus">Sinicola</tp:taxon-name-part> <tp:taxon-name-part taxon-name-part-type="species">stenochila</tp:taxon-name-part></tp:taxon-name></italic></td><td rowspan="1" colspan="1">8</td><td rowspan="1" colspan="1">13</td><td rowspan="1" colspan="1">as large as the ectocone of the first lateral</td><td rowspan="1" colspan="1">slender with parallel, straight margins and pointed end</td><td rowspan="1" colspan="1">tricuspid with pointed cusps and deep incision between them</td></tr></tbody></table></table-wrap><fig id="F40" position="float" orientation="portrait"><label>Figure 40.</label><caption><p>Distribution of <italic><tp:taxon-name><tp:taxon-name-part taxon-name-part-type="genus">Gudeodiscus</tp:taxon-name-part></tp:taxon-name></italic>, <italic><tp:taxon-name><tp:taxon-name-part taxon-name-part-type="genus">Halongella</tp:taxon-name-part></tp:taxon-name></italic> gen. n. and <italic><tp:taxon-name><tp:taxon-name-part taxon-name-part-type="genus">Sicradiscus</tp:taxon-name-part></tp:taxon-name></italic> species. Legends: empty circle: <italic><tp:taxon-name><tp:taxon-name-part taxon-name-part-type="genus">Halongella</tp:taxon-name-part> <tp:taxon-name-part taxon-name-part-type="species">schlumbergeri</tp:taxon-name-part></tp:taxon-name></italic> (Morlet, 1886), star (close to the circles): <italic><tp:taxon-name><tp:taxon-name-part taxon-name-part-type="genus">Halongella</tp:taxon-name-part> <tp:taxon-name-part taxon-name-part-type="species">fruhstorferi</tp:taxon-name-part></tp:taxon-name></italic> (Möllendorff, 1901), empty triangle: <tp:taxon-name><tp:taxon-name-part taxon-name-part-type="genus">Gudeodiscus</tp:taxon-name-part> (<tp:taxon-name-part taxon-name-part-type="subgenus">Gudeodiscus</tp:taxon-name-part>) <tp:taxon-name-part taxon-name-part-type="species">dautzenbergi</tp:taxon-name-part></tp:taxon-name> (Gude, 1901), filled triangle <tp:taxon-name><tp:taxon-name-part taxon-name-part-type="genus">Gudeodiscus</tp:taxon-name-part> (<tp:taxon-name-part taxon-name-part-type="subgenus">Gudeodiscus</tp:taxon-name-part>) <tp:taxon-name-part taxon-name-part-type="species">villedaryi</tp:taxon-name-part></tp:taxon-name> (Ancey, 1888), empty square: <tp:taxon-name><tp:taxon-name-part taxon-name-part-type="genus">Gudeodiscus</tp:taxon-name-part> (<tp:taxon-name-part taxon-name-part-type="subgenus">Gudeodiscus</tp:taxon-name-part>) <tp:taxon-name-part taxon-name-part-type="species">anceyi</tp:taxon-name-part></tp:taxon-name> (Gude, 1901), filled circle: <italic><tp:taxon-name><tp:taxon-name-part taxon-name-part-type="genus">Sicradiscus</tp:taxon-name-part> <tp:taxon-name-part taxon-name-part-type="species">mansuyi</tp:taxon-name-part></tp:taxon-name></italic> (Gude, 1908).</p></caption><graphic xmlns:xlink="http://www.w3.org/1999/xlink" xlink:href="zookeys-473-001-g040.jpg" position="float" orientation="portrait" xlink:type="simple" id="oo_37236.jpg"/></fig></tp:treatment-sec><ref-list><ref id="B54"><mixed-citation xmlns:xlink="http://www.w3.org/1999/xlink" xlink:type="simple"><person-group><name name-style="western"><surname>Páll-Gergely</surname><given-names>B</given-names></name><name name-style="western"><surname>Hunyadi</surname><given-names>A</given-names></name></person-group> (<year>2013</year>) <article-title>The family <tp:taxon-name><tp:taxon-name-part taxon-name-part-type="family">Plectopylidae</tp:taxon-name-part></tp:taxon-name> Möllendorff 1898 in China (<tp:taxon-name><tp:taxon-name-part taxon-name-part-type="class">Gastropoda</tp:taxon-name-part></tp:taxon-name>, <tp:taxon-name><tp:taxon-name-part taxon-name-part-type="order">Pulmonata</tp:taxon-name-part></tp:taxon-name>).</article-title><source>Archiv für Molluskenkunde</source><volume>142</volume>(<issue>1</issue>): <fpage>1</fpage>–<lpage>66</lpage>. <ext-link ext-link-type="uri" xlink:href="http://www.ingentaconnect.com/content/schweiz/afmijm/2013/00000142/00000001/art00001" xlink:type="simple">http://www.ingentaconnect.com/content/schweiz/afmijm/2013/00000142/00000001/art00001</ext-link></mixed-citation></ref><ref id="B31"><mixed-citation xmlns:xlink="http://www.w3.org/1999/xlink" xlink:type="simple"><person-group><name name-style="western"><surname>Gude</surname><given-names>GK</given-names></name></person-group> (<year>1901b</year>) <article-title>Notes on some known species of <italic><tp:taxon-name><tp:taxon-name-part taxon-name-part-type="genus">Plectopylis</tp:taxon-name-part></tp:taxon-name></italic> and description of a new variety of Plectopylis plectostoma, Bens.</article-title><source>Journal of Malacology</source><volume>8</volume>: <fpage>46</fpage>–<lpage>49</lpage>. <ext-link ext-link-type="uri" xlink:href="http://www.biodiversitylibrary.org/item/89648#page/65/mode/1up" xlink:type="simple">http://www.biodiversitylibrary.org/item/89648#page/65/mode/1up</ext-link></mixed-citation></ref><ref id="B30"><mixed-citation xmlns:xlink="http://www.w3.org/1999/xlink" xlink:type="simple"><person-group><name name-style="western"><surname>Gude</surname><given-names>GK</given-names></name></person-group> (<year>1901a</year>) <article-title>Sur une collection de <italic><tp:taxon-name><tp:taxon-name-part taxon-name-part-type="genus">Plectopylis</tp:taxon-name-part></tp:taxon-name></italic> du Tonkin, avec la description de six espèces nouvelles.</article-title><source>Journal de Conchyliologie</source><volume>49</volume>: <fpage>197</fpage>–<lpage>212</lpage>. <ext-link ext-link-type="uri" xlink:href="http://www.biodiversitylibrary.org/item/53864#page/209/mode/1up" xlink:type="simple">http://www.biodiversitylibrary.org/item/53864#page/209/mode/1up</ext-link></mixed-citation></ref><ref id="B26"><mixed-citation xmlns:xlink="http://www.w3.org/1999/xlink" xlink:type="simple"><person-group><name name-style="western"><surname>Gude</surname><given-names>GK</given-names></name></person-group> (<year>1899b</year>) <article-title>Armature of Helicoid landshells. And new species of <italic><tp:taxon-name><tp:taxon-name-part taxon-name-part-type="genus">Plectopylis</tp:taxon-name-part></tp:taxon-name></italic>.</article-title><source>Science Gossip</source><volume>6</volume>: <fpage>75</fpage>–<lpage>77</lpage>. <ext-link ext-link-type="uri" xlink:href="http://www.biodiversitylibrary.org/bibliography/49978#/summary" xlink:type="simple">http://www.biodiversitylibrary.org/bibliography/49978#/summary</ext-link></mixed-citation></ref><ref id="B25"><mixed-citation xmlns:xlink="http://www.w3.org/1999/xlink" xlink:type="simple"><person-group><name name-style="western"><surname>Gude</surname><given-names>GK</given-names></name></person-group> (<year>1899a</year>) <article-title>Armature of Helicoid landshells. And new forms of <italic><tp:taxon-name><tp:taxon-name-part taxon-name-part-type="genus">Plectopylis</tp:taxon-name-part></tp:taxon-name></italic>.</article-title><source>Science Gossip</source><volume>5</volume>: <fpage>332</fpage>–<lpage>333</lpage>. <ext-link ext-link-type="uri" xlink:href="http://www.biodiversitylibrary.org/bibliography/49978#/summary" xlink:type="simple">http://www.biodiversitylibrary.org/bibliography/49978#/summary</ext-link></mixed-citation></ref><ref id="B32"><mixed-citation xmlns:xlink="http://www.w3.org/1999/xlink" xlink:type="simple"><person-group><name name-style="western"><surname>Gude</surname><given-names>GK</given-names></name></person-group> (<year>1901c</year>) <article-title>On two new and three hitherto unfigured species of <italic><tp:taxon-name><tp:taxon-name-part taxon-name-part-type="genus">Plectopylis</tp:taxon-name-part></tp:taxon-name></italic> from Tonkin.</article-title><source>Journal of Malacology</source><volume>8</volume>: <fpage>110</fpage>–<lpage>117</lpage>. <ext-link ext-link-type="uri" xlink:href="http://www.biodiversitylibrary.org/item/89648#page/142/mode/1up" xlink:type="simple">http://www.biodiversitylibrary.org/item/89648#page/142/mode/1up</ext-link></mixed-citation></ref></ref-list></tp:taxon-treatment>
