# Supplementary material for: Systematics of the family Plectopylidae in Vietnam with additional information on Chinese taxa (Gastropoda, Pulmonata, Stylommatophora)
Source: Zookeys. 2015 Jan 20;(473):1–118. doi: 10.3897/zookeys.473.8659 (PMC4304041; doi:10.3897/zookeys.473.8659)
Supplement: XML Treatment for Gudeodiscus (Veludiscus) emigrans emigrans [file zookeys.473.8659-treatment19.xml]

<!DOCTYPE tp:taxon-treatment
  PUBLIC "-//TaxonX//DTD Taxonomic Treatment Publishing DTD v0 20100105//EN" "tax-treatment-NSO.dtd">
<tp:taxon-treatment xmlns:tp="http://www.plazi.org/taxpub"><tp:treatment-meta><kwd-group><label>Taxon classification</label><kwd><named-content content-type="kingdom">Animalia</named-content></kwd><kwd><named-content content-type="order">Stylommatophora</named-content></kwd><kwd><named-content content-type="family">Plectopylidae</named-content></kwd></kwd-group><mixed-citation publication-type="journal"><person-group><name><surname>Páll-Gergely</surname><given-names>Barna</given-names></name><name><surname>Hunyadi</surname><given-names>András</given-names></name><name><surname>Ablett</surname><given-names>Jonathan</given-names></name><name><surname>Lương</surname><given-names>Hào Văn</given-names></name><name><surname>Fred Naggs</surname><given-names/></name><name><surname>Asami</surname><given-names>Takahiro</given-names></name></person-group><article-title>Systematics of the family <tp:taxon-name><tp:taxon-name-part taxon-name-part-type="family">Plectopylidae</tp:taxon-name-part></tp:taxon-name> in Vietnam with additional information on Chinese taxa (<tp:taxon-name><tp:taxon-name-part taxon-name-part-type="class">Gastropoda</tp:taxon-name-part></tp:taxon-name>, <tp:taxon-name><tp:taxon-name-part taxon-name-part-type="order">Pulmonata</tp:taxon-name-part></tp:taxon-name>, <tp:taxon-name><tp:taxon-name-part taxon-name-part-type="order">Stylommatophora</tp:taxon-name-part></tp:taxon-name>)</article-title><source>Zookeys</source><day>20</day><month>1</month><year>2015</year><volume>2015</volume><issue>473</issue><fpage>1</fpage><lpage>118</lpage><pub-id pub-id-type="doi">10.3897/zookeys.473.8659</pub-id></mixed-citation></tp:treatment-meta><tp:nomenclature><tp:taxon-name>
                            <tp:taxon-name-part taxon-name-part-type="genus">Gudeodiscus</tp:taxon-name-part>
                            (<tp:taxon-name-part taxon-name-part-type="subgenus">Veludiscus</tp:taxon-name-part>)
                            <tp:taxon-name-part taxon-name-part-type="species">emigrans</tp:taxon-name-part>
                            <tp:taxon-name-part taxon-name-part-type="subspecies">emigrans</tp:taxon-name-part>
                        </tp:taxon-name><tp:taxon-authority>(Möllendorff, 1901)</tp:taxon-authority><xref ref-type="fig" rid="F6">Figures 6E</xref><xref ref-type="fig" rid="F13">, 13A–B</xref><!--PageBreak--><!--PageBreak--><tp:nomenclature-citation-list><tp:nomenclature-citation><tp:taxon-name><tp:taxon-name-part taxon-name-part-type="genus">Plectopylis</tp:taxon-name-part> (<tp:taxon-name-part taxon-name-part-type="subgenus">Sinicola</tp:taxon-name-part>) <tp:taxon-name-part taxon-name-part-type="species">emigrans</tp:taxon-name-part></tp:taxon-name><comment> Möllendorff 1901, Nachrichtsblatt der Deutschen Malakozoologischen Gesellschaft, 33 (5/6): 75, 76. [“Mansongebirge”]</comment></tp:nomenclature-citation><tp:nomenclature-citation><tp:taxon-name><tp:taxon-name-part taxon-name-part-type="genus">Gudeodiscus</tp:taxon-name-part> <tp:taxon-name-part taxon-name-part-type="species">emigrans</tp:taxon-name-part> <tp:taxon-name-part taxon-name-part-type="subspecies">emigrans</tp:taxon-name-part></tp:taxon-name><comment>, — Páll-Gergely &amp; Hunyadi 2013, Archiv für Molluskenkunde, 142 (1): 12., Figs 24, 44a–b, 58 (map).</comment></tp:nomenclature-citation></tp:nomenclature-citation-list></tp:nomenclature><tp:treatment-sec sec-type="Material examined"><title>Material examined.</title><p>See <xref ref-type="bibr" rid="B54">Páll-Gergely and Hunyadi (2013)</xref>.</p></tp:treatment-sec><tp:treatment-sec sec-type="Diagnosis"><title>Diagnosis.</title><p>Spiral sculpture missing or not conspicuous, parietal wall with one lamella and a short lower parietal plica anterior to the lamella.</p></tp:treatment-sec><tp:treatment-sec sec-type="Measurements"><title>Measurements</title><p>(in mm). D = 17.3, H = 7.5 (holotype).</p></tp:treatment-sec><tp:treatment-sec sec-type="Differential diagnosis"><title>Differential diagnosis.</title><!--PageBreak--><!--PageBreak--><!--PageBreak--><!--PageBreak--><!--PageBreak--><p><italic><tp:taxon-name><tp:taxon-name-part taxon-name-part-type="genus">Gudeodiscus</tp:taxon-name-part> <tp:taxon-name-part taxon-name-part-type="species">emigrans</tp:taxon-name-part> <tp:taxon-name-part taxon-name-part-type="subspecies">emigrans</tp:taxon-name-part></tp:taxon-name></italic> has weaker spiral sculpture than <italic><tp:taxon-name><tp:taxon-name-part taxon-name-part-type="genus">Gudeodiscus</tp:taxon-name-part> <tp:taxon-name-part taxon-name-part-type="species">emigrans</tp:taxon-name-part> <tp:taxon-name-part taxon-name-part-type="subspecies">quadrilamellatus</tp:taxon-name-part></tp:taxon-name></italic>, and has only one horizontal parietal plica anterior to the lamella (close to the lower suture), whereas <italic><tp:taxon-name><tp:taxon-name-part taxon-name-part-type="genus">Gudeodiscus</tp:taxon-name-part> <tp:taxon-name-part taxon-name-part-type="species">emigrans</tp:taxon-name-part> <tp:taxon-name-part taxon-name-part-type="subspecies">quadrilamellatus</tp:taxon-name-part></tp:taxon-name></italic> has four parallel horizontal plicae. The Chinese <italic><tp:taxon-name><tp:taxon-name-part taxon-name-part-type="genus">Gudeodiscus</tp:taxon-name-part> <tp:taxon-name-part taxon-name-part-type="species">emigrans</tp:taxon-name-part> <tp:taxon-name-part taxon-name-part-type="subspecies">otanii</tp:taxon-name-part></tp:taxon-name></italic> has Y-shaped palatal plicae (these are simple in the nominotypical subspecies and in <italic><tp:taxon-name><tp:taxon-name-part taxon-name-part-type="genus">Gudeodiscus</tp:taxon-name-part> <tp:taxon-name-part taxon-name-part-type="species">emigrans</tp:taxon-name-part> <tp:taxon-name-part taxon-name-part-type="subspecies">quadrilamellatus</tp:taxon-name-part></tp:taxon-name></italic>). Moreover, some specimens of <italic><tp:taxon-name><tp:taxon-name-part taxon-name-part-type="genus">Gudeodiscus</tp:taxon-name-part> <tp:taxon-name-part taxon-name-part-type="species">emigrans</tp:taxon-name-part> <tp:taxon-name-part taxon-name-part-type="subspecies">otanii</tp:taxon-name-part></tp:taxon-name></italic> have two vertical lamellae (see <xref ref-type="bibr" rid="B55">Páll-Gergely and Asami 2014</xref>).</p></tp:treatment-sec><tp:treatment-sec sec-type="Intrasubspecific diversity"><title>Intrasubspecific diversity.</title><p>Very few shells are known from museum collections. The subspecies is easily recognisable, but more material is needed to understand the intrasubspecific diversity.</p></tp:treatment-sec><tp:treatment-sec sec-type="Distribution"><title>Distribution.</title><p><tp:taxon-name><tp:taxon-name-part taxon-name-part-type="genus">Plectopylis</tp:taxon-name-part> (<tp:taxon-name-part taxon-name-part-type="subgenus">Sinicola</tp:taxon-name-part>) <tp:taxon-name-part taxon-name-part-type="species">emigrans</tp:taxon-name-part></tp:taxon-name> was described from the “Manson-Gebirge” = “Mau Son Mts, about 30 km E of Lang Son” (<xref ref-type="bibr" rid="B67">Schileyko 2011</xref>) (see Figure <xref ref-type="fig" rid="F39">39</xref>).</p></tp:treatment-sec><tp:treatment-sec><!--Section generated to contain objects referenced in tp:taxon-treatment.--><fig id="F6" position="float" orientation="portrait"><label>Figure 6.</label><caption><p>Shells of Vietnamese <italic><tp:taxon-name><tp:taxon-name-part taxon-name-part-type="genus">Halongella</tp:taxon-name-part></tp:taxon-name></italic> gen. n. and <italic><tp:taxon-name><tp:taxon-name-part taxon-name-part-type="genus">Gudeodiscus</tp:taxon-name-part></tp:taxon-name></italic> species. <bold>A</bold> <italic><tp:taxon-name><tp:taxon-name-part taxon-name-part-type="genus">Halongella</tp:taxon-name-part> <tp:taxon-name-part taxon-name-part-type="species">schlumbergeri</tp:taxon-name-part></tp:taxon-name></italic> (Morlet, 1886), MNHN 24582 (syntype of <tp:taxon-name><tp:taxon-name-part taxon-name-part-type="genus">Helix</tp:taxon-name-part> (<tp:taxon-name-part taxon-name-part-type="subgenus">Plectopylis</tp:taxon-name-part>) <tp:taxon-name-part taxon-name-part-type="species">schlumbergeri</tp:taxon-name-part></tp:taxon-name>) <bold>B</bold> <italic><tp:taxon-name><tp:taxon-name-part taxon-name-part-type="genus">Halongella</tp:taxon-name-part> <tp:taxon-name-part taxon-name-part-type="species">schlumbergeri</tp:taxon-name-part></tp:taxon-name></italic>, MNHN 24580 (syntype of <italic><tp:taxon-name><tp:taxon-name-part taxon-name-part-type="genus">Plectopylis</tp:taxon-name-part> <tp:taxon-name-part taxon-name-part-type="species">jovia</tp:taxon-name-part></tp:taxon-name></italic>) <bold>C</bold> <italic><tp:taxon-name><tp:taxon-name-part taxon-name-part-type="genus">Halongella</tp:taxon-name-part> <tp:taxon-name-part taxon-name-part-type="species">schlumbergeri</tp:taxon-name-part></tp:taxon-name></italic>, NHMUK 1922.8.29.52 (holotype of <italic><tp:taxon-name><tp:taxon-name-part taxon-name-part-type="genus">Plectopylis</tp:taxon-name-part> <tp:taxon-name-part taxon-name-part-type="species">pilsbryana</tp:taxon-name-part></tp:taxon-name></italic>) <bold>D</bold> <italic><tp:taxon-name><tp:taxon-name-part taxon-name-part-type="genus">Halongella</tp:taxon-name-part> <tp:taxon-name-part taxon-name-part-type="species">schlumbergeri</tp:taxon-name-part></tp:taxon-name></italic>, SMF 9277 (lectotype of <italic><tp:taxon-name><tp:taxon-name-part taxon-name-part-type="genus">Plectopylis</tp:taxon-name-part> <tp:taxon-name-part taxon-name-part-type="species">hirsuta</tp:taxon-name-part></tp:taxon-name></italic>) <bold>E</bold> <tp:taxon-name><tp:taxon-name-part taxon-name-part-type="genus">Gudeodiscus</tp:taxon-name-part> (<tp:taxon-name-part taxon-name-part-type="subgenus">Veludiscus</tp:taxon-name-part>) <tp:taxon-name-part taxon-name-part-type="species">emigrans</tp:taxon-name-part> <tp:taxon-name-part taxon-name-part-type="subspecies">emigrans</tp:taxon-name-part></tp:taxon-name> (Möllendorff, 1901), SMF 9256 (lectotype) <bold>F</bold> <tp:taxon-name><tp:taxon-name-part taxon-name-part-type="genus">Gudeodiscus</tp:taxon-name-part> (<tp:taxon-name-part taxon-name-part-type="subgenus">Veludiscus</tp:taxon-name-part>) <tp:taxon-name-part taxon-name-part-type="species">emigrans</tp:taxon-name-part> <tp:taxon-name-part taxon-name-part-type="subspecies">quadrilamellatus</tp:taxon-name-part></tp:taxon-name> Páll-Gergely, 2013, HNHM 97468 (holotype). Photos E and F were already published in <xref ref-type="bibr" rid="B54">Páll-Gergely and Hunyadi (2013)</xref>. Photos: T. Deli (<bold>A, B</bold>), H. Taylor (<bold>C</bold>), S. Hof (<bold>D</bold>), E. Neubert (<bold>E</bold>) and B. Páll-Gergely (<bold>F</bold>). Scales represent 10 mm; upper scale belongs to <bold>A–B</bold>, lower scale belongs to <bold>C–F.</bold></p></caption><graphic xmlns:xlink="http://www.w3.org/1999/xlink" xlink:href="zookeys-473-001-g006.jpg" position="float" orientation="portrait" xlink:type="simple" id="oo_37202.jpg"/></fig><fig id="F13" position="float" orientation="portrait"><label>Figure 13.</label><caption><p>Parietal (<bold>A, C, E, F, H, J, L, N, P, R, T, V</bold>, X) and palatal (<bold>B, D, G, I, K, M, O, Q, S, U, W, Y</bold>) plicae and lamellae of <italic><tp:taxon-name><tp:taxon-name-part taxon-name-part-type="genus">Gudeodiscus</tp:taxon-name-part></tp:taxon-name></italic> species. <bold>A–B</bold> <tp:taxon-name><tp:taxon-name-part taxon-name-part-type="genus">Gudeodiscus</tp:taxon-name-part> (<tp:taxon-name-part taxon-name-part-type="subgenus">Veludiscus</tp:taxon-name-part>) <tp:taxon-name-part taxon-name-part-type="species">emigrans</tp:taxon-name-part> <tp:taxon-name-part taxon-name-part-type="subspecies">emigrans</tp:taxon-name-part></tp:taxon-name> (Möllendorff, 1901), holotype (after <xref ref-type="bibr" rid="B54">Páll-Gergely and Hunyadi 2013</xref>) <bold>C–D</bold> <tp:taxon-name><tp:taxon-name-part taxon-name-part-type="genus">Gudeodiscus</tp:taxon-name-part> (<tp:taxon-name-part taxon-name-part-type="subgenus">Veludiscus</tp:taxon-name-part>) <tp:taxon-name-part taxon-name-part-type="species">emigrans</tp:taxon-name-part> <tp:taxon-name-part taxon-name-part-type="subspecies">quadrilamellatus</tp:taxon-name-part></tp:taxon-name> Páll-Gergely, 2013 (after <xref ref-type="bibr" rid="B54">Páll-Gergely and Hunyadi 2013</xref>) <bold>E–K</bold> <tp:taxon-name><tp:taxon-name-part taxon-name-part-type="genus">Gudeodiscus</tp:taxon-name-part> (<tp:taxon-name-part taxon-name-part-type="subgenus">Gudeodiscus</tp:taxon-name-part><tp:taxon-name-part taxon-name-part-type="uncertainty-rank">?</tp:taxon-name-part>) <tp:taxon-name-part taxon-name-part-type="species">francoisi</tp:taxon-name-part></tp:taxon-name> (Fischer, 1898) <bold>E–F</bold> holotype of <italic><tp:taxon-name><tp:taxon-name-part taxon-name-part-type="genus">Plectopylis</tp:taxon-name-part> <tp:taxon-name-part taxon-name-part-type="species">lepida</tp:taxon-name-part></tp:taxon-name></italic> Gude, 1901 (after <xref ref-type="bibr" rid="B31">Gude 1901b</xref>), <bold>G</bold> MNHN-IM-2012-2311 <bold>H–I</bold> holotype of <italic><tp:taxon-name><tp:taxon-name-part taxon-name-part-type="genus">Plectopylis</tp:taxon-name-part> <tp:taxon-name-part taxon-name-part-type="species">bavayi</tp:taxon-name-part></tp:taxon-name></italic> Gude, 1901 (after <xref ref-type="bibr" rid="B30">Gude 1901a</xref>) <bold>J–K</bold> <italic><tp:taxon-name><tp:taxon-name-part taxon-name-part-type="genus">Plectopylis</tp:taxon-name-part> <tp:taxon-name-part taxon-name-part-type="species">francoisi</tp:taxon-name-part></tp:taxon-name></italic> (after <xref ref-type="bibr" rid="B26">Gude 1899b</xref>) <bold>L–U</bold> <tp:taxon-name><tp:taxon-name-part taxon-name-part-type="genus">Gudeodiscus</tp:taxon-name-part> (<tp:taxon-name-part taxon-name-part-type="subgenus">Gudeodiscus</tp:taxon-name-part>) <tp:taxon-name-part taxon-name-part-type="species">giardi</tp:taxon-name-part> <tp:taxon-name-part taxon-name-part-type="subspecies">giardi</tp:taxon-name-part></tp:taxon-name> (Fischer, 1898) <bold>L</bold> <italic><tp:taxon-name><tp:taxon-name-part taxon-name-part-type="genus">Plectopylis</tp:taxon-name-part> <tp:taxon-name-part taxon-name-part-type="species">giardi</tp:taxon-name-part></tp:taxon-name></italic> (after <xref ref-type="bibr" rid="B25">Gude 1899a</xref>) <bold>M</bold> <italic><tp:taxon-name><tp:taxon-name-part taxon-name-part-type="genus">Plectopylis</tp:taxon-name-part> <tp:taxon-name-part taxon-name-part-type="species">giardi</tp:taxon-name-part></tp:taxon-name></italic> (after <xref ref-type="bibr" rid="B26">Gude 1899b</xref>) <bold>N–O</bold> <italic><tp:taxon-name><tp:taxon-name-part taxon-name-part-type="genus">Plectopylis</tp:taxon-name-part> <tp:taxon-name-part taxon-name-part-type="species">congesta</tp:taxon-name-part></tp:taxon-name></italic> Gude, 1899 (after <xref ref-type="bibr" rid="B25">Gude 1899a</xref>); <bold>P–Q</bold> Vn10-69 <bold>R–S</bold> Vn10-59 <bold>T–U</bold> 2011/85 <bold>V–Y</bold> <tp:taxon-name><tp:taxon-name-part taxon-name-part-type="genus">Gudeodiscus</tp:taxon-name-part> (<tp:taxon-name-part taxon-name-part-type="subgenus">Gudeodiscus</tp:taxon-name-part>) <tp:taxon-name-part taxon-name-part-type="species">villedaryi</tp:taxon-name-part></tp:taxon-name> (Ancey, 1888) <bold>V–W</bold> holotype of <tp:taxon-name><tp:taxon-name-part taxon-name-part-type="genus">Plectopylis</tp:taxon-name-part> (<tp:taxon-name-part taxon-name-part-type="subgenus">Endoplon</tp:taxon-name-part>) <tp:taxon-name-part taxon-name-part-type="species">choanomphala</tp:taxon-name-part></tp:taxon-name> Möllendorff, 1901 (after <xref ref-type="bibr" rid="B32">Gude 1901c</xref>) <bold>X–Y</bold> Vn10-47A. Inner views: <bold>D, F, I, K, M, O, Q, S, W, Y</bold>; Outer views: <bold>B, U.</bold></p></caption><graphic xmlns:xlink="http://www.w3.org/1999/xlink" xlink:href="zookeys-473-001-g013.jpg" position="float" orientation="portrait" xlink:type="simple" id="oo_37209.jpg"/></fig><fig id="F39" position="float" orientation="portrait"><label>Figure 39.</label><caption><p>Locations mentioned in literature on plectopylid taxonomy. <bold>1</bold> Muong-Bo <bold>2</bold> Phony-Tho <bold>3</bold> Trinh-Thuong <bold>4</bold> Muong-Hum <bold>5</bold> Nat-Son (Nhat Son) <bold>6</bold> Muong-Kong <bold>7</bold> Long-Ping <bold>8</bold> Pac-Kha <bold>9</bold> Ha-Giang <bold>10</bold> Tinh-Tuc <bold>11</bold> Cao-Bang <bold>12</bold> Déo-Ma-Phuc <bold>13</bold> Quang-Huyen <bold>14</bold> Ha-Lang <bold>15</bold> Cho-Ra <bold>16</bold> Bac-Khan <bold>17</bold> Nac-Ri <bold>18</bold> That-Khé <bold>19</bold> Cho-Moi <bold>20</bold> Lang-Son <bold>21</bold> Mansongebirge <bold>22</bold> Than-Moi <bold>23</bold> Bac-Ninh <bold>24</bold> Dong-Trieu <bold>25</bold> Bah-Mun <bold>26</bold> Kebao <bold>27</bold> Baie d’Along. The locations of “Col de Nuages” (Clouds Pass) could not be located. It is probably situated on Lao Kay Province, close to Muong-Hum.</p></caption><graphic xmlns:xlink="http://www.w3.org/1999/xlink" xlink:href="zookeys-473-001-g039.jpg" position="float" orientation="portrait" xlink:type="simple" id="oo_37235.jpg"/></fig></tp:treatment-sec><ref-list><ref id="B54"><mixed-citation xmlns:xlink="http://www.w3.org/1999/xlink" xlink:type="simple"><person-group><name name-style="western"><surname>Páll-Gergely</surname><given-names>B</given-names></name><name name-style="western"><surname>Hunyadi</surname><given-names>A</given-names></name></person-group> (<year>2013</year>) <article-title>The family <tp:taxon-name><tp:taxon-name-part taxon-name-part-type="family">Plectopylidae</tp:taxon-name-part></tp:taxon-name> Möllendorff 1898 in China (<tp:taxon-name><tp:taxon-name-part taxon-name-part-type="class">Gastropoda</tp:taxon-name-part></tp:taxon-name>, <tp:taxon-name><tp:taxon-name-part taxon-name-part-type="order">Pulmonata</tp:taxon-name-part></tp:taxon-name>).</article-title><source>Archiv für Molluskenkunde</source><volume>142</volume>(<issue>1</issue>): <fpage>1</fpage>–<lpage>66</lpage>. <ext-link ext-link-type="uri" xlink:href="http://www.ingentaconnect.com/content/schweiz/afmijm/2013/00000142/00000001/art00001" xlink:type="simple">http://www.ingentaconnect.com/content/schweiz/afmijm/2013/00000142/00000001/art00001</ext-link></mixed-citation></ref><ref id="B31"><mixed-citation xmlns:xlink="http://www.w3.org/1999/xlink" xlink:type="simple"><person-group><name name-style="western"><surname>Gude</surname><given-names>GK</given-names></name></person-group> (<year>1901b</year>) <article-title>Notes on some known species of <italic><tp:taxon-name><tp:taxon-name-part taxon-name-part-type="genus">Plectopylis</tp:taxon-name-part></tp:taxon-name></italic> and description of a new variety of Plectopylis plectostoma, Bens.</article-title><source>Journal of Malacology</source><volume>8</volume>: <fpage>46</fpage>–<lpage>49</lpage>. <ext-link ext-link-type="uri" xlink:href="http://www.biodiversitylibrary.org/item/89648#page/65/mode/1up" xlink:type="simple">http://www.biodiversitylibrary.org/item/89648#page/65/mode/1up</ext-link></mixed-citation></ref><ref id="B30"><mixed-citation xmlns:xlink="http://www.w3.org/1999/xlink" xlink:type="simple"><person-group><name name-style="western"><surname>Gude</surname><given-names>GK</given-names></name></person-group> (<year>1901a</year>) <article-title>Sur une collection de <italic><tp:taxon-name><tp:taxon-name-part taxon-name-part-type="genus">Plectopylis</tp:taxon-name-part></tp:taxon-name></italic> du Tonkin, avec la description de six espèces nouvelles.</article-title><source>Journal de Conchyliologie</source><volume>49</volume>: <fpage>197</fpage>–<lpage>212</lpage>. <ext-link ext-link-type="uri" xlink:href="http://www.biodiversitylibrary.org/item/53864#page/209/mode/1up" xlink:type="simple">http://www.biodiversitylibrary.org/item/53864#page/209/mode/1up</ext-link></mixed-citation></ref><ref id="B26"><mixed-citation xmlns:xlink="http://www.w3.org/1999/xlink" xlink:type="simple"><person-group><name name-style="western"><surname>Gude</surname><given-names>GK</given-names></name></person-group> (<year>1899b</year>) <article-title>Armature of Helicoid landshells. And new species of <italic><tp:taxon-name><tp:taxon-name-part taxon-name-part-type="genus">Plectopylis</tp:taxon-name-part></tp:taxon-name></italic>.</article-title><source>Science Gossip</source><volume>6</volume>: <fpage>75</fpage>–<lpage>77</lpage>. <ext-link ext-link-type="uri" xlink:href="http://www.biodiversitylibrary.org/bibliography/49978#/summary" xlink:type="simple">http://www.biodiversitylibrary.org/bibliography/49978#/summary</ext-link></mixed-citation></ref><ref id="B25"><mixed-citation xmlns:xlink="http://www.w3.org/1999/xlink" xlink:type="simple"><person-group><name name-style="western"><surname>Gude</surname><given-names>GK</given-names></name></person-group> (<year>1899a</year>) <article-title>Armature of Helicoid landshells. And new forms of <italic><tp:taxon-name><tp:taxon-name-part taxon-name-part-type="genus">Plectopylis</tp:taxon-name-part></tp:taxon-name></italic>.</article-title><source>Science Gossip</source><volume>5</volume>: <fpage>332</fpage>–<lpage>333</lpage>. <ext-link ext-link-type="uri" xlink:href="http://www.biodiversitylibrary.org/bibliography/49978#/summary" xlink:type="simple">http://www.biodiversitylibrary.org/bibliography/49978#/summary</ext-link></mixed-citation></ref><ref id="B32"><mixed-citation xmlns:xlink="http://www.w3.org/1999/xlink" xlink:type="simple"><person-group><name name-style="western"><surname>Gude</surname><given-names>GK</given-names></name></person-group> (<year>1901c</year>) <article-title>On two new and three hitherto unfigured species of <italic><tp:taxon-name><tp:taxon-name-part taxon-name-part-type="genus">Plectopylis</tp:taxon-name-part></tp:taxon-name></italic> from Tonkin.</article-title><source>Journal of Malacology</source><volume>8</volume>: <fpage>110</fpage>–<lpage>117</lpage>. <ext-link ext-link-type="uri" xlink:href="http://www.biodiversitylibrary.org/item/89648#page/142/mode/1up" xlink:type="simple">http://www.biodiversitylibrary.org/item/89648#page/142/mode/1up</ext-link></mixed-citation></ref><ref id="B55"><mixed-citation xmlns:xlink="http://www.w3.org/1999/xlink" xlink:type="simple"><person-group><name name-style="western"><surname>Páll-Gergely</surname><given-names>B</given-names></name><name name-style="western"><surname>Asami</surname><given-names>T</given-names></name></person-group> (<year>2014</year>) <article-title>Additional information on the distribution, anatomy and systematics of living and fossil Chinese <tp:taxon-name><tp:taxon-name-part taxon-name-part-type="family">Plectopylidae</tp:taxon-name-part></tp:taxon-name> (<tp:taxon-name><tp:taxon-name-part taxon-name-part-type="class">Gastropoda</tp:taxon-name-part></tp:taxon-name>: <tp:taxon-name><tp:taxon-name-part taxon-name-part-type="order">Pulmonata</tp:taxon-name-part></tp:taxon-name>).</article-title><source>Genus</source><volume>25</volume>(<issue>3</issue>): <fpage>527</fpage>–<lpage>564</lpage>.</mixed-citation></ref><ref id="B67"><mixed-citation xmlns:xlink="http://www.w3.org/1999/xlink" xlink:type="simple"><person-group><name name-style="western"><surname>Schileyko</surname><given-names>AA</given-names></name></person-group> (<year>2011</year>) <article-title>Check-list of land pulmonate molluscs of Vietnam (<tp:taxon-name><tp:taxon-name-part taxon-name-part-type="class">Gastropoda</tp:taxon-name-part></tp:taxon-name>: <tp:taxon-name><tp:taxon-name-part taxon-name-part-type="order">Stylommatophora</tp:taxon-name-part></tp:taxon-name>).</article-title><source>Ruthenica</source><volume>21</volume>(<issue>1</issue>): <fpage>1</fpage>–<lpage>68</lpage>. <ext-link ext-link-type="uri" xlink:href="http://www.ruthenica.com/documents/vol21_Schileyko_1" xlink:type="simple">http://www.ruthenica.com/documents/vol21_Schileyko_1</ext-link>–68.pdf</mixed-citation></ref></ref-list></tp:taxon-treatment>
