# Supplementary material for: Systematics of the family Plectopylidae in Vietnam with additional information on Chinese taxa (Gastropoda, Pulmonata, Stylommatophora)
Source: Zookeys. 2015 Jan 20;(473):1–118. doi: 10.3897/zookeys.473.8659 (PMC4304041; doi:10.3897/zookeys.473.8659)
Supplement: XML Treatment for Halongella schlumbergeri [file zookeys.473.8659-treatment23.xml]

<!DOCTYPE tp:taxon-treatment
  PUBLIC "-//TaxonX//DTD Taxonomic Treatment Publishing DTD v0 20100105//EN" "tax-treatment-NSO.dtd">
<tp:taxon-treatment xmlns:tp="http://www.plazi.org/taxpub"><tp:treatment-meta><kwd-group><label>Taxon classification</label><kwd><named-content content-type="kingdom">Animalia</named-content></kwd><kwd><named-content content-type="order">Stylommatophora</named-content></kwd><kwd><named-content content-type="family">Plectopylidae</named-content></kwd></kwd-group><mixed-citation publication-type="journal"><person-group><name><surname>Páll-Gergely</surname><given-names>Barna</given-names></name><name><surname>Hunyadi</surname><given-names>András</given-names></name><name><surname>Ablett</surname><given-names>Jonathan</given-names></name><name><surname>Lương</surname><given-names>Hào Văn</given-names></name><name><surname>Fred Naggs</surname><given-names/></name><name><surname>Asami</surname><given-names>Takahiro</given-names></name></person-group><article-title>Systematics of the family <tp:taxon-name><tp:taxon-name-part taxon-name-part-type="family">Plectopylidae</tp:taxon-name-part></tp:taxon-name> in Vietnam with additional information on Chinese taxa (<tp:taxon-name><tp:taxon-name-part taxon-name-part-type="class">Gastropoda</tp:taxon-name-part></tp:taxon-name>, <tp:taxon-name><tp:taxon-name-part taxon-name-part-type="order">Pulmonata</tp:taxon-name-part></tp:taxon-name>, <tp:taxon-name><tp:taxon-name-part taxon-name-part-type="order">Stylommatophora</tp:taxon-name-part></tp:taxon-name>)</article-title><source>Zookeys</source><day>20</day><month>1</month><year>2015</year><volume>2015</volume><issue>473</issue><fpage>1</fpage><lpage>118</lpage><pub-id pub-id-type="doi">10.3897/zookeys.473.8659</pub-id></mixed-citation></tp:treatment-meta><tp:nomenclature><tp:taxon-name>
                            <tp:taxon-name-part taxon-name-part-type="genus">Halongella</tp:taxon-name-part>
                            <tp:taxon-name-part taxon-name-part-type="species">schlumbergeri</tp:taxon-name-part>
                        </tp:taxon-name><tp:taxon-authority>(Morlet, 1886a)</tp:taxon-authority><xref ref-type="fig" rid="F6">Figures 6A–D</xref><xref ref-type="fig" rid="F9">, 9M–N</xref><xref ref-type="fig" rid="F14">, 14H–N</xref><xref ref-type="fig" rid="F26">, 26</xref><xref ref-type="fig" rid="F29">, 29A–B</xref><xref ref-type="fig" rid="F29">, 29H</xref><xref ref-type="fig" rid="F30">, 30G–I</xref><xref ref-type="fig" rid="F33">, 33A–G</xref><xref ref-type="fig" rid="F36">, 36D–F</xref><xref ref-type="fig" rid="F45">, 45B</xref><!--PageBreak--><!--PageBreak--><tp:nomenclature-citation-list><tp:nomenclature-citation><tp:taxon-name><tp:taxon-name-part taxon-name-part-type="genus">Helix</tp:taxon-name-part> (<tp:taxon-name-part taxon-name-part-type="subgenus">Plectopylis</tp:taxon-name-part>) <tp:taxon-name-part taxon-name-part-type="species">Schlumbergeri</tp:taxon-name-part></tp:taxon-name><comment> Morlet 1886a, Journal de Conchyliologie, 34: 259, 272–274., Plate 12., Figs 2a–c. [“Baie d’Along et montagne de l’Éléphant”].</comment></tp:nomenclature-citation><tp:nomenclature-citation><tp:taxon-name><tp:taxon-name-part taxon-name-part-type="genus">Helix</tp:taxon-name-part> (<tp:taxon-name-part taxon-name-part-type="subgenus">Plectopylis</tp:taxon-name-part>) <tp:taxon-name-part taxon-name-part-type="species">Schlumbergeri</tp:taxon-name-part></tp:taxon-name><comment> Morlet 1886b, Diagnoses de mollusques terrestres et fluviatiles du Tonkin. 1–2.</comment></tp:nomenclature-citation><tp:nomenclature-citation><tp:taxon-name><tp:taxon-name-part taxon-name-part-type="genus">Plectopylis</tp:taxon-name-part> <tp:taxon-name-part taxon-name-part-type="species">Schlumbergeri</tp:taxon-name-part></tp:taxon-name><comment>, — Mabille 1887b, Bulletin de le Société Malacologique de France, 4: 101–102.</comment></tp:nomenclature-citation><tp:nomenclature-citation><tp:taxon-name><tp:taxon-name-part taxon-name-part-type="genus">Plectopylis</tp:taxon-name-part> <tp:taxon-name-part taxon-name-part-type="species">jovia</tp:taxon-name-part></tp:taxon-name><comment> Mabille 1887b, <bold>syn. n.</bold>, Bulletin de le Société Malacologique de France, 4: 99–100. [“Circa locum dictum Halong”].</comment></tp:nomenclature-citation><tp:nomenclature-citation><tp:taxon-name><tp:taxon-name-part taxon-name-part-type="genus">Helix</tp:taxon-name-part> <tp:taxon-name-part taxon-name-part-type="species">schlumbergeri</tp:taxon-name-part></tp:taxon-name><comment>, — Tryon 1887, Manual of Conchology. 2 (3): 166, Plate 36., Figs 25–28.</comment></tp:nomenclature-citation><tp:nomenclature-citation><tp:taxon-name><tp:taxon-name-part taxon-name-part-type="genus">Plectopylis</tp:taxon-name-part> <tp:taxon-name-part taxon-name-part-type="species">Schlumbergeri</tp:taxon-name-part></tp:taxon-name><comment>, — Ancey 1888, Le Naturaliste, 2(10): 72.</comment></tp:nomenclature-citation><tp:nomenclature-citation><tp:taxon-name><tp:taxon-name-part taxon-name-part-type="genus">Plectopylis</tp:taxon-name-part> <tp:taxon-name-part taxon-name-part-type="species">jovia</tp:taxon-name-part></tp:taxon-name><comment>, — Pilsbry 1893, Manual of Conchology..., 2 (8): 156–157.</comment></tp:nomenclature-citation><tp:nomenclature-citation><tp:taxon-name><tp:taxon-name-part taxon-name-part-type="genus">Plectopylis</tp:taxon-name-part> <tp:taxon-name-part taxon-name-part-type="species">villedaryi</tp:taxon-name-part></tp:taxon-name><comment>, — Pilsbry 1893, Manual of Conchology..., 2 (8): 158., Plate 43., Figs 36–39.</comment></tp:nomenclature-citation><tp:nomenclature-citation><tp:taxon-name><tp:taxon-name-part taxon-name-part-type="genus">Plectopylis</tp:taxon-name-part> <tp:taxon-name-part taxon-name-part-type="species">jovia</tp:taxon-name-part></tp:taxon-name><comment>, — Pilsbry 1894, Manual of Conchology...: 146., Plate 40., Figs 1–4.</comment></tp:nomenclature-citation><tp:nomenclature-citation><tp:taxon-name><tp:taxon-name-part taxon-name-part-type="genus">Plectopylis</tp:taxon-name-part> <tp:taxon-name-part taxon-name-part-type="species">schlumbergeri</tp:taxon-name-part></tp:taxon-name><comment>, — Gude 1897b, Science Gossip, 4: 138., Figs 58a–b. [“Halong Bay and Elephant Mountain, Tonkin”].</comment></tp:nomenclature-citation><tp:nomenclature-citation><tp:taxon-name><tp:taxon-name-part taxon-name-part-type="genus">Plectopylis</tp:taxon-name-part> <tp:taxon-name-part taxon-name-part-type="species">jovia</tp:taxon-name-part></tp:taxon-name><comment>, — Gude 1897b, Science Gossip, 4: 138–139., Figs 59a–b. [“Halong”].</comment></tp:nomenclature-citation><tp:nomenclature-citation><tp:taxon-name><tp:taxon-name-part taxon-name-part-type="genus">Plectopylis</tp:taxon-name-part> <tp:taxon-name-part taxon-name-part-type="species">schlumbergeri</tp:taxon-name-part></tp:taxon-name><comment>, — Gude 1899a, Science Gossip, 5: 332.</comment></tp:nomenclature-citation><tp:nomenclature-citation><tp:taxon-name><tp:taxon-name-part taxon-name-part-type="genus">Plectopylis</tp:taxon-name-part> <tp:taxon-name-part taxon-name-part-type="species">jovia</tp:taxon-name-part></tp:taxon-name><comment>, — Gude 1899a, Science Gossip, 5: 332.</comment></tp:nomenclature-citation><tp:nomenclature-citation><tp:taxon-name><tp:taxon-name-part taxon-name-part-type="genus">Plectopylis</tp:taxon-name-part> (<tp:taxon-name-part taxon-name-part-type="subgenus">Endoplon</tp:taxon-name-part>) <tp:taxon-name-part taxon-name-part-type="species">schlumbergeri</tp:taxon-name-part></tp:taxon-name><comment>, — Gude 1899c, Science Gossip, 4: 148.</comment></tp:nomenclature-citation><tp:nomenclature-citation><tp:taxon-name><tp:taxon-name-part taxon-name-part-type="genus">Plectopylis</tp:taxon-name-part> (<tp:taxon-name-part taxon-name-part-type="subgenus">Endoplon</tp:taxon-name-part>) <tp:taxon-name-part taxon-name-part-type="species">jovia</tp:taxon-name-part></tp:taxon-name><comment>, — Gude 1899c, Science Gossip, 4: 148.</comment></tp:nomenclature-citation><tp:nomenclature-citation><tp:taxon-name><tp:taxon-name-part taxon-name-part-type="genus">Plectopylis</tp:taxon-name-part> (<tp:taxon-name-part taxon-name-part-type="subgenus">Endoplon</tp:taxon-name-part>) <tp:taxon-name-part taxon-name-part-type="species">schlumbergeri</tp:taxon-name-part></tp:taxon-name><comment>, — Gude 1899d, Science Gossip, 6: 175.</comment></tp:nomenclature-citation><tp:nomenclature-citation><tp:taxon-name><tp:taxon-name-part taxon-name-part-type="genus">Plectopylis</tp:taxon-name-part> (<tp:taxon-name-part taxon-name-part-type="subgenus">Endoplon</tp:taxon-name-part>) <tp:taxon-name-part taxon-name-part-type="species">jovia</tp:taxon-name-part></tp:taxon-name><comment>, — Gude 1899d, Science Gossip, 6: 175.</comment></tp:nomenclature-citation><tp:nomenclature-citation><tp:taxon-name><tp:taxon-name-part taxon-name-part-type="genus">Plectopylis</tp:taxon-name-part> (<tp:taxon-name-part taxon-name-part-type="subgenus">Endoplon</tp:taxon-name-part>) <tp:taxon-name-part taxon-name-part-type="species">hirsuta</tp:taxon-name-part></tp:taxon-name><comment> Möllendorff 1901, <bold>syn. n.</bold>, Nachrichtsblatt der Deutschen Malakozoologischen Gesellschaft, 33 (5/6): 114–115. [“in insula Bah-mun”].</comment></tp:nomenclature-citation><tp:nomenclature-citation><tp:taxon-name><tp:taxon-name-part taxon-name-part-type="genus">Plectopylis</tp:taxon-name-part> <tp:taxon-name-part taxon-name-part-type="species">Schlumbergeri</tp:taxon-name-part></tp:taxon-name><comment>, — Gude 1901a, Journal de Conchyliologie, 49: 199.</comment></tp:nomenclature-citation><tp:nomenclature-citation><tp:taxon-name><tp:taxon-name-part taxon-name-part-type="genus">Plectopylis</tp:taxon-name-part> <tp:taxon-name-part taxon-name-part-type="species">Villedaryi</tp:taxon-name-part></tp:taxon-name><comment>, — Gude 1901a, Journal de Conchyliologie, 49: 212. [“Llots de la baie d’Along”].</comment></tp:nomenclature-citation><tp:nomenclature-citation><tp:taxon-name><tp:taxon-name-part taxon-name-part-type="genus">Plectopylis</tp:taxon-name-part> <tp:taxon-name-part taxon-name-part-type="species">jovia</tp:taxon-name-part></tp:taxon-name><comment>, — Gude 1901b, Journal of Malacology, 8: 47–48., Figs 1a–b.</comment></tp:nomenclature-citation><tp:nomenclature-citation><tp:taxon-name><tp:taxon-name-part taxon-name-part-type="genus">Plectopylis</tp:taxon-name-part> <tp:taxon-name-part taxon-name-part-type="species">schlumbergeri</tp:taxon-name-part></tp:taxon-name><comment>, — Gude 1901b, Journal of Malacology, 8: 47–48., Figs 2a–b.</comment></tp:nomenclature-citation><tp:nomenclature-citation><tp:taxon-name><tp:taxon-name-part taxon-name-part-type="genus">Plectopylis</tp:taxon-name-part> <tp:taxon-name-part taxon-name-part-type="species">villedaryi</tp:taxon-name-part></tp:taxon-name><comment>, — Gude 1901b, Journal of Malacology, 8: 47–48., Figs 3a–b.</comment></tp:nomenclature-citation><tp:nomenclature-citation><tp:taxon-name><tp:taxon-name-part taxon-name-part-type="genus">Plectopylis</tp:taxon-name-part> <tp:taxon-name-part taxon-name-part-type="species">pilsbryana</tp:taxon-name-part></tp:taxon-name><comment> Gude 1901c, <bold>syn. n.</bold>, Journal of Malacology, 8: 110., [“Lang-Son, Bac-Ninh (Vathelet). Isles in Along Bay (Messager). Tonkin (Fruhstorfer)”].</comment></tp:nomenclature-citation><tp:nomenclature-citation><tp:taxon-name><tp:taxon-name-part taxon-name-part-type="genus">Plectopylis</tp:taxon-name-part> (<tp:taxon-name-part taxon-name-part-type="subgenus">Endoplon</tp:taxon-name-part>) <tp:taxon-name-part taxon-name-part-type="species">hirsuta</tp:taxon-name-part></tp:taxon-name><comment>, — Gude 1901c, Journal of Malacology, 8: 111–112., Figs 1a–f. [“Island Bah-Mung”].</comment></tp:nomenclature-citation><tp:nomenclature-citation><tp:taxon-name><tp:taxon-name-part taxon-name-part-type="genus">Plectopylis</tp:taxon-name-part> (<tp:taxon-name-part taxon-name-part-type="subgenus">Endoplon</tp:taxon-name-part>) <tp:taxon-name-part taxon-name-part-type="species">jovia</tp:taxon-name-part></tp:taxon-name><comment>, — Gude 1901c, Journal of Malacology, 8: 111–112., Figs 1a–f.</comment></tp:nomenclature-citation><tp:nomenclature-citation><tp:taxon-name><tp:taxon-name-part taxon-name-part-type="genus">Plectopylis</tp:taxon-name-part> <tp:taxon-name-part taxon-name-part-type="species">Schlumbergeri</tp:taxon-name-part></tp:taxon-name><comment>, — Dautzenberg &amp; Fischer 1905a, Journal de Conchyliologie, 53: 93.</comment></tp:nomenclature-citation><tp:nomenclature-citation><tp:taxon-name><tp:taxon-name-part taxon-name-part-type="genus">Plectopylis</tp:taxon-name-part> <tp:taxon-name-part taxon-name-part-type="species">jovia</tp:taxon-name-part></tp:taxon-name><comment>, — Dautzenberg &amp; Fischer 1905a, Journal de Conchyliologie, 53: 93.</comment></tp:nomenclature-citation><tp:nomenclature-citation><tp:taxon-name><tp:taxon-name-part taxon-name-part-type="genus">Plectopylis</tp:taxon-name-part> <tp:taxon-name-part taxon-name-part-type="species">Villedaryi</tp:taxon-name-part></tp:taxon-name><comment>, — Dautzenberg &amp; Fischer 1905a, Journal de Conchyliologie, 53: 93.</comment></tp:nomenclature-citation><tp:nomenclature-citation><tp:taxon-name><tp:taxon-name-part taxon-name-part-type="genus">Gudeodiscus</tp:taxon-name-part> <tp:taxon-name-part taxon-name-part-type="species">schlumbergeri</tp:taxon-name-part></tp:taxon-name><comment>, — Páll-Gergely &amp; Hunyadi 2013, Archiv für Molluskenkunde 142 (1): 8.</comment></tp:nomenclature-citation><tp:nomenclature-citation><tp:taxon-name><tp:taxon-name-part taxon-name-part-type="genus">Gudeodiscus</tp:taxon-name-part> <tp:taxon-name-part taxon-name-part-type="species">pilsbryana</tp:taxon-name-part></tp:taxon-name><comment>, — Páll-Gergely &amp; Hunyadi 2013, Archiv für Molluskenkunde, 142 (1): 8.</comment></tp:nomenclature-citation><tp:nomenclature-citation><tp:taxon-name><tp:taxon-name-part taxon-name-part-type="genus">Gudeodiscus</tp:taxon-name-part> <tp:taxon-name-part taxon-name-part-type="species">jovius</tp:taxon-name-part></tp:taxon-name><comment>, — Páll-Gergely &amp; Hunyadi 2013, Archiv für Molluskenkunde, 142 (1): 8.</comment></tp:nomenclature-citation><tp:nomenclature-citation><tp:taxon-name><tp:taxon-name-part taxon-name-part-type="genus">Gudeodiscus</tp:taxon-name-part> <tp:taxon-name-part taxon-name-part-type="species">hirsutus</tp:taxon-name-part></tp:taxon-name><comment>, — Páll-Gergely &amp; Hunyadi 2013, Archiv für Molluskenkunde, 142 (1): 8.</comment></tp:nomenclature-citation><!--PageBreak--></tp:nomenclature-citation-list></tp:nomenclature><tp:treatment-sec sec-type="Types examined"><title>Types examined.</title><p>Llots de la Baie d’Along, leg. Messager (n. 23.), MNHN IM-2010-12119. (cited in Journal de Conchyliologie, 49: 212. as <italic><tp:taxon-name><tp:taxon-name-part taxon-name-part-type="species">villedaryi</tp:taxon-name-part></tp:taxon-name></italic>); Tonkin, Halong, leg. l’Abbé Vathelet, MNHN 24580 (one adult and one juvenile syntypes of <italic><tp:taxon-name><tp:taxon-name-part taxon-name-part-type="species">jovia</tp:taxon-name-part></tp:taxon-name></italic>, Figure <xref ref-type="fig" rid="F6">6B</xref>); Tonkin, NHMUK 1922.8.29.52 (holotype of <italic><tp:taxon-name><tp:taxon-name-part taxon-name-part-type="species">pilsbryana</tp:taxon-name-part></tp:taxon-name></italic>, Figure <xref ref-type="fig" rid="F6">6C</xref>); Tonkin, MNHN 24582 (2 syntypes of <italic><tp:taxon-name><tp:taxon-name-part taxon-name-part-type="species">schlumbergeri</tp:taxon-name-part></tp:taxon-name></italic>, Figure <xref ref-type="fig" rid="F6">6A</xref>); Tonkin, Bah-Mun, coll. Möllendorff ex Fruhstorfer, SMF 9277 (lectotype of <italic><tp:taxon-name><tp:taxon-name-part taxon-name-part-type="species">hirsuta</tp:taxon-name-part></tp:taxon-name></italic>, Figure <xref ref-type="fig" rid="F6">6D</xref>); same data, SMF 9278 (2 paralectotypes of <italic><tp:taxon-name><tp:taxon-name-part taxon-name-part-type="species">hirsuta</tp:taxon-name-part></tp:taxon-name></italic>).</p></tp:treatment-sec><tp:treatment-sec sec-type="Museum material examined"><title>Museum material examined.</title><p>Tonkin, That-Khé, coll. Dosch ex Rolle ex Messager, SMF 341737/2; Tonkin, ex Fruhstorfer, SMF 150132/2; Tonkin, Tafel Insel, ex Fruhstorfer, H. 126, SMF 150131/2; Tonkin, Isle de la Table, coll. Ehrmann ex Webb, W. F., SMF 150130/3; Tonkin, Isle de la Table, coll. Ehrmann ex Webb, W. F., SMF 150124/1; Tonkin, coll. Ehrmann ex Fruhstorfer, H., SMF 150123/1; Tonkin, rochers de Kuy-Dong-Kay, coll. Jaeckel, S. H., SMF 207677/2; Tonkin, Isle de la Table, SMF 207678/1; Tonkin, rochers de Nuy-Dong-Nay, coll. Schlickum 3969 ex Staid (?), SMF 277560/2; Tonkin, Than-Moi, coll. Jaeckel, S. H., SMF 207670/4; Tonkin, rochers de Nuy-Dong-Nuy, coll. Pfeiffer, K. L. ex Sundler, October 1940, SMF 102825/2; Tonkin, Ile de la Table, Baie d’Along, SMF 294868/2; Tonkin, coll. Dosch ex Rolle, SMF 172096/2; Tonkin, Ile de la Table, coll. Dosch ex Rolle ex Webb, SMF 172094/2; Tonkin, Ile des Merveilles, coll. Möllendorff ex <!--PageBreak-->Fruhstorfer 130, SMF 150129/2; Tonkin, Hai-fong, coll. Möllendorff ex Fruhstrofer, SMF 150128/1; Hongay, leg. Drimmer, 09.11.1986. ex Kovács, Gy., HNHM 67079/2; Hongay, leg. Drimmer, 09.11.1986., HNHM 78324/4; Nuy Dong Nay, leg. Drimmer, HNHM 67068/1; Tonkin: Roches de Nuy-Dong-Nay HNHM 37877/2; Tonkin, coll. Mansuy, MNHN-IM-2012-2260/4; Tonkin, coll. Sayer 1969, MNHN-IM-2012-2261/1; Tonkin, leg. abbe Wathelet, MNHN-IM-2012-2262/3; Baie d’Along, Ile de le Table, coll. Lavezzari ex Bernays, MNHN-IM-2012-2264/3; Tonkin, coll. Balansa 1887, MNHN-IM-2012-2269/4; Baie d’Halong, excoll. labo. de Géologie de la Sorbonne (entrée 1952), MNHN-IM-2012-2271/2; Baie d’Halong, coll. Staadt, 1969, MNHN-IM-2012-2280/1 juvenile shell; Baie d’Along, Ile de la Table, MNHN-IM-2012-2289/3; Tonkin, coll. Staadt 1969, MNHN-<!--PageBreak-->IM-2012-2291/24; Tonkin, coll. Balansa 1887, MNHN-IM-2012-2294/4; Halong, MNHN-IM-2012-2295/2; Grotte des Merveilles, coll. Saurin, MNHN-IM-2012-2299/7; Tonkin, coll. Letellier, 1949, MNHN-IM-2012-2304/1; Halong Bay, leg. Messager, MNHN-IM-2012-2316/1; Halong Bay, leg. Messager, MNHN-IM-2012-2317/4; Halong Bay, leg. Messager, MNHN-IM-2012-2322/4; No locality, leg. V. Demange, 29.01.1931, coll. Staadt, 1969, MNHN-IM-2012-2329/298; Tonkin, coll. Denis, MNHN-IM-2012-2332/6; Rochers de Nuy-Dong-Nay, MNHN-IM-2012-2481/529; Tonkin, coll. Staadt. 1969, MNHN-IM-2012-2444/366; Dong-Trien, coll. Blaise, 1902, MNHN-IM-2012-2347/1; Dong-Trien, coll. Blaise, 1903, MNHN-IM-2012-2348/1; Ile de la Table, coll. Staadt, 1969, MNHN-IM-2012-2350/4; Ile Krieu, coll. Blaise, MNHN-IM-2012-2362/2 juvenile shells; Lang-Son, coll. Letellier, 1949, MNHN-IM-2012-2366/1; Ile de la Table, coll. Demange, MNHN-IM-2012-2367/5; Dong-Trieu, coll. Blaise, MN<!--PageBreak-->HN-IM-2012-2368/2; Halong Bay, leg. Messager, MNHN-IM-2012-2369/3; Halong Bay, leg. Messager, MNHN-IM-2012-2370/3; Halong Bay, leg. Messager, MNHN-IM-2012-2375/6; Tonkin, coll. Fischer, ex Crosse, MNHN-IM-2012-2380/2; Ilots de la Baie d’Along, leg. Messager, MNHN-IM-2012-2381/2; Tonkin, leg. Messager, MNHN-IM-2012-2388/1; Tonkin, coll. Lucas, Acc. no. 2351, NHMUK 20130622/2; Hanoi, Ile de la Table, coll. Biggs, H.E.J. ex Tomlin, 1931, Acc. no. 2258, NHMUK 20130623/8; Tonkin, coll. Salisbury ex Beddome, NHMUK 20130624/1; Tonkin, Ile de la Table, NHMUK 20130625/4; Tonkin, Ile de la Table, NHMUK 1901.12.12.211–212/2; Tonkin, Ile des Merveilles, NHMUK 1901.12.12.232–233/2; Tonquin, NHMUK 1889.9.23.1. (2 shells); Tonkin, Bah-Mun, coll. Dosch ex Rolle, SMF 172085/2 (“<!--PageBreak--><italic><tp:taxon-name><tp:taxon-name-part taxon-name-part-type="species">hirsuta</tp:taxon-name-part></tp:taxon-name></italic>”); Tonkin, Bah-Mun, coll. Ehrmann ex Fruhstorfer, SMF 150137/2 (“<italic><tp:taxon-name><tp:taxon-name-part taxon-name-part-type="species">hirsuta</tp:taxon-name-part></tp:taxon-name></italic>”); Bah-Mun, leg. Fruhstorfer, 29.10.1900, RBINS/2 (“<italic><tp:taxon-name><tp:taxon-name-part taxon-name-part-type="species">hirsuta</tp:taxon-name-part></tp:taxon-name></italic>”); Golfe de Tonkin, coll. Achat Boubée, MNHN-IM-2012-2307/1 (“<italic><tp:taxon-name><tp:taxon-name-part taxon-name-part-type="species">hirsuta</tp:taxon-name-part></tp:taxon-name></italic>”); Tonkin, coll. Salisbury ex Beddome, NHMUK 20110254/1 (“<italic><tp:taxon-name><tp:taxon-name-part taxon-name-part-type="species">hirsuta</tp:taxon-name-part></tp:taxon-name></italic>”); Tonkin, coll. Rolle, 4/11/01-25, NHMUK 20110264/3 (“<italic><tp:taxon-name><tp:taxon-name-part taxon-name-part-type="species">hirsuta</tp:taxon-name-part></tp:taxon-name></italic>”); Tonkin, NHMUK 1916.3.16.10/1 (“<italic><tp:taxon-name><tp:taxon-name-part taxon-name-part-type="species">hirsuta</tp:taxon-name-part></tp:taxon-name></italic>”); Tonkin, Bah-Mun, NHMUK 1901.12.23.32–34/3 (“<italic><tp:taxon-name><tp:taxon-name-part taxon-name-part-type="species">hirsuta</tp:taxon-name-part></tp:taxon-name></italic>”); Tonkin, That-Khé, coll. Werner ex Rolle, NHMW 75000/E/7814/2; Tonkin, That-Khé, coll. Klemm, NHMW 79000/K/17484/3; Golf de Tonking, Ile de la Table, coll. Edlauer, NHMW 75000/E/14744/2; Tonkin, Ile Table, coll. Rušnov, NHMW 92583/2; Ile de la Table, Ban Valong (?), coll. Oberwimmer ex Caziot, NHMW 71640/O/9650/2; Tonkin, Ile de la Table, NHMW 92582/2; Tonkin, coll. Fruhstorfer, NHMW 40849/1; Tonkin, That-Ke, coll. Wagner ex Messager, NHMW 103351/2 (mixed sample with <italic><tp:taxon-name><tp:taxon-name-part taxon-name-part-type="species">dautzenbergi</tp:taxon-name-part></tp:taxon-name></italic>); Tonkin, NHMW 46025/1 (“<italic><tp:taxon-name><tp:taxon-name-part taxon-name-part-type="species">hirsutus</tp:taxon-name-part></tp:taxon-name></italic>”); Cha-Ban, Baie d’Along, Tonkin, coll.Steenberg, ZMUC-GAS-1814/2.</p></tp:treatment-sec><tp:treatment-sec sec-type="New material examined"><title>New material examined.</title><p><bold>20081119A</bold> Hải Phòng Province, Hải Phòng City, Cát Bà Isl., Cát Bà Nat. Park, beyond Mây Bầu, ca 160 m, <named-content xmlns:xlink="http://www.w3.org/1999/xlink" content-type="dwc:verbatimCoordinates" xlink:type="simple">20°47.763'N, 107°00.758'E</named-content>, leg. Ohara, K. 19.11.2008., PGB/2, OK/13; <bold>20071122B</bold> same data, leg. Okubo, K., 22.11.2007., PGB/2; <bold>20071122A</bold> Hải Phòng Province, Hải Phòng city, Cát Bà Island, Cát Bà Nat. Park, near pass in front of Mây Bầu, ca 100 m, <named-content xmlns:xlink="http://www.w3.org/1999/xlink" content-type="dwc:verbatimCoordinates" xlink:type="simple">20°47.81769'N, 107°00.42256'E</named-content>, leg. Ohara, K., 22.11.2007., OK/4, PGB/1; <bold>20081118A</bold> Quảng Ninh Province, Hạ Long Bay, Đầu Gỗ Isl., near Đầu Gỗ Cave, ca 15 m, <named-content xmlns:xlink="http://www.w3.org/1999/xlink" content-type="dwc:verbatimCoordinates" xlink:type="simple">20°54.696'N, 107°01.069'E</named-content>, leg. Ohara, K., 18.11.2008., OK/14, PGB/2; <bold>GS25</bold> Quảng Ninh Prov<!--PageBreak-->ince, Hạ Long Bay, Đầu Gỗ Cave, N. Đầu Gỗ Island, in leaf litter in limestone crackings, leg. Grego, J., 08.04.2012., PGB/1 broken specimen; <bold>20071122C</bold> Hải Phòng City, Cát Bà Island, Cát Bà N.P., beyond Mây Bầu peak, 165 m, <named-content xmlns:xlink="http://www.w3.org/1999/xlink" content-type="dwc:verbatimCoordinates" xlink:type="simple">20°47.70504'N, 107°00.85709'E</named-content>, leg. Ohara, K., 22.11.2007., PGB/1; <bold>MAA7</bold> Quảng Ninh Province, Hạ Long Bay Area, Áng Dù Island, <named-content xmlns:xlink="http://www.w3.org/1999/xlink" content-type="dwc:verbatimCoordinates" xlink:type="simple">20°47.61'N, 107°08.05'E</named-content>, coll. Maassen, W.J.M., 15.09.2003., PGB/2, WM/8; <bold>MAA8</bold> Hải Phòng Province, Cát Bà Island, half way path lake Ao Ek and Park HQ, <named-content xmlns:xlink="http://www.w3.org/1999/xlink" content-type="dwc:verbatimCoordinates" xlink:type="simple">20°47.45'N, 107°00.00'E</named-content>, leg. Vermeulen, J., coll. Maassen, W.J.M., 27.09.2003. (2 shells); <bold>MAA11</bold> Quảng Ninh Province, Hạ Long Bay Area, Tiên Ông Cave on Hang Trai? Island, collected near the entrance of the cave, <named-content xmlns:xlink="http://www.w3.org/1999/xlink" content-type="dwc:verbatimCoordinates" xlink:type="simple">20°48.96'N, 107°07.33'E</named-content>, coll. Maassen, W.J.M. 06.09.2003., (1 shell).; <bold>no code</bold> Quảng Ninh Province, Hạ Long Bay area, Cây Chanh Island, Cống Đỏ area, <named-content xmlns:xlink="http://www.w3.org/1999/xlink" content-type="dwc:verbatimCoordinates" xlink:type="simple">20°52.56'N, 107°11.14'E</named-content>, leg. Hemmen, Ch. &amp; J., 2003, PGB/2 shells+1jb; <bold>MAA5</bold> same data, coll. Maassen, W.J.M., 13.09.2003., PGB/2, WM/14; <bold>MAA2</bold> Quảng Ninh Province, Hạ Long Bay Area, Cống Đỏ Isl., NE coast, <named-content xmlns:xlink="http://www.w3.org/1999/xlink" content-type="dwc:verbatimCoordinates" xlink:type="simple">20°52.44'N, 107°12.10'E</named-content>, leg. Vermeulen, J., 03.10.2003., coll. Maassen, W.J.M., WM/2; <bold>MAA3</bold> Quảng Ninh Prov<!--PageBreak-->ince, Hạ Long Bay Area, unnamed island in Cống Đỏ area, <named-content xmlns:xlink="http://www.w3.org/1999/xlink" content-type="dwc:verbatimCoordinates" xlink:type="simple">20°52.47'N, 107°11.72'E</named-content>, coll. Maassen, W.J.M., 03.10.2003., PGB/1, WM/3); <bold>MAA4</bold> Quảng Ninh Province, unnamed island in Đảo Mới Temper area, <named-content xmlns:xlink="http://www.w3.org/1999/xlink" content-type="dwc:verbatimCoordinates" xlink:type="simple">20°55.69'N, 107°09.40'E</named-content>, coll. Maassen, W.J.M., 13.09.2003., PGB/2, WM/18; <bold>MAA6</bold> Quảng Ninh Province, Hạ Long Bay Area, Phao Trong Island, <named-content xmlns:xlink="http://www.w3.org/1999/xlink" content-type="dwc:verbatimCoordinates" xlink:type="simple">20°49.80'N, 107°08.32'E</named-content>, coll. Maassen, W.J.M., 11.09.2003., PGB/1, WM/5; <bold>2012/26</bold> Hải Phòng Province, Ðảo Cát Bà (island), Cát Bà Nat. Park, 500 m from the entrance towards Ao Ếch, 60 m, <named-content xmlns:xlink="http://www.w3.org/1999/xlink" content-type="dwc:verbatimCoordinates" xlink:type="simple">20°47.945'N, 106°59.653'E</named-content>, leg. Hunyadi, A., 22.05.2012., HA/1+2jb; <bold>2012/28</bold> Hải Phòng Province, Ðảo Cát Bà, Cát Bà Nat. Park, Ao Ếch 500 m towards Mây Bầu, 60 m, leg. Hunyadi, A., 22.05.2012., HA/25+1jb; <bold>2012/32</bold> Quảng Ninh Province, Đèo Bụt (pass) 1 km towards Cẩm Phả, right side of the road, 10 m, <named-content xmlns:xlink="http://www.w3.org/1999/xlink" content-type="dwc:verbatimCoordinates" xlink:type="simple">20°58.680'N, 107°11.089'E</named-content>, leg. Hunyadi, A., 23.05.2012., HA/11+1jb; <bold>2012/34</bold> Quảng Ninh Province, ÐảoTrà Bản (island), Cảng Bản Sen (harbour) 1.5 km towards Cảng Tân Lập (harbour), right side of the road, 30 m, <named-content xmlns:xlink="http://www.w3.org/1999/xlink" content-type="dwc:verbatimCoordinates" xlink:type="simple">20°56.943'N, 107°29.772'E</named-content>, leg. Hunyadi, A., 24.05.2012., HA/84+3jb; <bold>2012/35</bold> Quảng Ninh Province, ÐảoTrà Bản (island), Cảng Bản Sen <!--PageBreak-->(harbour) towards the Cảng Tân Lập (harbour) cross, 200 m, right side of the road, 35 m, <named-content xmlns:xlink="http://www.w3.org/1999/xlink" content-type="dwc:verbatimCoordinates" xlink:type="simple">20°56.456'N, 107°29.870'E</named-content>, leg. Hunyadi, A., 24.05.2012., HA/12; <bold>Vn11-172</bold> Hải Phòng Province, Cát Bà Island, behind cemetery of Gia Luận village, <named-content xmlns:xlink="http://www.w3.org/1999/xlink" content-type="dwc:verbatimCoordinates" xlink:type="simple">20°50.092'N, 106°58.560'E</named-content>, leg. Hemmen, Ch. &amp; J., 10.04.2011., HE/6 (anatomically examined); <bold>Vn11-173</bold> Hải Phòng Province, Cát Bà Island, at km 4 road Gia Luận village to Cát Bà village, <named-content xmlns:xlink="http://www.w3.org/1999/xlink" content-type="dwc:verbatimCoordinates" xlink:type="simple">20°49.991'N, 106°58.382'E</named-content>, leg. Hemmen, Ch. &amp; J., 10.04.2011., HE/11, PGB/1 (in ethanol); <bold>Vn11-174</bold> Hải Phòng Province, Cát Bà Island, between Hiền Hào and Cát Bà village near Xuân Đán, <named-content xmlns:xlink="http://www.w3.org/1999/xlink" content-type="dwc:verbatimCoordinates" xlink:type="simple">20°45.479'N, 106°58.556'E</named-content>, leg. Hemmen, Ch. &amp; J., 10.04.2011., HE/8; <bold>Vn11-175</bold> Hải Phòng Province, Cát Bà Island, between Hiền Hào and entrance of Cát Bà N.P. (road over Hiền Hào), <named-content xmlns:xlink="http://www.w3.org/1999/xlink" content-type="dwc:verbatimCoordinates" xlink:type="simple">20°47.681'N, 106°59.068'E</named-content>, leg. Hemmen, Ch. &amp; J., 11.04.2011., HE/4; <bold>Vn11-38A</bold> Hải Phòng Province, Cát Bà Island, Hoa Cương Cave (=Dong Da Hoang?), near Gia Luận, ca. 30 m, <named-content xmlns:xlink="http://www.w3.org/1999/xlink" content-type="dwc:verbatimCoordinates" xlink:type="simple">20°50.268'N, 106°59.019'E</named-content>, leg. Hemmen, Ch. &amp; J., 10.04.2011., HE/5; <bold>Vn11-165</bold> Quảng Ninh Province, ca. 8.3 km west of Cẩm Phả ca 200 m right of road 18 (no GPS-data), leg. Hemmen, Ch. &amp; J., 03.04.2011., HE/1; <bold>VERM1</bold> Cát Bà, Hải Phòng Province, Cát Bà Island, path from Nat. Park HQ to lake Ao Ek, <named-content xmlns:xlink="http://www.w3.org/1999/xlink" content-type="dwc:verbatimCoordinates" xlink:type="simple">20°47.45'N, 107°00.45'E</named-content>, Pri<!--PageBreak-->mary forest on limestone. Mainly handpicked. leg. Vermeulen, J.J. &amp; Whitten, A.J., 25.09.1998, NHMUK 19991447/4; <bold>VERM3</bold> Hạ Long Quảng Ninh Province, Hạ Long-Cẩm Phả area. Limestone hill S of Hạ Long, with marked regrowth and bamboo thickets, <named-content xmlns:xlink="http://www.w3.org/1999/xlink" content-type="dwc:verbatimCoordinates" xlink:type="simple">20°57.00'N, 107°04.43'E</named-content>, handpicked + soil sample, leg. Vermeulen, J.J. &amp; Whitten, A.J., 28.09.1998 ex Vermeulen, nr. 6527, NHMUK 19991445/3; <bold>20071122D</bold> Hải Phòng Province, Hải Phòng City, Cát Bà Island, Cát Bà Nat. Park, between Cát Bà N.P., ranger st. and Quan Y, GPS not recorded, leg. Ohara, K, Okubo, K. &amp; Otani, J. U., 22.11.2007., coll PGB (in ethanol, anatomically examined).</p></tp:treatment-sec><tp:treatment-sec sec-type="Diagnosis"><title>Diagnosis.</title><p>Shell medium-sized to very large, thick shelled, almost smooth or with very fine periostracal ribs; apertural lip well-developed; apertural fold long, more or less equally long in its total length, connected to the callus. Parietal wall with missing or short anterior lamella (always distant from the upper plica) and well-developed posterior lamella; palatal plicae depressed Z-shaped.</p></tp:treatment-sec><tp:treatment-sec sec-type="Measurements"><title>Measurements</title><p>(in mm). D = 16.6–17.1, H = 8.3–8.5 (n=2, MAA5); D = 17.4–19.9, H = 7.9–9.2 (n=2, MAA4); D = 16.1–19.8, H = 7–9.4 (n=2, MAA6); D = 23.1–23.4, H = 10.8–11 (n=2, 20081119A); D = 24.8–25.6, H = 11.7–13 (n=4, Vn11-<!--PageBreak-->174); D = 26–28.1, H = 12.8–13.1 (n=3, Vn11-175); D = 16.9–17.4, H = 8.2–8.4 (n=3, NHMUK 20110264, “<italic><tp:taxon-name><tp:taxon-name-part taxon-name-part-type="species">hirsuta</tp:taxon-name-part></tp:taxon-name></italic>”); D = 16.5–17.3, H = 8.1–8.5 (n=3, NHMUK 1901.12.23.32–34, “<italic><tp:taxon-name><tp:taxon-name-part taxon-name-part-type="species">hirsuta</tp:taxon-name-part></tp:taxon-name></italic>”) (see also Figure <xref ref-type="fig" rid="F44">44</xref>).</p></tp:treatment-sec><tp:treatment-sec sec-type="Differential diagnosis"><title>Differential diagnosis.</title><!--PageBreak--><p><italic><tp:taxon-name><tp:taxon-name-part taxon-name-part-type="genus">Gudeodiscus</tp:taxon-name-part> <tp:taxon-name-part taxon-name-part-type="species">dautzenbergi</tp:taxon-name-part></tp:taxon-name></italic> and some populations of <italic><tp:taxon-name><tp:taxon-name-part taxon-name-part-type="genus">Gudeodiscus</tp:taxon-name-part> <tp:taxon-name-part taxon-name-part-type="species">villedaryi</tp:taxon-name-part></tp:taxon-name></italic> resemble <italic><tp:taxon-name><tp:taxon-name-part taxon-name-part-type="genus">Halongella</tp:taxon-name-part> <tp:taxon-name-part taxon-name-part-type="species">schlumbergeri</tp:taxon-name-part></tp:taxon-name></italic> in terms of general, but the inner lamellae are entirely different, namely, <italic><tp:taxon-name><tp:taxon-name-part taxon-name-part-type="genus">Gudeodiscus</tp:taxon-name-part> <tp:taxon-name-part taxon-name-part-type="species">dautzenbergi</tp:taxon-name-part></tp:taxon-name></italic> and <italic><tp:taxon-name><tp:taxon-name-part taxon-name-part-type="genus">Gudeodiscus</tp:taxon-name-part> <tp:taxon-name-part taxon-name-part-type="species">villedaryi</tp:taxon-name-part></tp:taxon-name></italic> have strong, well-developed anterior lamella with an anteriorly elongated lower “leg”, whereas most <italic><tp:taxon-name><tp:taxon-name-part taxon-name-part-type="genus">Halongella</tp:taxon-name-part> <tp:taxon-name-part taxon-name-part-type="species">schlumbergeri</tp:taxon-name-part></tp:taxon-name></italic> shells lack the anterior lamella. It is possible to distinguish <italic><tp:taxon-name><tp:taxon-name-part taxon-name-part-type="genus">Halongella</tp:taxon-name-part> <tp:taxon-name-part taxon-name-part-type="species">schlumbergeri</tp:taxon-name-part></tp:taxon-name></italic> from the other two species without breaking the shell, on the basis of the long apertural fold reaching the callus, which is short in <italic><tp:taxon-name><tp:taxon-name-part taxon-name-part-type="genus">Gudeodiscus</tp:taxon-name-part> <tp:taxon-name-part taxon-name-part-type="species">dautzenbergi</tp:taxon-name-part></tp:taxon-name></italic> and <italic><tp:taxon-name><tp:taxon-name-part taxon-name-part-type="genus">Gudeodiscus</tp:taxon-name-part> <tp:taxon-name-part taxon-name-part-type="species">villedaryi</tp:taxon-name-part></tp:taxon-name></italic>, and has an elevated “knob” part in some distance from the callus. See also under <italic><tp:taxon-name><tp:taxon-name-part taxon-name-part-type="genus">Halongella</tp:taxon-name-part> <tp:taxon-name-part taxon-name-part-type="species">fruhstorferi</tp:taxon-name-part></tp:taxon-name></italic>.</p></tp:treatment-sec><tp:treatment-sec sec-type="Intraspecific diversity"><title>Intraspecific diversity.</title><p>The species is very variable in terms of shell size and the formation of plicae and lamellae on the parietal wall.</p></tp:treatment-sec><tp:treatment-sec sec-type="Description of the genitalia"><title>Description of the genitalia.</title><p>Two specimens were examined anatomically each from one of two different samples. “Specimen1”: Hải Phòng Province, Cát Bà Island, behind cemetery of Gia Luận village, <named-content xmlns:xlink="http://www.w3.org/1999/xlink" content-type="dwc:verbatimCoordinates" xlink:type="simple">20°50.092'N, 106°58.560'E</named-content>, leg. Hemmen, Ch. &amp; J., 10.04.2011. (with embryo in its uterus, Figures <xref ref-type="fig" rid="F26">26</xref>, <xref ref-type="fig" rid="F29">29H</xref>, <xref ref-type="fig" rid="F33">33B, F</xref>); “Specimen2”: Hải Phòng Province, Hải Phòng City, Cát Bà Island, Cát Bà Nat. Park, between Cát Bà N.P., ranger st. and Quan Y, GPS not recorded, leg. Ohara, K, Okubo, K. &amp; Otani, J. U., 22.11.2007. (without embryo in its uterus, Figures <xref ref-type="fig" rid="F29">29A–B</xref>, <xref ref-type="fig" rid="F30">30G–I</xref>, <xref ref-type="fig" rid="F33">33A, C–E, G</xref>).</p><!--PageBreak--><p>Penis relatively long, slimmer proximally and slightly thicker distally; inner wall with several (16–18) parallel running folds (Figures <xref ref-type="fig" rid="F29">29A–B</xref>); between the folds flat, T-shaped calcareous granules were found (both specimens had granules between the folds, see Figures <xref ref-type="fig" rid="F30">30G–I</xref>); epiphallus of similar length to the penis, proximally thicker than distally; its inner wall with six parallel folds; on the distal portion of the epiphallus the longitudinal folds have several perpendicular projections which overlap with those of the neighbouring fold (Figures <xref ref-type="fig" rid="F29">29H</xref>); penial caecum absent, the retractor muscle inserts on the penis-epiphallus transition. Vagina long, with a weak vaginal bulb; it is attached to the body wall with several filaments of connective tissue; inner wall of the vagina with 6–11 parallel, rather regular longitudinal folds; in “Specimen2” there are several, translucent calcareous granules on the folds; the granules have a widened base portion which attaches to the folds, and an apical part with some (1–10) pointed needles (Figure <xref ref-type="fig" rid="F33">33A, C–E, G</xref>); “Specimen1” had tiny rounded granules (“sand”) in the vagina lumen, not attached to the vagina wall (Figure <xref ref-type="fig" rid="F33">33F</xref>); stalk of the gametolytic <!--PageBreak-->sac with conspicuously thickened gametolytic sac is longer than the much slimmer diverticulum.</p></tp:treatment-sec><tp:treatment-sec sec-type="Radula"><title>Radula.</title><p>See Table <xref ref-type="table" rid="T6">6</xref> and Figures <xref ref-type="fig" rid="F36">36D–F</xref>.</p></tp:treatment-sec><tp:treatment-sec sec-type="Distribution"><title>Distribution</title><p>(see Figures <xref ref-type="fig" rid="F40">40</xref> and <xref ref-type="fig" rid="F44">44</xref>). The species has only been recorded in the Hạ Long Bay area (Hải Phòng and Quảng Ninh provinces).</p></tp:treatment-sec><tp:treatment-sec sec-type="Remarks"><title>Remarks.</title><p><xref ref-type="bibr" rid="B31">Gude (1901b)</xref> figured specimens of all three “species”: <!--PageBreak--><italic><tp:taxon-name><tp:taxon-name-part taxon-name-part-type="species">schlumbergeri</tp:taxon-name-part></tp:taxon-name></italic>, <italic><tp:taxon-name><tp:taxon-name-part taxon-name-part-type="species">jovia</tp:taxon-name-part></tp:taxon-name></italic> and <italic><tp:taxon-name><tp:taxon-name-part taxon-name-part-type="species">villedaryi</tp:taxon-name-part></tp:taxon-name></italic> (later re-named <italic><tp:taxon-name><tp:taxon-name-part taxon-name-part-type="species">pilsbryana</tp:taxon-name-part></tp:taxon-name></italic>). His observations were based on one specimen from each “species”. He wrote the following: “A comparison of these three species has shown that that they are very closely allied, and that there is no difference of diagnostic value between the armature. They differ, however, in external aspect sufficiently to rank as separate forms. <italic><tp:taxon-name><tp:taxon-name-part taxon-name-part-type="genus">Plectopylis</tp:taxon-name-part> <tp:taxon-name-part taxon-name-part-type="species">jovia</tp:taxon-name-part></tp:taxon-name></italic> is the largest of the three, while <italic><tp:taxon-name><tp:taxon-name-part taxon-name-part-type="genus">Plectopylis</tp:taxon-name-part> <tp:taxon-name-part taxon-name-part-type="species">villedaryi</tp:taxon-name-part></tp:taxon-name></italic> is the smallest, <italic><tp:taxon-name><tp:taxon-name-part taxon-name-part-type="genus">Plectopylis</tp:taxon-name-part> <tp:taxon-name-part taxon-name-part-type="species">schlumbergeri</tp:taxon-name-part></tp:taxon-name></italic> being intermediate in size.” The additional differences mentioned by Gude, namely the strength of the callus, direction and small differences in the shape of the palatal and parietal lamellae and plicae are not sufficient to separate species. We had the possibility to observe and measure a number of shells collected in the Hạ Long Bay Area and provided with exact GPS data. The outer shell characters exhibit little variation other than in size. Therefore, we suggest synonymising the three species under one name.</p><p>The shell differences between <italic><tp:taxon-name><tp:taxon-name-part taxon-name-part-type="genus">Plectopylis</tp:taxon-name-part> <tp:taxon-name-part taxon-name-part-type="species">schlumbergeri</tp:taxon-name-part></tp:taxon-name></italic> (and its synonyms) and <italic><tp:taxon-name><tp:taxon-name-part taxon-name-part-type="genus">Plectopylis</tp:taxon-name-part> <tp:taxon-name-part taxon-name-part-type="species">hirsuta</tp:taxon-name-part></tp:taxon-name></italic>, namely the short or missing anterior lamella in <italic><tp:taxon-name><tp:taxon-name-part taxon-name-part-type="species">schlumbergeri</tp:taxon-name-part></tp:taxon-name></italic> and the relatively “normal” anterior lamella of <italic><tp:taxon-name><tp:taxon-name-part taxon-name-part-type="species">hirsuta</tp:taxon-name-part></tp:taxon-name></italic> are considered to be very minor. This trait shows clinal variation across shells assigned to <italic><tp:taxon-name><tp:taxon-name-part taxon-name-part-type="species">hirsuta</tp:taxon-name-part></tp:taxon-name></italic> and <italic><tp:taxon-name><tp:taxon-name-part taxon-name-part-type="species">schlumbergeri</tp:taxon-name-part></tp:taxon-name></italic> (and its synonyms). We therefore synonymize <italic><tp:taxon-name><tp:taxon-name-part taxon-name-part-type="genus">Plectopylis</tp:taxon-name-part> <tp:taxon-name-part taxon-name-part-type="species">hirsuta</tp:taxon-name-part></tp:taxon-name></italic> with <italic><tp:taxon-name><tp:taxon-name-part taxon-name-part-type="genus">Halongella</tp:taxon-name-part> <tp:taxon-name-part taxon-name-part-type="species">schlumbergeri</tp:taxon-name-part></tp:taxon-name></italic>.</p></tp:treatment-sec><tp:treatment-sec><!--Section generated to contain objects referenced in tp:taxon-treatment.--><fig id="F6" position="float" orientation="portrait"><label>Figure 6.</label><caption><p>Shells of Vietnamese <italic><tp:taxon-name><tp:taxon-name-part taxon-name-part-type="genus">Halongella</tp:taxon-name-part></tp:taxon-name></italic> gen. n. and <italic><tp:taxon-name><tp:taxon-name-part taxon-name-part-type="genus">Gudeodiscus</tp:taxon-name-part></tp:taxon-name></italic> species. <bold>A</bold> <italic><tp:taxon-name><tp:taxon-name-part taxon-name-part-type="genus">Halongella</tp:taxon-name-part> <tp:taxon-name-part taxon-name-part-type="species">schlumbergeri</tp:taxon-name-part></tp:taxon-name></italic> (Morlet, 1886), MNHN 24582 (syntype of <tp:taxon-name><tp:taxon-name-part taxon-name-part-type="genus">Helix</tp:taxon-name-part> (<tp:taxon-name-part taxon-name-part-type="subgenus">Plectopylis</tp:taxon-name-part>) <tp:taxon-name-part taxon-name-part-type="species">schlumbergeri</tp:taxon-name-part></tp:taxon-name>) <bold>B</bold> <italic><tp:taxon-name><tp:taxon-name-part taxon-name-part-type="genus">Halongella</tp:taxon-name-part> <tp:taxon-name-part taxon-name-part-type="species">schlumbergeri</tp:taxon-name-part></tp:taxon-name></italic>, MNHN 24580 (syntype of <italic><tp:taxon-name><tp:taxon-name-part taxon-name-part-type="genus">Plectopylis</tp:taxon-name-part> <tp:taxon-name-part taxon-name-part-type="species">jovia</tp:taxon-name-part></tp:taxon-name></italic>) <bold>C</bold> <italic><tp:taxon-name><tp:taxon-name-part taxon-name-part-type="genus">Halongella</tp:taxon-name-part> <tp:taxon-name-part taxon-name-part-type="species">schlumbergeri</tp:taxon-name-part></tp:taxon-name></italic>, NHMUK 1922.8.29.52 (holotype of <italic><tp:taxon-name><tp:taxon-name-part taxon-name-part-type="genus">Plectopylis</tp:taxon-name-part> <tp:taxon-name-part taxon-name-part-type="species">pilsbryana</tp:taxon-name-part></tp:taxon-name></italic>) <bold>D</bold> <italic><tp:taxon-name><tp:taxon-name-part taxon-name-part-type="genus">Halongella</tp:taxon-name-part> <tp:taxon-name-part taxon-name-part-type="species">schlumbergeri</tp:taxon-name-part></tp:taxon-name></italic>, SMF 9277 (lectotype of <italic><tp:taxon-name><tp:taxon-name-part taxon-name-part-type="genus">Plectopylis</tp:taxon-name-part> <tp:taxon-name-part taxon-name-part-type="species">hirsuta</tp:taxon-name-part></tp:taxon-name></italic>) <bold>E</bold> <tp:taxon-name><tp:taxon-name-part taxon-name-part-type="genus">Gudeodiscus</tp:taxon-name-part> (<tp:taxon-name-part taxon-name-part-type="subgenus">Veludiscus</tp:taxon-name-part>) <tp:taxon-name-part taxon-name-part-type="species">emigrans</tp:taxon-name-part> <tp:taxon-name-part taxon-name-part-type="subspecies">emigrans</tp:taxon-name-part></tp:taxon-name> (Möllendorff, 1901), SMF 9256 (lectotype) <bold>F</bold> <tp:taxon-name><tp:taxon-name-part taxon-name-part-type="genus">Gudeodiscus</tp:taxon-name-part> (<tp:taxon-name-part taxon-name-part-type="subgenus">Veludiscus</tp:taxon-name-part>) <tp:taxon-name-part taxon-name-part-type="species">emigrans</tp:taxon-name-part> <tp:taxon-name-part taxon-name-part-type="subspecies">quadrilamellatus</tp:taxon-name-part></tp:taxon-name> Páll-Gergely, 2013, HNHM 97468 (holotype). Photos E and F were already published in <xref ref-type="bibr" rid="B54">Páll-Gergely and Hunyadi (2013)</xref>. Photos: T. Deli (<bold>A, B</bold>), H. Taylor (<bold>C</bold>), S. Hof (<bold>D</bold>), E. Neubert (<bold>E</bold>) and B. Páll-Gergely (<bold>F</bold>). Scales represent 10 mm; upper scale belongs to <bold>A–B</bold>, lower scale belongs to <bold>C–F.</bold></p></caption><graphic xmlns:xlink="http://www.w3.org/1999/xlink" xlink:href="zookeys-473-001-g006.jpg" position="float" orientation="portrait" xlink:type="simple" id="oo_37202.jpg"/></fig><fig id="F9" position="float" orientation="portrait"><label>Figure 9.</label><caption><p>Shells (<bold>A–B</bold>) and apertural views (<bold>C–R</bold>) of Vietnamese <italic><tp:taxon-name><tp:taxon-name-part taxon-name-part-type="genus">Gudeodiscus</tp:taxon-name-part></tp:taxon-name></italic>, <italic><tp:taxon-name><tp:taxon-name-part taxon-name-part-type="genus">Sicradiscus</tp:taxon-name-part></tp:taxon-name></italic> and <italic><tp:taxon-name><tp:taxon-name-part taxon-name-part-type="genus">Halongella</tp:taxon-name-part></tp:taxon-name></italic> gen. n. species. <bold>A</bold> <tp:taxon-name><tp:taxon-name-part taxon-name-part-type="genus">Gudeodiscus</tp:taxon-name-part> (<tp:taxon-name-part taxon-name-part-type="subgenus">Gudeodiscus</tp:taxon-name-part><tp:taxon-name-part taxon-name-part-type="uncertainty-rank">?</tp:taxon-name-part>) <tp:taxon-name-part taxon-name-part-type="species">suprafilaris</tp:taxon-name-part></tp:taxon-name> (Gude, 1908), MNHN 24586 (holotype?) <bold>B</bold> <tp:taxon-name><tp:taxon-name-part taxon-name-part-type="genus">Gudeodiscus</tp:taxon-name-part> (<tp:taxon-name-part taxon-name-part-type="subgenus">Gudeodiscus</tp:taxon-name-part><tp:taxon-name-part taxon-name-part-type="uncertainty-rank">?</tp:taxon-name-part>) <tp:taxon-name-part taxon-name-part-type="species">suprafilaris</tp:taxon-name-part></tp:taxon-name>, 2011/81 <bold>C</bold> <tp:taxon-name><tp:taxon-name-part taxon-name-part-type="genus">Gudeodiscus</tp:taxon-name-part> (<tp:taxon-name-part taxon-name-part-type="subgenus">Gudeodiscus</tp:taxon-name-part>) <tp:taxon-name-part taxon-name-part-type="species">phlyarius</tp:taxon-name-part></tp:taxon-name> (Mabille, 1887), Vn11-156 <bold>D</bold> <tp:taxon-name><tp:taxon-name-part taxon-name-part-type="genus">Gudeodiscus</tp:taxon-name-part> (<tp:taxon-name-part taxon-name-part-type="subgenus">Gudeodiscus</tp:taxon-name-part>) <tp:taxon-name-part taxon-name-part-type="species">phlyarius</tp:taxon-name-part></tp:taxon-name> (Mabille, 1887) (typical “<italic><tp:taxon-name><tp:taxon-name-part taxon-name-part-type="species">anterides</tp:taxon-name-part></tp:taxon-name></italic>/<italic><tp:taxon-name><tp:taxon-name-part taxon-name-part-type="species">gouldingi</tp:taxon-name-part></tp:taxon-name></italic>”), MNHN-IM-2012-2164 <bold>E</bold> <tp:taxon-name><tp:taxon-name-part taxon-name-part-type="genus">Gudeodiscus</tp:taxon-name-part> (<tp:taxon-name-part taxon-name-part-type="subgenus">Gudeodiscus</tp:taxon-name-part>) <tp:taxon-name-part taxon-name-part-type="species">messageri</tp:taxon-name-part> <tp:taxon-name-part taxon-name-part-type="subspecies">messageri</tp:taxon-name-part></tp:taxon-name> (Gude, 1909), MNHN-IM-2012-2215 <bold>F</bold> <tp:taxon-name><tp:taxon-name-part taxon-name-part-type="genus">Gudeodiscus</tp:taxon-name-part> (<tp:taxon-name-part taxon-name-part-type="subgenus">Gudeodiscus</tp:taxon-name-part><tp:taxon-name-part taxon-name-part-type="uncertainty-rank">?</tp:taxon-name-part>) <tp:taxon-name-part taxon-name-part-type="species">hemmeni</tp:taxon-name-part></tp:taxon-name> Páll-Gergely &amp; Hunyadi, sp. n., Vn10-103A <bold>G</bold> <tp:taxon-name><tp:taxon-name-part taxon-name-part-type="genus">Gudeodiscus</tp:taxon-name-part> (<tp:taxon-name-part taxon-name-part-type="subgenus">Gudeodiscus</tp:taxon-name-part><tp:taxon-name-part taxon-name-part-type="uncertainty-rank">?</tp:taxon-name-part>) <tp:taxon-name-part taxon-name-part-type="species">anceyi</tp:taxon-name-part></tp:taxon-name> (Gude, 1901), GS22 <bold>H</bold> <italic><tp:taxon-name><tp:taxon-name-part taxon-name-part-type="genus">Sicradiscus</tp:taxon-name-part> <tp:taxon-name-part taxon-name-part-type="species">mansuyi</tp:taxon-name-part></tp:taxon-name></italic> (Gude, 1908), 20081116C <bold>I</bold> <tp:taxon-name><tp:taxon-name-part taxon-name-part-type="genus">Gudeodiscus</tp:taxon-name-part> (<tp:taxon-name-part taxon-name-part-type="subgenus">Gudeodiscus</tp:taxon-name-part>) <tp:taxon-name-part taxon-name-part-type="species">giardi</tp:taxon-name-part> <tp:taxon-name-part taxon-name-part-type="subspecies">giardi</tp:taxon-name-part></tp:taxon-name> (Fischer, 1898), 2011/81 <bold>J</bold> <tp:taxon-name><tp:taxon-name-part taxon-name-part-type="genus">Gudeodiscus</tp:taxon-name-part> (<tp:taxon-name-part taxon-name-part-type="subgenus">Gudeodiscus</tp:taxon-name-part>) <tp:taxon-name-part taxon-name-part-type="species">villedaryi</tp:taxon-name-part></tp:taxon-name> (Ancey, 1888), Vn11-151 <bold>K–L</bold> <tp:taxon-name><tp:taxon-name-part taxon-name-part-type="genus">Gudeodiscus</tp:taxon-name-part> (<tp:taxon-name-part taxon-name-part-type="subgenus">Gudeodiscus</tp:taxon-name-part>) <tp:taxon-name-part taxon-name-part-type="species">dautzenbergi</tp:taxon-name-part></tp:taxon-name> (Gude, 1901), Vn10-44 <bold>M–N</bold> <italic><tp:taxon-name><tp:taxon-name-part taxon-name-part-type="genus">Halongella</tp:taxon-name-part> <tp:taxon-name-part taxon-name-part-type="species">schlumbergeri</tp:taxon-name-part></tp:taxon-name></italic> (Morlet, 1886), MAA3 <bold>O</bold> <italic><tp:taxon-name><tp:taxon-name-part taxon-name-part-type="genus">Halongella</tp:taxon-name-part> <tp:taxon-name-part taxon-name-part-type="species">fruhstorferi</tp:taxon-name-part></tp:taxon-name></italic> (Möllendorff, 1901), Vn11-171 <bold>P</bold> <tp:taxon-name><tp:taxon-name-part taxon-name-part-type="genus">Gudeodiscus</tp:taxon-name-part> (<tp:taxon-name-part taxon-name-part-type="subgenus">Gudeodiscus</tp:taxon-name-part>) <tp:taxon-name-part taxon-name-part-type="species">fischeri</tp:taxon-name-part></tp:taxon-name> (Gude, 1901), Vn10-120 <bold>Q</bold> <tp:taxon-name><tp:taxon-name-part taxon-name-part-type="genus">Gudeodiscus</tp:taxon-name-part> (<tp:taxon-name-part taxon-name-part-type="subgenus">Gudeodiscus</tp:taxon-name-part>) <tp:taxon-name-part taxon-name-part-type="species">fischeri</tp:taxon-name-part></tp:taxon-name> (Gude, 1901), 20090515C <bold>R</bold> <tp:taxon-name><tp:taxon-name-part taxon-name-part-type="genus">Gudeodiscus</tp:taxon-name-part> (<tp:taxon-name-part taxon-name-part-type="subgenus">Gudeodiscus</tp:taxon-name-part><tp:taxon-name-part taxon-name-part-type="uncertainty-rank">?</tp:taxon-name-part>) <tp:taxon-name-part taxon-name-part-type="species">suprafilaris</tp:taxon-name-part></tp:taxon-name> (Gude, 1908), 2011/81. All photos by B. Páll-Gergely except for Figure 9A (T. Deli). Scale represents 10 mm and refers to <bold>A</bold> and <bold>B.</bold></p></caption><graphic xmlns:xlink="http://www.w3.org/1999/xlink" xlink:href="zookeys-473-001-g009.jpg" position="float" orientation="portrait" xlink:type="simple" id="oo_37205.jpg"/></fig><fig id="F14" position="float" orientation="portrait"><label>Figure 14.</label><caption><p>Parietal (<bold>A, C, E, G, H, J, L, M, O, Q, S, U, W, X</bold>) and palatal (<bold>B, D, F, I, K, N, P, R, T, V, Y</bold>) plicae and lamellae of <italic><tp:taxon-name><tp:taxon-name-part taxon-name-part-type="genus">Gudeodiscus</tp:taxon-name-part></tp:taxon-name></italic> and <italic><tp:taxon-name><tp:taxon-name-part taxon-name-part-type="genus">Halongella</tp:taxon-name-part></tp:taxon-name></italic> gen. n. species. <bold>A–G</bold> <tp:taxon-name><tp:taxon-name-part taxon-name-part-type="genus">Gudeodiscus</tp:taxon-name-part> (<tp:taxon-name-part taxon-name-part-type="subgenus">Gudeodiscus</tp:taxon-name-part>) <tp:taxon-name-part taxon-name-part-type="species">dautzenbergi</tp:taxon-name-part></tp:taxon-name> (Gude, 1901) <bold>A–B</bold> <italic><tp:taxon-name><tp:taxon-name-part taxon-name-part-type="genus">Plectopylis</tp:taxon-name-part> <tp:taxon-name-part taxon-name-part-type="species">dautzenbergi</tp:taxon-name-part></tp:taxon-name></italic> (after <xref ref-type="bibr" rid="B30">Gude 1901a</xref>) <bold>C–D</bold> <italic><tp:taxon-name><tp:taxon-name-part taxon-name-part-type="genus">Plectopylis</tp:taxon-name-part> <tp:taxon-name-part taxon-name-part-type="species">persimilis</tp:taxon-name-part></tp:taxon-name></italic> Gude, 1901 (after <xref ref-type="bibr" rid="B30">Gude 1901a</xref>) <bold>E–F</bold> Vn10-44, <bold>G</bold> Vn10-44 <bold>H–N</bold> <italic><tp:taxon-name><tp:taxon-name-part taxon-name-part-type="genus">Halongella</tp:taxon-name-part> <tp:taxon-name-part taxon-name-part-type="species">schlumbergeri</tp:taxon-name-part></tp:taxon-name></italic> (Morlet, 1886) <bold>H–I</bold> <italic><tp:taxon-name><tp:taxon-name-part taxon-name-part-type="genus">Plectopylis</tp:taxon-name-part> <tp:taxon-name-part taxon-name-part-type="species">jovia</tp:taxon-name-part></tp:taxon-name></italic> (after <xref ref-type="bibr" rid="B31">Gude 1901b</xref>) <bold>J–K</bold> <italic><tp:taxon-name><tp:taxon-name-part taxon-name-part-type="genus">Plectopylis</tp:taxon-name-part> <tp:taxon-name-part taxon-name-part-type="species">schlumbergeri</tp:taxon-name-part></tp:taxon-name></italic> (after <xref ref-type="bibr" rid="B31">Gude 1901b</xref>) <bold>L</bold> MNHN-IM-2012-2481 <bold>M–N</bold> holotype of <italic><tp:taxon-name><tp:taxon-name-part taxon-name-part-type="genus">Plectopylis</tp:taxon-name-part> <tp:taxon-name-part taxon-name-part-type="species">hirsuta</tp:taxon-name-part></tp:taxon-name></italic> Möllendorff, 1901 (after <xref ref-type="bibr" rid="B32">Gude 1901c</xref>) <bold>O–R</bold> <italic><tp:taxon-name><tp:taxon-name-part taxon-name-part-type="genus">Halongella</tp:taxon-name-part> <tp:taxon-name-part taxon-name-part-type="species">fruhstorferi</tp:taxon-name-part></tp:taxon-name></italic> (Möllendorff, 1901) <bold>O–P</bold> after <xref ref-type="bibr" rid="B32">Gude (1901c)</xref> <bold>Q–R</bold> Vn11-171 <bold>S–Y</bold> <tp:taxon-name><tp:taxon-name-part taxon-name-part-type="genus">Gudeodiscus</tp:taxon-name-part> (<tp:taxon-name-part taxon-name-part-type="subgenus">Gudeodiscus</tp:taxon-name-part><tp:taxon-name-part taxon-name-part-type="uncertainty-rank">?</tp:taxon-name-part>) <tp:taxon-name-part taxon-name-part-type="species">suprafilaris</tp:taxon-name-part></tp:taxon-name> (Gude, 1908) <bold>S–T</bold> after <xref ref-type="bibr" rid="B33">Gude (1908)</xref> <bold>U–V</bold> 2011/81, spec.1. <bold>W</bold> 2011/81, spec.2. <bold>X–Y</bold> Vn10-125. Inner views: <bold>B, D, F, I, K, N, P, T</bold>; Outer views: <bold>R, V, Y.</bold></p></caption><graphic xmlns:xlink="http://www.w3.org/1999/xlink" xlink:href="zookeys-473-001-g014.jpg" position="float" orientation="portrait" xlink:type="simple" id="oo_37210.jpg"/></fig><fig id="F26" position="float" orientation="portrait"><label>Figure 26.</label><caption><p>Reproductive anatomy of <italic><tp:taxon-name><tp:taxon-name-part taxon-name-part-type="genus">Halongella</tp:taxon-name-part> <tp:taxon-name-part taxon-name-part-type="species">schlumbergeri</tp:taxon-name-part></tp:taxon-name></italic> (Morlet, 1886), “Specimen1”. Locality information: Hải Phòng Province, Cát Bà Island, behind cemetery of Gia Luận village, <named-content xmlns:xlink="http://www.w3.org/1999/xlink" content-type="dwc:verbatimCoordinates" xlink:type="simple">20°50.092'N, 106°58.560'E</named-content>, leg. Hemmen, Ch. &amp; J., 10.04.2011. Scale represents 5 mm.</p></caption><graphic xmlns:xlink="http://www.w3.org/1999/xlink" xlink:href="zookeys-473-001-g026.jpg" position="float" orientation="portrait" xlink:type="simple" id="oo_37222.jpg"/></fig><fig id="F29" position="float" orientation="portrait"><label>Figure 29.</label><caption><p>Inner walls of male reproductive organs of <italic><tp:taxon-name><tp:taxon-name-part taxon-name-part-type="genus">Gudeodiscus</tp:taxon-name-part></tp:taxon-name></italic> and <italic><tp:taxon-name><tp:taxon-name-part taxon-name-part-type="genus">Halongella</tp:taxon-name-part></tp:taxon-name></italic> gen. n. species. <bold>A–B</bold> penis of <italic><tp:taxon-name><tp:taxon-name-part taxon-name-part-type="genus">Halongella</tp:taxon-name-part> <tp:taxon-name-part taxon-name-part-type="species">schlumbergeri</tp:taxon-name-part></tp:taxon-name></italic> (Morlet, 1886), 20071122D <bold>C</bold> penis of <italic><tp:taxon-name><tp:taxon-name-part taxon-name-part-type="genus">Halongella</tp:taxon-name-part> <tp:taxon-name-part taxon-name-part-type="species">fruhstorferi</tp:taxon-name-part></tp:taxon-name></italic> (Möllendorff, 1901) (for locality see Figure <xref ref-type="fig" rid="F25">25</xref>) <bold>D</bold> epiphallus of <italic><tp:taxon-name><tp:taxon-name-part taxon-name-part-type="genus">Gudeodiscus</tp:taxon-name-part> <tp:taxon-name-part taxon-name-part-type="species">fischeri</tp:taxon-name-part></tp:taxon-name></italic> (Gude, 1901), (for locality see Figure <xref ref-type="fig" rid="F18">18</xref>) <bold>E</bold> epiphallus of <italic><tp:taxon-name><tp:taxon-name-part taxon-name-part-type="genus">Gudeodiscus</tp:taxon-name-part> <tp:taxon-name-part taxon-name-part-type="species">giardi</tp:taxon-name-part> <tp:taxon-name-part taxon-name-part-type="subspecies">giardi</tp:taxon-name-part></tp:taxon-name></italic> (Fischer, 1898), (for locality see Figure <xref ref-type="fig" rid="F19">19</xref>) <bold>F</bold> penial caecum of <tp:taxon-name><tp:taxon-name-part taxon-name-part-type="genus">Gudeodiscus</tp:taxon-name-part> (<tp:taxon-name-part taxon-name-part-type="subgenus">Gudeodiscus</tp:taxon-name-part>) <tp:taxon-name-part taxon-name-part-type="species">messageri</tp:taxon-name-part> <tp:taxon-name-part taxon-name-part-type="subspecies">raheemi</tp:taxon-name-part></tp:taxon-name> Páll-Gergely &amp; Hunyadi, ssp. n. (for locality see Figure <xref ref-type="fig" rid="F20">20</xref>) <bold>G</bold> penial caecum of <tp:taxon-name><tp:taxon-name-part taxon-name-part-type="genus">Gudeodiscus</tp:taxon-name-part> (<tp:taxon-name-part taxon-name-part-type="subgenus">Gudeodiscus</tp:taxon-name-part>) <tp:taxon-name-part taxon-name-part-type="species">messageri</tp:taxon-name-part> <tp:taxon-name-part taxon-name-part-type="subspecies">raheemi</tp:taxon-name-part></tp:taxon-name> ssp. n. (for locality see Figure <xref ref-type="fig" rid="F28">28E</xref>) <bold>H</bold> epiphallus of <italic><tp:taxon-name><tp:taxon-name-part taxon-name-part-type="genus">Halongella</tp:taxon-name-part> <tp:taxon-name-part taxon-name-part-type="species">schlumbergeri</tp:taxon-name-part></tp:taxon-name></italic> (for locality see Figure <xref ref-type="fig" rid="F26">26</xref>) <bold>I</bold> <italic><tp:taxon-name><tp:taxon-name-part taxon-name-part-type="genus">Halongella</tp:taxon-name-part> <tp:taxon-name-part taxon-name-part-type="species">fruhstorferi</tp:taxon-name-part></tp:taxon-name></italic>, (for locality see Figure <xref ref-type="fig" rid="F25">25</xref>) <bold>J</bold> spermatophore of <tp:taxon-name><tp:taxon-name-part taxon-name-part-type="genus">Gudeodiscus</tp:taxon-name-part> (<tp:taxon-name-part taxon-name-part-type="subgenus">Gudeodiscus</tp:taxon-name-part>) <tp:taxon-name-part taxon-name-part-type="species">fischeri</tp:taxon-name-part></tp:taxon-name>, (for locality see Figure <xref ref-type="fig" rid="F17">17</xref>). All photos by B. Páll-Gergely.</p></caption><graphic xmlns:xlink="http://www.w3.org/1999/xlink" xlink:href="zookeys-473-001-g029.jpg" position="float" orientation="portrait" xlink:type="simple" id="oo_37225.jpg"/></fig><fig id="F25" position="float" orientation="portrait"><label>Figure 25.</label><caption><p>Reproductive anatomy of <italic><tp:taxon-name><tp:taxon-name-part taxon-name-part-type="genus">Halongella</tp:taxon-name-part> <tp:taxon-name-part taxon-name-part-type="species">fruhstorferi</tp:taxon-name-part></tp:taxon-name></italic> (Möllendorff, 1901). Locality information: Quảng Ninh Province, Vân Đồn Island (NE Cẩm Phả), Cái Rồng village, <named-content xmlns:xlink="http://www.w3.org/1999/xlink" content-type="dwc:verbatimCoordinates" xlink:type="simple">21°3.560'N, 107°25.551'E</named-content>, leg. Hemmen, Ch. &amp; J., 14.08.2011. Scale represents 5 mm.</p></caption><graphic xmlns:xlink="http://www.w3.org/1999/xlink" xlink:href="zookeys-473-001-g025.jpg" position="float" orientation="portrait" xlink:type="simple" id="oo_37221.jpg"/></fig><fig id="F18" position="float" orientation="portrait"><label>Figure 18.</label><caption><p>Reproductive anatomy of <tp:taxon-name><tp:taxon-name-part taxon-name-part-type="genus">Gudeodiscus</tp:taxon-name-part> (<tp:taxon-name-part taxon-name-part-type="subgenus">Gudeodiscus</tp:taxon-name-part>) <tp:taxon-name-part taxon-name-part-type="species">fischeri</tp:taxon-name-part></tp:taxon-name> (Gude, 1901) (typical <italic><tp:taxon-name><tp:taxon-name-part taxon-name-part-type="species">tenuis</tp:taxon-name-part></tp:taxon-name></italic> specimen). Locality information: Bắc Kạn Province, Ba Bể Nat. Park, Hang Thẳm Kit 2 km from the look-out tower, 335 m, <named-content xmlns:xlink="http://www.w3.org/1999/xlink" content-type="dwc:verbatimCoordinates" xlink:type="simple">22°24.686'N, 105°37.710'E</named-content>, leg. Hunyadi, A., 19.11.2011. Scale represents 5 mm.</p></caption><graphic xmlns:xlink="http://www.w3.org/1999/xlink" xlink:href="zookeys-473-001-g018.jpg" position="float" orientation="portrait" xlink:type="simple" id="oo_37214.jpg"/></fig><fig id="F19" position="float" orientation="portrait"><label>Figure 19.</label><caption><p>Reproductive anatomy of <tp:taxon-name><tp:taxon-name-part taxon-name-part-type="genus">Gudeodiscus</tp:taxon-name-part> (<tp:taxon-name-part taxon-name-part-type="subgenus">Gudeodiscus</tp:taxon-name-part>) <tp:taxon-name-part taxon-name-part-type="species">giardi</tp:taxon-name-part> <tp:taxon-name-part taxon-name-part-type="subspecies">giardi</tp:taxon-name-part></tp:taxon-name> (Fischer, 1898). Locality information: Cao Bằng Province, Quảng Uyên N, 206–207 cross, 430 m, <named-content xmlns:xlink="http://www.w3.org/1999/xlink" content-type="dwc:verbatimCoordinates" xlink:type="simple">22°42.737'N, 106°27.223'E</named-content>, leg. Hunyadi, A., 16.11.2011. Scales represents 5 mm (left) and 2 mm (right).</p></caption><graphic xmlns:xlink="http://www.w3.org/1999/xlink" xlink:href="zookeys-473-001-g019.jpg" position="float" orientation="portrait" xlink:type="simple" id="oo_37215.jpg"/></fig><fig id="F20" position="float" orientation="portrait"><label>Figure 20.</label><caption><p>Reproductive anatomy of <tp:taxon-name><tp:taxon-name-part taxon-name-part-type="genus">Gudeodiscus</tp:taxon-name-part> (<tp:taxon-name-part taxon-name-part-type="subgenus">Gudeodiscus</tp:taxon-name-part>) <tp:taxon-name-part taxon-name-part-type="species">messageri</tp:taxon-name-part> <tp:taxon-name-part taxon-name-part-type="subspecies">raheemi</tp:taxon-name-part></tp:taxon-name> Páll-Gergely &amp; Hunyadi, ssp. n. Locality information: Hòa Bình Province, ca. km 156 old road Hà Nội to Sơn La (right side off road), <named-content xmlns:xlink="http://www.w3.org/1999/xlink" content-type="dwc:verbatimCoordinates" xlink:type="simple">20°46.000'N, 104°53.885'E</named-content>, leg. Hemmen, Ch. &amp; J., 15.10.2010. Scale represents 5 mm.</p></caption><graphic xmlns:xlink="http://www.w3.org/1999/xlink" xlink:href="zookeys-473-001-g020.jpg" position="float" orientation="portrait" xlink:type="simple" id="oo_37216.jpg"/></fig><fig id="F28" position="float" orientation="portrait"><label>Figure 28.</label><caption><p>Inner walls of the penis of <italic><tp:taxon-name><tp:taxon-name-part taxon-name-part-type="genus">Gudeodiscus</tp:taxon-name-part></tp:taxon-name></italic> Páll-Gergely, 2013 species. <bold>A</bold> <tp:taxon-name><tp:taxon-name-part taxon-name-part-type="genus">Gudeodiscus</tp:taxon-name-part> (<tp:taxon-name-part taxon-name-part-type="subgenus">Gudeodiscus</tp:taxon-name-part>) <tp:taxon-name-part taxon-name-part-type="species">phlyarius</tp:taxon-name-part></tp:taxon-name> (Mabille, 1887) (typical <italic><tp:taxon-name><tp:taxon-name-part taxon-name-part-type="species">fallax</tp:taxon-name-part></tp:taxon-name></italic> specimen, for locality see Figure <xref ref-type="fig" rid="F21">21</xref>) <bold>B</bold> <italic><tp:taxon-name><tp:taxon-name-part taxon-name-part-type="genus">Gudeodiscus</tp:taxon-name-part> <tp:taxon-name-part taxon-name-part-type="species">giardi</tp:taxon-name-part> <tp:taxon-name-part taxon-name-part-type="subspecies">giardi</tp:taxon-name-part></tp:taxon-name></italic> (Fischer, 1898) (for locality see Figure <xref ref-type="fig" rid="F19">19</xref>) <bold>C</bold> <tp:taxon-name><tp:taxon-name-part taxon-name-part-type="genus">Gudeodiscus</tp:taxon-name-part> (<tp:taxon-name-part taxon-name-part-type="subgenus">Gudeodiscus</tp:taxon-name-part>) <tp:taxon-name-part taxon-name-part-type="species">phlyarius</tp:taxon-name-part></tp:taxon-name> (Mabille, 1887) (for locality see Figure <xref ref-type="fig" rid="F22">22</xref>) <bold>D</bold> <tp:taxon-name><tp:taxon-name-part taxon-name-part-type="genus">Gudeodiscus</tp:taxon-name-part> (<tp:taxon-name-part taxon-name-part-type="subgenus">Gudeodiscus</tp:taxon-name-part>) <tp:taxon-name-part taxon-name-part-type="species">fischeri</tp:taxon-name-part></tp:taxon-name> (Gude, 1901) (for locality see Figure <xref ref-type="fig" rid="F17">17</xref>) <bold>E</bold> <tp:taxon-name><tp:taxon-name-part taxon-name-part-type="genus">Gudeodiscus</tp:taxon-name-part> (<tp:taxon-name-part taxon-name-part-type="subgenus">Gudeodiscus</tp:taxon-name-part>) <tp:taxon-name-part taxon-name-part-type="species">messageri</tp:taxon-name-part> <tp:taxon-name-part taxon-name-part-type="subspecies">raheemi</tp:taxon-name-part></tp:taxon-name> Páll-Gergely &amp; Hunyadi, ssp. n., 20080510A <bold>F–G</bold> <tp:taxon-name><tp:taxon-name-part taxon-name-part-type="genus">Gudeodiscus</tp:taxon-name-part> (<tp:taxon-name-part taxon-name-part-type="subgenus">Gudeodiscus</tp:taxon-name-part>) <tp:taxon-name-part taxon-name-part-type="species">villedaryi</tp:taxon-name-part></tp:taxon-name> specimens collected at the same locality in two different dates: <bold>F</bold> November (2011/102) and <bold>G</bold> May (20090520A). All photos by B. Páll-Gergely.</p></caption><graphic xmlns:xlink="http://www.w3.org/1999/xlink" xlink:href="zookeys-473-001-g028.jpg" position="float" orientation="portrait" xlink:type="simple" id="oo_37224.jpg"/></fig><fig id="F17" position="float" orientation="portrait"><label>Figure 17.</label><caption><p>Reproductive anatomy of <tp:taxon-name><tp:taxon-name-part taxon-name-part-type="genus">Gudeodiscus</tp:taxon-name-part> (<tp:taxon-name-part taxon-name-part-type="subgenus">Gudeodiscus</tp:taxon-name-part>) <tp:taxon-name-part taxon-name-part-type="species">fischeri</tp:taxon-name-part></tp:taxon-name> (Gude, 1901). Locality information: Tuyên Quang Province, near Ton Hông, road #185 from Tuyên Quang to Vĩnh Lộc (formerly Chiêm Hóa) (NE of Tuyên Quang), leg. Hemmen, Ch. &amp; J., 19.03.2011. Scale represents 5 mm.</p></caption><graphic xmlns:xlink="http://www.w3.org/1999/xlink" xlink:href="zookeys-473-001-g017.jpg" position="float" orientation="portrait" xlink:type="simple" id="oo_37213.jpg"/></fig><fig id="F30" position="float" orientation="portrait"><label>Figure 30.</label><caption><p>Calcareous claws found in pockets on the inner penial wall of <italic><tp:taxon-name><tp:taxon-name-part taxon-name-part-type="genus">Gudeodiscus</tp:taxon-name-part></tp:taxon-name></italic> and <italic><tp:taxon-name><tp:taxon-name-part taxon-name-part-type="genus">Halongella</tp:taxon-name-part></tp:taxon-name></italic> gen. n. species. <bold>A–C, F</bold> <tp:taxon-name><tp:taxon-name-part taxon-name-part-type="genus">Gudeodiscus</tp:taxon-name-part> (<tp:taxon-name-part taxon-name-part-type="subgenus">Gudeodiscus</tp:taxon-name-part>) <tp:taxon-name-part taxon-name-part-type="species">villedaryi</tp:taxon-name-part></tp:taxon-name> (Ancey, 1888) (for locality see Figure <xref ref-type="fig" rid="F23">23</xref>) <bold>D</bold> <italic><tp:taxon-name><tp:taxon-name-part taxon-name-part-type="genus">Gudeodiscus</tp:taxon-name-part> <tp:taxon-name-part taxon-name-part-type="species">giardi</tp:taxon-name-part> <tp:taxon-name-part taxon-name-part-type="subspecies">giardi</tp:taxon-name-part></tp:taxon-name></italic> (Fischer, 1898) (for locality see Figure <xref ref-type="fig" rid="F19">19</xref>) <bold>E</bold> <tp:taxon-name><tp:taxon-name-part taxon-name-part-type="genus">Gudeodiscus</tp:taxon-name-part> (<tp:taxon-name-part taxon-name-part-type="subgenus">Gudeodiscus</tp:taxon-name-part>) <tp:taxon-name-part taxon-name-part-type="species">fischeri</tp:taxon-name-part></tp:taxon-name> (Gude, 1901) (for locality see Figure <xref ref-type="fig" rid="F19">19</xref>) <bold>G–I</bold> <italic><tp:taxon-name><tp:taxon-name-part taxon-name-part-type="genus">Halongella</tp:taxon-name-part> <tp:taxon-name-part taxon-name-part-type="species">schlumbergeri</tp:taxon-name-part></tp:taxon-name></italic> (Morlet, 1886) (for locality see Figure <xref ref-type="fig" rid="F29">29A–B</xref>). The claws in case of <tp:taxon-name><tp:taxon-name-part taxon-name-part-type="genus">Gudeodiscus</tp:taxon-name-part> (<tp:taxon-name-part taxon-name-part-type="subgenus">Gudeodiscus</tp:taxon-name-part>) <tp:taxon-name-part taxon-name-part-type="species">fischeri</tp:taxon-name-part></tp:taxon-name> and <italic><tp:taxon-name><tp:taxon-name-part taxon-name-part-type="genus">Halongella</tp:taxon-name-part> <tp:taxon-name-part taxon-name-part-type="species">schlumbergeri</tp:taxon-name-part></tp:taxon-name></italic> were too fragile for dissecting out, therefore drawings are presented. All images by B. Páll-Gergely.</p></caption><graphic xmlns:xlink="http://www.w3.org/1999/xlink" xlink:href="zookeys-473-001-g030.jpg" position="float" orientation="portrait" xlink:type="simple" id="oo_37226.jpg"/></fig><fig id="F23" position="float" orientation="portrait"><label>Figure 23.</label><caption><p>Reproductive anatomy of <tp:taxon-name><tp:taxon-name-part taxon-name-part-type="genus">Gudeodiscus</tp:taxon-name-part> (<tp:taxon-name-part taxon-name-part-type="subgenus">Gudeodiscus</tp:taxon-name-part>) <tp:taxon-name-part taxon-name-part-type="species">villedaryi</tp:taxon-name-part></tp:taxon-name> (Ancey, 1888). Locality information: Thái Nguyên Province, Ðình Cả NE 4 km, Phượng Hoàng cave, around the entrance of the cave, 365 m, <named-content xmlns:xlink="http://www.w3.org/1999/xlink" content-type="dwc:verbatimCoordinates" xlink:type="simple">21°46.782'N, 106°07.189'E</named-content>, leg. Hunyadi, A., 13.11.2011. Scale represents 5 mm.</p></caption><graphic xmlns:xlink="http://www.w3.org/1999/xlink" xlink:href="zookeys-473-001-g023.jpg" position="float" orientation="portrait" xlink:type="simple" id="oo_37219.jpg"/></fig><fig id="F33" position="float" orientation="portrait"><label>Figure 33.</label><caption><p>Inner wall of the vagina (<bold>A–B, F–G</bold>) and vaginal granules (<bold>C–E</bold>) of <italic><tp:taxon-name><tp:taxon-name-part taxon-name-part-type="genus">Halongella</tp:taxon-name-part> <tp:taxon-name-part taxon-name-part-type="species">schlumbergeri</tp:taxon-name-part></tp:taxon-name></italic> (Morlet, 1886). “Specimen1” (gravid specimen, locality Vn11-172): <bold>B, F</bold>; “Specimen2” (not gravid specimen, locality 20071122D): <bold>A, C–E, G.</bold></p></caption><graphic xmlns:xlink="http://www.w3.org/1999/xlink" xlink:href="zookeys-473-001-g033.jpg" position="float" orientation="portrait" xlink:type="simple" id="oo_37229.jpg"/></fig><fig id="F36" position="float" orientation="portrait"><label>Figure 36.</label><caption><p>SEM images of radulae of <italic><tp:taxon-name><tp:taxon-name-part taxon-name-part-type="genus">Halongella</tp:taxon-name-part></tp:taxon-name></italic> and <italic><tp:taxon-name><tp:taxon-name-part taxon-name-part-type="genus">Sicradiscus</tp:taxon-name-part></tp:taxon-name></italic> species. <bold>A, D, G, J, M</bold> show the middle part of the radula; <bold>B, E, H, K, N</bold> show the central tooth and the first 2–3 pairs of laterals <bold>C, F, I, L, O</bold> show the marginals. <bold>A–C</bold> <italic><tp:taxon-name><tp:taxon-name-part taxon-name-part-type="genus">Halongella</tp:taxon-name-part> <tp:taxon-name-part taxon-name-part-type="species">fruhstorferi</tp:taxon-name-part></tp:taxon-name></italic> (Möllendorff, 1901) (for locality see Figure <xref ref-type="fig" rid="F25">25</xref>) <bold>D–F</bold> <italic><tp:taxon-name><tp:taxon-name-part taxon-name-part-type="genus">Halongella</tp:taxon-name-part> <tp:taxon-name-part taxon-name-part-type="species">schlumbergeri</tp:taxon-name-part></tp:taxon-name></italic> (Morlet, 1886) (for locality see Figure <xref ref-type="fig" rid="F29">29A–B</xref>) <bold>G–I</bold> <italic><tp:taxon-name><tp:taxon-name-part taxon-name-part-type="genus">Sicradiscus</tp:taxon-name-part> <tp:taxon-name-part taxon-name-part-type="species">invius</tp:taxon-name-part></tp:taxon-name></italic> (Heude, 1885), China, Sichuan, Dujiangyan Shi, Taian Zhen, Sanlong Shuijingrongdong, ca 1090 m, <named-content xmlns:xlink="http://www.w3.org/1999/xlink" content-type="dwc:verbatimCoordinates" xlink:type="simple">30°55.039'N, 103°29.662'E</named-content>, leg. Hosoda, T., Ohara, K., Okubo, K., Otani, J. U., 17.09.2013. <bold>J–L</bold> <italic><tp:taxon-name><tp:taxon-name-part taxon-name-part-type="genus">Sicradiscus</tp:taxon-name-part> <tp:taxon-name-part taxon-name-part-type="species">mansuyi</tp:taxon-name-part></tp:taxon-name></italic> (Gude, 1908), (for locality see Figure <xref ref-type="fig" rid="F27">27</xref>) <bold>M–O</bold> <italic><tp:taxon-name><tp:taxon-name-part taxon-name-part-type="genus">Sicradiscus</tp:taxon-name-part> <tp:taxon-name-part taxon-name-part-type="species">schistoptychia</tp:taxon-name-part></tp:taxon-name></italic> (Möllendorff, 1886), China, Hunan, Yongzhou Shi, Ningyuan Xian, Jiuyishan Yaozuxiang, Jiuyishan Guojia Senlin Gongyuan, old maple forest, <named-content xmlns:xlink="http://www.w3.org/1999/xlink" content-type="dwc:verbatimCoordinates" xlink:type="simple">25°21.200'N 111°58.696'E</named-content>, 450 m, leg. Hunyadi, A., 11.11.2010. All photos by B. Páll-Gergely.</p></caption><graphic xmlns:xlink="http://www.w3.org/1999/xlink" xlink:href="zookeys-473-001-g036.jpg" position="float" orientation="portrait" xlink:type="simple" id="oo_37232.jpg"/></fig><fig id="F27" position="float" orientation="portrait"><label>Figure 27.</label><caption><p>Reproductive anatomy of <italic><tp:taxon-name><tp:taxon-name-part taxon-name-part-type="genus">Sicradiscus</tp:taxon-name-part> <tp:taxon-name-part taxon-name-part-type="species">mansuyi</tp:taxon-name-part></tp:taxon-name></italic> (Gude, 1908). Locality information: Cao Bằng Province, southern edge of Pác Rải, Trùng Khánh 3 km towards Quảng Uyên, left side of the road, 570 m, <named-content xmlns:xlink="http://www.w3.org/1999/xlink" content-type="dwc:verbatimCoordinates" xlink:type="simple">22°48.961'N, 106°30.533'E</named-content>, leg. Hunyadi, A., 28.05.2012. Scale represents 2 mm.</p></caption><graphic xmlns:xlink="http://www.w3.org/1999/xlink" xlink:href="zookeys-473-001-g027.jpg" position="float" orientation="portrait" xlink:type="simple" id="oo_37223.jpg"/></fig><fig id="F45" position="float" orientation="portrait"><label>Figure 45.</label><caption><p>Living specimens of <tp:taxon-name><tp:taxon-name-part taxon-name-part-type="genus">Gudeodiscus</tp:taxon-name-part> (<tp:taxon-name-part taxon-name-part-type="subgenus">Gudeodiscus</tp:taxon-name-part>) <tp:taxon-name-part taxon-name-part-type="species">giardi</tp:taxon-name-part> <tp:taxon-name-part taxon-name-part-type="subspecies">giardi</tp:taxon-name-part></tp:taxon-name> (Fischer, 1898) (<bold>A</bold>), Cao Bằng Province, Hòa An District, Nguyễn Huệ Commune, small hill just outside of Khau Trang Village, <named-content xmlns:xlink="http://www.w3.org/1999/xlink" content-type="dwc:verbatimCoordinates" xlink:type="simple">22°33.510'N, 106°10.294'E</named-content>, leg. Naggs, F. et al. 22.06.2011.; and <italic><tp:taxon-name><tp:taxon-name-part taxon-name-part-type="genus">Halongella</tp:taxon-name-part> <tp:taxon-name-part taxon-name-part-type="species">schlumbergeri</tp:taxon-name-part></tp:taxon-name></italic> (Morlet, 1886) (<bold>B</bold>), Halong Bay area, Vietnam. Photos: F. Naggs.</p></caption><graphic xmlns:xlink="http://www.w3.org/1999/xlink" xlink:href="zookeys-473-001-g045.jpg" position="float" orientation="portrait" xlink:type="simple" id="oo_37241.jpg"/></fig><fig id="F44" position="float" orientation="portrait"><label>Figure 44.</label><caption><p>Shell widths of <italic><tp:taxon-name><tp:taxon-name-part taxon-name-part-type="genus">Halongella</tp:taxon-name-part> <tp:taxon-name-part taxon-name-part-type="species">schlumbergeri</tp:taxon-name-part></tp:taxon-name></italic> (mm) in the Halong Bay Area.</p></caption><graphic xmlns:xlink="http://www.w3.org/1999/xlink" xlink:href="zookeys-473-001-g044.jpg" position="float" orientation="portrait" xlink:type="simple" id="oo_37240.jpg"/></fig><table-wrap id="T6" position="float" orientation="portrait"><label>Table 6.</label><caption><p>Key characters of the radula of Chinese and Vietnamese <tp:taxon-name><tp:taxon-name-part taxon-name-part-type="family">Plectopylidae</tp:taxon-name-part></tp:taxon-name> species. Abbreviations: <bold>L</bold> lateral <bold>M</bold> marginal.</p></caption><table rules="all"><tbody><tr><th rowspan="1" colspan="1">taxon</th><th rowspan="1" colspan="1">L</th><th rowspan="1" colspan="1">M</th><th rowspan="1" colspan="1">size of central</th><th rowspan="1" colspan="1">shape of the first lateral</th><th rowspan="1" colspan="1">morphology of the marginals</th></tr><tr><td rowspan="1" colspan="1"><tp:taxon-name><tp:taxon-name-part taxon-name-part-type="genus">Gudeodiscus</tp:taxon-name-part> (<tp:taxon-name-part taxon-name-part-type="subgenus">Veludiscus</tp:taxon-name-part>) <tp:taxon-name-part taxon-name-part-type="species">emigrans</tp:taxon-name-part> <tp:taxon-name-part taxon-name-part-type="subspecies">otanii</tp:taxon-name-part></tp:taxon-name></td><td rowspan="1" colspan="1">9</td><td rowspan="1" colspan="1">11</td><td rowspan="1" colspan="1">slightly smaller than the ectocone of the first lateral</td><td rowspan="1" colspan="1">rhomboid, rather blunt</td><td rowspan="1" colspan="1">bicuspid or tricuspid with blunt inner cusp and shallow incision between the inner two cusps</td></tr><tr><td rowspan="1" colspan="1"><tp:taxon-name><tp:taxon-name-part taxon-name-part-type="genus">Gudeodiscus</tp:taxon-name-part> (<tp:taxon-name-part taxon-name-part-type="subgenus">Veludiscus</tp:taxon-name-part>) <tp:taxon-name-part taxon-name-part-type="species">eroessi</tp:taxon-name-part></tp:taxon-name></td><td rowspan="1" colspan="1">10</td><td rowspan="1" colspan="1">10</td><td rowspan="1" colspan="1">smaller than the ectocone of the first lateral</td><td rowspan="1" colspan="1">rhomboid, rather blunt</td><td rowspan="1" colspan="1">bicuspid or tricuspid with blunt inner cusp and shallow incision between the inner two cusps</td></tr><tr><td rowspan="1" colspan="1"><tp:taxon-name><tp:taxon-name-part taxon-name-part-type="genus">Gudeodiscus</tp:taxon-name-part> (<tp:taxon-name-part taxon-name-part-type="subgenus">Veludiscus</tp:taxon-name-part>) <tp:taxon-name-part taxon-name-part-type="species">okuboi</tp:taxon-name-part></tp:taxon-name></td><td rowspan="1" colspan="1">7</td><td rowspan="1" colspan="1">13</td><td rowspan="1" colspan="1">slightly smaller than the ectocone of the first lateral</td><td rowspan="1" colspan="1">rhomboid, rather blunt</td><td rowspan="1" colspan="1">tricuspid with blunt inner cusp and shallow incision between the inner two cusps</td></tr><tr><td rowspan="1" colspan="1"><tp:taxon-name><tp:taxon-name-part taxon-name-part-type="genus">Gudeodiscus</tp:taxon-name-part> (<tp:taxon-name-part taxon-name-part-type="subgenus">Veludiscus</tp:taxon-name-part>) <tp:taxon-name-part taxon-name-part-type="species">pulvinaris</tp:taxon-name-part> <tp:taxon-name-part taxon-name-part-type="subspecies">pulvinaris</tp:taxon-name-part></tp:taxon-name></td><td rowspan="1" colspan="1">7</td><td rowspan="1" colspan="1">14</td><td rowspan="1" colspan="1">smaller than the ectocone of the first lateral</td><td rowspan="1" colspan="1">rhomboid, rather blunt</td><td rowspan="1" colspan="1">tricuspid with blunt inner cusp and shallow incision between the inner two cusps</td></tr><tr><td rowspan="1" colspan="1"><tp:taxon-name><tp:taxon-name-part taxon-name-part-type="genus">Gudeodiscus</tp:taxon-name-part> (<tp:taxon-name-part taxon-name-part-type="subgenus">Gudeodiscus</tp:taxon-name-part>) <tp:taxon-name-part taxon-name-part-type="species">fischeri</tp:taxon-name-part></tp:taxon-name></td><td rowspan="1" colspan="1">9</td><td rowspan="1" colspan="1">13</td><td rowspan="1" colspan="1">as large as or larger than the ectocone of the first lateral</td><td rowspan="1" colspan="1">rhomboid, pointed</td><td rowspan="1" colspan="1">tricuspid, inner two rather blunt, incision between them deep</td></tr><tr><td rowspan="1" colspan="1"><tp:taxon-name><tp:taxon-name-part taxon-name-part-type="genus">Gudeodiscus</tp:taxon-name-part> (<tp:taxon-name-part taxon-name-part-type="subgenus">Gudeodiscus</tp:taxon-name-part>) <tp:taxon-name-part taxon-name-part-type="species">giardi</tp:taxon-name-part></tp:taxon-name></td><td rowspan="1" colspan="1">12</td><td rowspan="1" colspan="1">15</td><td rowspan="1" colspan="1">as large as the ectocone of the first lateral</td><td rowspan="1" colspan="1">rhomboid, pointed</td><td rowspan="1" colspan="1">bicuspid or tricuspid with blunt inner cusp and shallow incision between the inner two cusps</td></tr><tr><td rowspan="1" colspan="1"><tp:taxon-name><tp:taxon-name-part taxon-name-part-type="genus">Gudeodiscus</tp:taxon-name-part> (<tp:taxon-name-part taxon-name-part-type="subgenus">Gudeodiscus</tp:taxon-name-part>) <tp:taxon-name-part taxon-name-part-type="species">messageri</tp:taxon-name-part> <tp:taxon-name-part taxon-name-part-type="subspecies">raheemi</tp:taxon-name-part></tp:taxon-name></td><td rowspan="1" colspan="1">8</td><td rowspan="1" colspan="1">16</td><td rowspan="1" colspan="1">as large as or larger than the ectocone of the first lateral</td><td rowspan="1" colspan="1">rhomboid, pointed</td><td rowspan="1" colspan="1">tricuspid with rather sharp inner cusp and deep incision between the cusps</td></tr><tr><td rowspan="1" colspan="1"><tp:taxon-name><tp:taxon-name-part taxon-name-part-type="genus">Gudeodiscus</tp:taxon-name-part> (<tp:taxon-name-part taxon-name-part-type="subgenus">Gudeodiscus</tp:taxon-name-part>) <tp:taxon-name-part taxon-name-part-type="species">multispira</tp:taxon-name-part></tp:taxon-name></td><td rowspan="1" colspan="1">9</td><td rowspan="1" colspan="1">14</td><td rowspan="1" colspan="1">as large as or larger than the ectocone of the first lateral</td><td rowspan="1" colspan="1">slender oval</td><td rowspan="1" colspan="1">tricuspid with rather blunt inner cusp and deep incision between the cusps</td></tr><tr><td rowspan="1" colspan="1"><tp:taxon-name><tp:taxon-name-part taxon-name-part-type="genus">Gudeodiscus</tp:taxon-name-part> (<tp:taxon-name-part taxon-name-part-type="subgenus">Gudeodiscus</tp:taxon-name-part>) <tp:taxon-name-part taxon-name-part-type="species">phlyarius</tp:taxon-name-part></tp:taxon-name></td><td rowspan="1" colspan="1">9</td><td rowspan="1" colspan="1">12</td><td rowspan="1" colspan="1">as large as the ectocone of the first lateral</td><td rowspan="1" colspan="1">rhomboid, pointed</td><td rowspan="1" colspan="1">bicuspid or tricuspid with blunt inner cusp and shallow incision between the inner two cusps</td></tr><tr><td rowspan="1" colspan="1"><tp:taxon-name><tp:taxon-name-part taxon-name-part-type="genus">Gudeodiscus</tp:taxon-name-part> (<tp:taxon-name-part taxon-name-part-type="subgenus">Gudeodiscus</tp:taxon-name-part>) <tp:taxon-name-part taxon-name-part-type="species">villedaryi</tp:taxon-name-part></tp:taxon-name></td><td rowspan="1" colspan="1">9</td><td rowspan="1" colspan="1">10</td><td rowspan="1" colspan="1">as large as or slightly smaller than the ectocone of the first lateral</td><td rowspan="1" colspan="1">rhomboid, pointed</td><td rowspan="1" colspan="1">bicuspid or tricuspid with blunt inner cusp and shallow incision between the inner two cusps</td></tr><tr><td rowspan="1" colspan="1"><italic><tp:taxon-name><tp:taxon-name-part taxon-name-part-type="genus">Halongella</tp:taxon-name-part> <tp:taxon-name-part taxon-name-part-type="species">fruhstorferi</tp:taxon-name-part></tp:taxon-name></italic></td><td rowspan="1" colspan="1">8</td><td rowspan="1" colspan="1">12</td><td rowspan="1" colspan="1">much smaller than the ectocone of the first lateral</td><td rowspan="1" colspan="1">slender rhomboid</td><td rowspan="1" colspan="1">mostly bicuspid, some of them tricuspid with blunt inner cusps</td></tr><tr><td rowspan="1" colspan="1"><italic><tp:taxon-name><tp:taxon-name-part taxon-name-part-type="genus">Halongella</tp:taxon-name-part> <tp:taxon-name-part taxon-name-part-type="species">schlumbergeri</tp:taxon-name-part></tp:taxon-name></italic></td><td rowspan="1" colspan="1">10</td><td rowspan="1" colspan="1">14</td><td rowspan="1" colspan="1">smaller than the ectocone of the first lateral</td><td rowspan="1" colspan="1">oval</td><td rowspan="1" colspan="1">bicuspid or tricuspid with blunt inner cusp and shallow incision between the inner two cusps</td></tr><tr><td rowspan="1" colspan="1"><italic><tp:taxon-name><tp:taxon-name-part taxon-name-part-type="genus">Sicradiscus</tp:taxon-name-part> <tp:taxon-name-part taxon-name-part-type="species">invius</tp:taxon-name-part></tp:taxon-name></italic></td><td rowspan="1" colspan="1">7</td><td rowspan="1" colspan="1">8</td><td rowspan="1" colspan="1">as large as or larger than the ectocone of the first lateral</td><td rowspan="1" colspan="1">slender with parallel, straight margins and pointed end</td><td rowspan="1" colspan="1">tricuspid with pointed cusps and deep incision between them</td></tr><tr><td rowspan="1" colspan="1"><italic><tp:taxon-name><tp:taxon-name-part taxon-name-part-type="genus">Sicradiscus</tp:taxon-name-part> <tp:taxon-name-part taxon-name-part-type="species">mansuyi</tp:taxon-name-part></tp:taxon-name></italic></td><td rowspan="1" colspan="1">8</td><td rowspan="1" colspan="1">10</td><td rowspan="1" colspan="1">as large as the ectocone of the first lateral</td><td rowspan="1" colspan="1">slender with parallel, straight margins and pointed end</td><td rowspan="1" colspan="1">tricuspid with pointed cusps and deep incision between them, some of them quadricuspid</td></tr><tr><td rowspan="1" colspan="1"><italic><tp:taxon-name><tp:taxon-name-part taxon-name-part-type="genus">Sicradiscus</tp:taxon-name-part> <tp:taxon-name-part taxon-name-part-type="species">schistoptychia</tp:taxon-name-part></tp:taxon-name></italic></td><td rowspan="1" colspan="1">6</td><td rowspan="1" colspan="1">14</td><td rowspan="1" colspan="1">as large as or larger than the ectocone of the first lateral</td><td rowspan="1" colspan="1">slender with parallel, straight margins and pointed end</td><td rowspan="1" colspan="1">tricuspid with pointed cusps and deep incision between them</td></tr><tr><td rowspan="1" colspan="1"><italic><tp:taxon-name><tp:taxon-name-part taxon-name-part-type="genus">Sicradiscus</tp:taxon-name-part> <tp:taxon-name-part taxon-name-part-type="species">transitus</tp:taxon-name-part></tp:taxon-name></italic></td><td rowspan="1" colspan="1">6</td><td rowspan="1" colspan="1">10</td><td rowspan="1" colspan="1">as large as the ectocone of the first lateral</td><td rowspan="1" colspan="1">triangular</td><td rowspan="1" colspan="1">tricuspid with pointed cusps and deep incision between them</td></tr><tr><td rowspan="1" colspan="1"><italic><tp:taxon-name><tp:taxon-name-part taxon-name-part-type="genus">Sinicola</tp:taxon-name-part> <tp:taxon-name-part taxon-name-part-type="species">asamiana</tp:taxon-name-part></tp:taxon-name></italic></td><td rowspan="1" colspan="1">8</td><td rowspan="1" colspan="1">11</td><td rowspan="1" colspan="1">as large or almost as large as the ectocone of the first lateral</td><td rowspan="1" colspan="1">slender with parallel, straight margins and pointed end</td><td rowspan="1" colspan="1">tricuspid with pointed cusps and deep incision between them</td></tr><tr><td rowspan="1" colspan="1"><italic><tp:taxon-name><tp:taxon-name-part taxon-name-part-type="genus">Sinicola</tp:taxon-name-part> <tp:taxon-name-part taxon-name-part-type="species">emoriens</tp:taxon-name-part></tp:taxon-name></italic></td><td rowspan="1" colspan="1">6</td><td rowspan="1" colspan="1">14</td><td rowspan="1" colspan="1">as large as or larger than the ectocone of the first lateral</td><td rowspan="1" colspan="1">slender with parallel, straight margins and pointed end</td><td rowspan="1" colspan="1">tricuspid with pointed cusps and deep incision between them</td></tr><tr><td rowspan="1" colspan="1"><italic><tp:taxon-name><tp:taxon-name-part taxon-name-part-type="genus">Sinicola</tp:taxon-name-part> <tp:taxon-name-part taxon-name-part-type="species">fimbriosa</tp:taxon-name-part></tp:taxon-name></italic></td><td rowspan="1" colspan="1">10</td><td rowspan="1" colspan="1">15</td><td rowspan="1" colspan="1">larger than the ectocone of the first lateral</td><td rowspan="1" colspan="1">slender with concave inner line</td><td rowspan="1" colspan="1">tricuspid with pointed cusps and deep incision between them</td></tr><tr><td rowspan="1" colspan="1"><italic><tp:taxon-name><tp:taxon-name-part taxon-name-part-type="genus">Sinicola</tp:taxon-name-part> <tp:taxon-name-part taxon-name-part-type="species">jugatoria</tp:taxon-name-part></tp:taxon-name></italic></td><td rowspan="1" colspan="1">9</td><td rowspan="1" colspan="1">12</td><td rowspan="1" colspan="1">as large as the ectocone of the first lateral</td><td rowspan="1" colspan="1">slender with parallel, straight margins and pointed end</td><td rowspan="1" colspan="1">tricuspid with pointed cusps and deep incision between them</td></tr><tr><td rowspan="1" colspan="1"><italic><tp:taxon-name><tp:taxon-name-part taxon-name-part-type="genus">Sinicola</tp:taxon-name-part> <tp:taxon-name-part taxon-name-part-type="species">murata</tp:taxon-name-part></tp:taxon-name></italic></td><td rowspan="1" colspan="1">8</td><td rowspan="1" colspan="1">12</td><td rowspan="1" colspan="1">as large as the ectocone of the first lateral</td><td rowspan="1" colspan="1">slender with parallel, straight margins and pointed end</td><td rowspan="1" colspan="1">tricuspid with pointed cusps and deep incision between them</td></tr><tr><td rowspan="1" colspan="1"><italic><tp:taxon-name><tp:taxon-name-part taxon-name-part-type="genus">Sinicola</tp:taxon-name-part> <tp:taxon-name-part taxon-name-part-type="species">reserata</tp:taxon-name-part> <tp:taxon-name-part taxon-name-part-type="subspecies">azona</tp:taxon-name-part></tp:taxon-name></italic></td><td rowspan="1" colspan="1">11</td><td rowspan="1" colspan="1">14</td><td rowspan="1" colspan="1">as large as the ectocone of the first lateral</td><td rowspan="1" colspan="1">slender with parallel, straight margins and pointed end</td><td rowspan="1" colspan="1">tricuspid with pointed cusps and deep incision between them</td></tr><tr><td rowspan="1" colspan="1"><italic><tp:taxon-name><tp:taxon-name-part taxon-name-part-type="genus">Sinicola</tp:taxon-name-part> <tp:taxon-name-part taxon-name-part-type="species">stenochila</tp:taxon-name-part></tp:taxon-name></italic></td><td rowspan="1" colspan="1">8</td><td rowspan="1" colspan="1">13</td><td rowspan="1" colspan="1">as large as the ectocone of the first lateral</td><td rowspan="1" colspan="1">slender with parallel, straight margins and pointed end</td><td rowspan="1" colspan="1">tricuspid with pointed cusps and deep incision between them</td></tr></tbody></table></table-wrap><fig id="F40" position="float" orientation="portrait"><label>Figure 40.</label><caption><p>Distribution of <italic><tp:taxon-name><tp:taxon-name-part taxon-name-part-type="genus">Gudeodiscus</tp:taxon-name-part></tp:taxon-name></italic>, <italic><tp:taxon-name><tp:taxon-name-part taxon-name-part-type="genus">Halongella</tp:taxon-name-part></tp:taxon-name></italic> gen. n. and <italic><tp:taxon-name><tp:taxon-name-part taxon-name-part-type="genus">Sicradiscus</tp:taxon-name-part></tp:taxon-name></italic> species. Legends: empty circle: <italic><tp:taxon-name><tp:taxon-name-part taxon-name-part-type="genus">Halongella</tp:taxon-name-part> <tp:taxon-name-part taxon-name-part-type="species">schlumbergeri</tp:taxon-name-part></tp:taxon-name></italic> (Morlet, 1886), star (close to the circles): <italic><tp:taxon-name><tp:taxon-name-part taxon-name-part-type="genus">Halongella</tp:taxon-name-part> <tp:taxon-name-part taxon-name-part-type="species">fruhstorferi</tp:taxon-name-part></tp:taxon-name></italic> (Möllendorff, 1901), empty triangle: <tp:taxon-name><tp:taxon-name-part taxon-name-part-type="genus">Gudeodiscus</tp:taxon-name-part> (<tp:taxon-name-part taxon-name-part-type="subgenus">Gudeodiscus</tp:taxon-name-part>) <tp:taxon-name-part taxon-name-part-type="species">dautzenbergi</tp:taxon-name-part></tp:taxon-name> (Gude, 1901), filled triangle <tp:taxon-name><tp:taxon-name-part taxon-name-part-type="genus">Gudeodiscus</tp:taxon-name-part> (<tp:taxon-name-part taxon-name-part-type="subgenus">Gudeodiscus</tp:taxon-name-part>) <tp:taxon-name-part taxon-name-part-type="species">villedaryi</tp:taxon-name-part></tp:taxon-name> (Ancey, 1888), empty square: <tp:taxon-name><tp:taxon-name-part taxon-name-part-type="genus">Gudeodiscus</tp:taxon-name-part> (<tp:taxon-name-part taxon-name-part-type="subgenus">Gudeodiscus</tp:taxon-name-part>) <tp:taxon-name-part taxon-name-part-type="species">anceyi</tp:taxon-name-part></tp:taxon-name> (Gude, 1901), filled circle: <italic><tp:taxon-name><tp:taxon-name-part taxon-name-part-type="genus">Sicradiscus</tp:taxon-name-part> <tp:taxon-name-part taxon-name-part-type="species">mansuyi</tp:taxon-name-part></tp:taxon-name></italic> (Gude, 1908).</p></caption><graphic xmlns:xlink="http://www.w3.org/1999/xlink" xlink:href="zookeys-473-001-g040.jpg" position="float" orientation="portrait" xlink:type="simple" id="oo_37236.jpg"/></fig></tp:treatment-sec><ref-list><ref id="B54"><mixed-citation xmlns:xlink="http://www.w3.org/1999/xlink" xlink:type="simple"><person-group><name name-style="western"><surname>Páll-Gergely</surname><given-names>B</given-names></name><name name-style="western"><surname>Hunyadi</surname><given-names>A</given-names></name></person-group> (<year>2013</year>) <article-title>The family <tp:taxon-name><tp:taxon-name-part taxon-name-part-type="family">Plectopylidae</tp:taxon-name-part></tp:taxon-name> Möllendorff 1898 in China (<tp:taxon-name><tp:taxon-name-part taxon-name-part-type="class">Gastropoda</tp:taxon-name-part></tp:taxon-name>, <tp:taxon-name><tp:taxon-name-part taxon-name-part-type="order">Pulmonata</tp:taxon-name-part></tp:taxon-name>).</article-title><source>Archiv für Molluskenkunde</source><volume>142</volume>(<issue>1</issue>): <fpage>1</fpage>–<lpage>66</lpage>. <ext-link ext-link-type="uri" xlink:href="http://www.ingentaconnect.com/content/schweiz/afmijm/2013/00000142/00000001/art00001" xlink:type="simple">http://www.ingentaconnect.com/content/schweiz/afmijm/2013/00000142/00000001/art00001</ext-link></mixed-citation></ref><ref id="B30"><mixed-citation xmlns:xlink="http://www.w3.org/1999/xlink" xlink:type="simple"><person-group><name name-style="western"><surname>Gude</surname><given-names>GK</given-names></name></person-group> (<year>1901a</year>) <article-title>Sur une collection de <italic><tp:taxon-name><tp:taxon-name-part taxon-name-part-type="genus">Plectopylis</tp:taxon-name-part></tp:taxon-name></italic> du Tonkin, avec la description de six espèces nouvelles.</article-title><source>Journal de Conchyliologie</source><volume>49</volume>: <fpage>197</fpage>–<lpage>212</lpage>. <ext-link ext-link-type="uri" xlink:href="http://www.biodiversitylibrary.org/item/53864#page/209/mode/1up" xlink:type="simple">http://www.biodiversitylibrary.org/item/53864#page/209/mode/1up</ext-link></mixed-citation></ref><ref id="B31"><mixed-citation xmlns:xlink="http://www.w3.org/1999/xlink" xlink:type="simple"><person-group><name name-style="western"><surname>Gude</surname><given-names>GK</given-names></name></person-group> (<year>1901b</year>) <article-title>Notes on some known species of <italic><tp:taxon-name><tp:taxon-name-part taxon-name-part-type="genus">Plectopylis</tp:taxon-name-part></tp:taxon-name></italic> and description of a new variety of Plectopylis plectostoma, Bens.</article-title><source>Journal of Malacology</source><volume>8</volume>: <fpage>46</fpage>–<lpage>49</lpage>. <ext-link ext-link-type="uri" xlink:href="http://www.biodiversitylibrary.org/item/89648#page/65/mode/1up" xlink:type="simple">http://www.biodiversitylibrary.org/item/89648#page/65/mode/1up</ext-link></mixed-citation></ref><ref id="B32"><mixed-citation xmlns:xlink="http://www.w3.org/1999/xlink" xlink:type="simple"><person-group><name name-style="western"><surname>Gude</surname><given-names>GK</given-names></name></person-group> (<year>1901c</year>) <article-title>On two new and three hitherto unfigured species of <italic><tp:taxon-name><tp:taxon-name-part taxon-name-part-type="genus">Plectopylis</tp:taxon-name-part></tp:taxon-name></italic> from Tonkin.</article-title><source>Journal of Malacology</source><volume>8</volume>: <fpage>110</fpage>–<lpage>117</lpage>. <ext-link ext-link-type="uri" xlink:href="http://www.biodiversitylibrary.org/item/89648#page/142/mode/1up" xlink:type="simple">http://www.biodiversitylibrary.org/item/89648#page/142/mode/1up</ext-link></mixed-citation></ref><ref id="B33"><mixed-citation xmlns:xlink="http://www.w3.org/1999/xlink" xlink:type="simple"><person-group><name name-style="western"><surname>Gude</surname><given-names>GK</given-names></name></person-group> (<year>1908</year>) <article-title>Observation on a number of <italic><tp:taxon-name><tp:taxon-name-part taxon-name-part-type="genus">Plectopylis</tp:taxon-name-part></tp:taxon-name></italic> collected in Tonkin by M. Mansuy with description of four new species.</article-title><source>Journal de Conchyliologie</source><volume>55</volume>: <fpage>345</fpage>–<lpage>357</lpage>.</mixed-citation></ref></ref-list></tp:taxon-treatment>
