# Supplementary material for: Systematics of the family Plectopylidae in Vietnam with additional information on Chinese taxa (Gastropoda, Pulmonata, Stylommatophora)
Source: Zookeys. 2015 Jan 20;(473):1–118. doi: 10.3897/zookeys.473.8659 (PMC4304041; doi:10.3897/zookeys.473.8659)
Supplement: Supplementary material 1 — Exact locality data of Vietnamese Plectopylidae species. [file zookeys-473-001-s001.xls]

## Sheet: Munka1
(sub)species name	Locality	latitude	longitude
Gudeodiscus (Gudeodiscus?) anceyi (Gude 1901)	Bắc Kạn Province, Ba Bể Nat. Park, surroundings of Na Phoong cave, GPS not recorded
Gudeodiscus (Gudeodiscus?) anceyi (Gude 1901)	Bắc Kạn Prov, Na Rì District, left side of road from Kim Hỷ to Bắc Kạn, 2 km after Kim Hỷ, in leaf litter bellow high limestone walls above road, 583 m	22° 16.861'N	106° 2.169'E
Gudeodiscus (Gudeodiscus?) anceyi (Gude 1901)	Bắc Kạn Prov, Na Rì District, 2 km S of Bản Dền (=Dền Village), limestone rocks at side of the valley near gold quarry, in small cavern in dense rain forest, ca 590 m	22° 14.547'N	106° 0.527'E
Gudeodiscus (Gudeodiscus?) anceyi (Gude 1901)	Bắc Kạn Prov, Na Rì District, 2 km S of Bản Dền, W slopes of a deep sinkhole covered with forest, leaf litter under high limestone wall, ca 640 m	22° 14.506'N	106° 0.521'E
Gudeodiscus (Gudeodiscus?) anceyi (Gude 1901)	Lạng Sơn Province, Lũng Phầy Pass, Thất Khê N 13 km, 475 m	22° 20.363'N	106° 27.098'E
Gudeodiscus (Gudeodiscus?) anceyi (Gude 1901)	Bắc Kạn Province, Ba Bể National Park, 500 m on the path starting from the bungalows, 240 m	22° 25.072'N	105° 37.941'E
Gudeodiscus (Gudeodiscus?) anceyi (Gude 1901)	Bắc Kạn Province, Ba Bể Nat. Park, Đầu Đằng Waterfall, above the waterfall, 175 m	22° 27.159'N	105° 34.193'E
Gudeodiscus (Gudeodiscus?) anceyi (Gude 1901)	Bắc Kạn Province, Ba Bể Nat. Park, Ao Tiên, near the lake, 155 m	22° 26.831'N	105° 37.023'E
Gudeodiscus (Gudeodiscus?) anceyi (Gude 1901)	Bắc Kạn Province, Ba Bể National Park, Thẳm Kịt Cave 2 km, look-out tower, 335 m	22° 24.686'N	105° 37.710'
Gudeodiscus (Gudeodiscus?) anceyi (Gude 1901)	Bắc Kạn Province, Ba Bể Nat. Park, Bố Lù, 600 m from the harbour towards Pắc Ngòi, right side of the road, 175 m	22° 23.989'N	105° 37.523'E
Gudeodiscus (Gudeodiscus?) anceyi (Gude 1901)	Bắc Kạn Province, Ba Bể Nat. Park, Na Phoong Cave, south of Bố Lù, 215 m	22° 23.341'N	105° 36.812'E
Gudeodiscus (Gudeodiscus?) anceyi (Gude 1901)	Bắc Kạn Province, Na Rì Distr., Kim Hỷ SSE, 1.5 km on a by-road from the road nr. 279, 420 m	22° 16.988'N	106° 02.990'E
Gudeodiscus (Gudeodiscus?) anceyi (Gude 1901)	Cao Bằng Prov., right off old rd., ca. 33 km from Cao Bằng to Đông Khê	22° 27.547'N	106° 22.331'E
Gudeodiscus (Gudeodiscus?) anceyi (Gude 1901)	Lạng Sơn Province, at km 74.8 on road 1B, Đồng Đăng to Thái Nguyên (8 km S Bắc Sơn)	21° 54.543'N	106° 17.298'E
Gudeodiscus (Gudeodiscus?) anceyi (Gude 1901)	Bắc Kạn Province, Ba Bể N. P., near Puổng Cave	22° 27.835'N	105° 38.997'E
Gudeodiscus (Gudeodiscus?) cyrtochilus (Gude 1909)	Hà Giang Province, Hà Giang 105.2 km towards Ðồng Văn, Vân Chải Commune, right side of the road nr. 4C	23° 08.865'N	105° 10.789'E
Gudeodiscus (Gudeodiscus?) cyrtochilus (Gude 1909)	Hà Giang Province, Hà Giang 105.5 km towards Ðồng Văn, Vân Chải Commune, left side of the road 4C	23° 09.084'N	105° 10.774'E
Gudeodiscus (Gudeodiscus?) cyrtochilus (Gude 1909)	Hà Giang Province, Hà Giang 149.4 km towards Mèo Vạc, about 5 km SE from Ðồng Văn, right side of the road 4C, ca 1090 m	23° 15.528'N	105° 22.545'E
Gudeodiscus (Gudeodiscus?) cyrtochilus (Gude 1909)	Hà Giang Province, Ðồng Văn 7.5 km towards Mèo Vạc, left side of the road nr. 4C, 1260 m	23° 14.981'N	105° 23.657'E
Gudeodiscus (Gudeodiscus?) cyrtochilus (Gude 1909)	Hà Giang Province, km 105.5 on road 4c, between Yên Minh and Đồng Văn (NE of Hà Giang town)	23° 08.996'N	105° 10.332'E
Gudeodiscus (Gudeodiscus?) cyrtochilus (Gude 1909)	Hà Giang Province, km 149.4 on road 4c, between Đồng Văn to Mèo Vạc (NE of Hà Giang Town)	23° 15.507'N	105° 22.564'E
Gudeodiscus (Gudeodiscus?) cyrtochilus (Gude 1909)	Hà Giang Province, km 153 on road 4c, between Đồng Văn to Mèo Vạc (NE of Hà Giang Town), left side of road	23° 14.738'N	105° 23.786'E
Gudeodiscus (Gudeodiscus?) cyrtochilus (Gude 1909)	Hà Giang Province, ca. 7.5 km from Đồng Văn to Mèo Vạc (right side off road)	23° 14.906'N	105° 23.445'E
Gudeodiscus (Gudeodiscus) dautzenbergi (Gude 1901)	Bắc Kạn Province, Chợ Mới (left bank of river)	21° 52.682'N	105° 47.078'E
Gudeodiscus (Gudeodiscus) dautzenbergi (Gude 1901)	Thái Nguyên/Bắc Kạn Province, ca. 1 km S of Chợ Mới	21° 52.707'N	105° 46.172'E
Gudeodiscus (Gudeodiscus) dautzenbergi (Gude 1901)	Bắc Kạn Province, Chợ Mới, eastern bank of the river, Khuôn Thung cross 500 m towards Quảng Chu Commune, right side of the road	21° 52.508'N	105° 47.328'E
Gudeodiscus (Gudeodiscus) dautzenbergi (Gude 1901)	Thái Nguyên Province, Chợ Chu (=Chu Market), rocky wall above the NE part of the village, 90 m	21° 54.613'N	105° 39.195'E
Gudeodiscus (Gudeodiscus) fischeri (Gude 1901)	Bắc Kạn Province, Ba Bể District, Ba Bể Nat. Park, Khâu Kum, ca 185 m	22° 26.465'N	105° 36.642'E
Gudeodiscus (Gudeodiscus) fischeri (Gude 1901)	Tuyên Quang Province, Hàm Yên District, Yên Phú Commune, Đồng Tiến, Thống Nhất, ca 70 m	22° 08.673'N	104° 58.634'E
Gudeodiscus (Gudeodiscus) fischeri (Gude 1901)	Hà Giang Province, Hà Giang Town, Ngọc Đường Commune, Bản Cườm (= Cườm Village), ca 110 m	22° 51.180'N	105° 01.075'E
Gudeodiscus (Gudeodiscus) fischeri (Gude 1901)	Hà Giang Province, Tâm Village, ca. 7–8 km SE of Hà Giang (between Vị Xuyên and Bản Hãm = "Hãm Village")	22° 48.019'N	105° 00.888'E
Gudeodiscus (Gudeodiscus) fischeri (Gude 1901)	Tuyên Quang Province, near Tôn Hông, road #185 from Tuyên Quang to Vĩnh Lộc (formerly Chiêm Hóa) (NE of Tuyên Quang)
Gudeodiscus (Gudeodiscus) fischeri (Gude 1901)	Hà Giang Province, ca. 9.8 km from Hà Giang to Tam Sơn (formerly Quản Bạ), left side off road	22° 52.907'N	104° 59.885'E
Gudeodiscus (Gudeodiscus) fischeri (Gude 1901)	Hà Giang Province, Hà Giang 7 km towards Tam Sơn, left side of the road nr. 4C, 100 m	22° 51.650'N	105° 00.768'E
Gudeodiscus (Gudeodiscus) fischeri (Gude 1901)	Hà Giang Province, Hà Giang 9.8 km towards Tam Sơn, left side of the road 4C, 120 m	22° 52.881'N	104° 59.927'E
Gudeodiscus (Gudeodiscus) fischeri (Gude 1901)	Tuyên Quang Province, ca. 5.5 km E of Chương Dương (left bank of Lô River)
Gudeodiscus (Gudeodiscus) fischeri (Gude 1901)	Bắc Kạn Province, Ba Bể District, Ba Bể Nat. Park, along the trekking road, near guest house, 205 m	22° 25.049'N	105° 37.699'E
Gudeodiscus (Gudeodiscus) fischeri (Gude 1901)	Bắc Kạn Province, ca 1 km from Ba Bể Nat. Park, headquarters to Ba Bể Lake	22° 24.829'N	105° 37.652'E
Gudeodiscus (Gudeodiscus) fischeri (Gude 1901)	Bắc Kạn Province, Ba Bể Nat. Park, near bungalows (at Park Headquarters)
Gudeodiscus (Gudeodiscus) fischeri (Gude 1901)	Bắc Kạn Province, Ba Bể Nat. Park, path starting from the bungalows 500 m, 240 m	22° 25.072'N	105° 37.941'E
Gudeodiscus (Gudeodiscus) fischeri (Gude 1901)	Bắc Kạn Province, Ba Bể Nat. Park, Thẳm Kịt Cave 2 km from the look-out tower, 335 m	22° 24.686'N	105° 37.710'E
Gudeodiscus (Gudeodiscus) fischeri (Gude 1901)	Bắc Kạn Province, Ba Bể Nat. Park, Thẳm Kịt Cave 1 km from the look-out tower, no GPS data
Gudeodiscus (Gudeodiscus?) francoisi (Fischer, 1898)	Bắc Kạn Province, Na Rì Distr., limestone cliffs on the left side of the road to Kim Hỷ, 2 km before Kim Hỷ, soil in small cavern, ca 560 m	22° 16.897'N	106° 2.754'E
Gudeodiscus (Gudeodiscus?) francoisi (Fischer, 1898)	Bắc Kạn Province, Na Rì District, 2 km S of Bản Dền (=Dền Village), limestone rocks at side of the valley near gold quarry, in small cavern in dense rain forest, ca 590 m	22° 14.547'N	106° 0.527'E
Gudeodiscus (Gudeodiscus?) francoisi (Fischer, 1898)	Bắc Kạn Prov, Na Rì Distr., 2 km S of Bản Dền, W slopes of a deep sinkhole covered with forest, leaf litter under high limestone wall, ca 640 m	22° 14.506'N	106° 0.521'E
Gudeodiscus (Gudeodiscus?) francoisi (Fischer, 1898)	Cao Bằng Province, Đèo Mã Phục (pass) 1 km towards Quảng Uyên, right side of the road, 565 m	22° 43.918'N	106° 20.490'E
Gudeodiscus (Gudeodiscus?) francoisi (Fischer, 1898)	Cao Bằng Province, Đèo Mã Phục (pass) 1 km towards Quảng Uyên, right side of the road, 570 m	22° 43.896'N	106° 20.484'E
Gudeodiscus (Gudeodiscus) giardi giardi (Fischer 1898)	Cao Bằng Province, ca. 31.5 km from Phục Hòa to Mã Phục (left off rd.)	22° 42.212'N	106° 22.055'E
Gudeodiscus (Gudeodiscus) giardi giardi (Fischer 1898)	Cao Bằng Province, ca. 2 km from Quảng Uyên to Hạ Lang (right off rd.)	22° 42.685'N	106° 27.232'E
Gudeodiscus (Gudeodiscus) giardi giardi (Fischer 1898)	Cao Bằng Province, ca. 30 km from Phục Hòa to Mã Phục (right off rd.)	22° 41.787'N	106° 22.652'E
Gudeodiscus (Gudeodiscus) giardi giardi (Fischer 1898)	Cao Bằng Province, ca. 4.5 km from Mã Phục to Cao Bằng (NW of Cao Bằng), ca. 400 m	22° 42.814'N	106° 19.630'E
Gudeodiscus (Gudeodiscus) giardi giardi (Fischer 1898)	Cao Bằng Province, ca. 4.5 km from Mã Phục to Cao Bằng (left off rd.)	22° 42.661'N	106° 19.627'E
Gudeodiscus (Gudeodiscus) giardi giardi (Fischer 1898)	Cao Bằng Province, Hòa An District, Nguyễn Huệ Commune, Hạ Lang, ca 390 m	22° 42.703'N	106° 19.606'E
Gudeodiscus (Gudeodiscus) giardi giardi (Fischer 1898)	Cao Bằng Province, Trùng Khánh District, Cảnh Tiên Commune, Pắc Rảo., ca 545 m	22° 48.941'N	106° 30.549'E
Gudeodiscus (Gudeodiscus) giardi giardi (Fischer 1898)	Cao Bằng Province, ca. 34.5 km from Cao Bằng to Đông Khê (left off new rd.)	22° 27.439'N	106° 24.994'E
Gudeodiscus (Gudeodiscus) giardi giardi (Fischer 1898)	Cao Bằng Province, Đèo Mã Phục (pass) 500 m towards Quảng Uyên, left side of the road, rock cavern, 610 m	22° 43.981'N	106° 20.333'E
Gudeodiscus (Gudeodiscus) giardi giardi (Fischer 1898)	Lạng Sơn Province, Lũng Phầy (pass), Thất Khê N 13 km, 475 m	22° 20.363'N	106° 27.098'E
Gudeodiscus (Gudeodiscus) giardi giardi (Fischer 1898)	Cao Bằng Province, Đèo Lũng Phầy (pass) 2.5 km towards Đông Khê, right side of the road, 360 m	22° 21.654'N	106° 26.467'E
Gudeodiscus (Gudeodiscus) giardi giardi (Fischer 1898)	Cao Bằng Province, Quảng Uyên N, 206–207 cross, 300 m towards Hạ Lang, right side of the road, 445 m	22° 42.670'N	106° 27.260'E,
Gudeodiscus (Gudeodiscus) giardi giardi (Fischer 1898)	Cao Bằng Province, Quảng Uyên N, 206–207 cross, 430 m	22° 42.737'N	106° 27.223'E
Gudeodiscus (Gudeodiscus) giardi giardi (Fischer 1898)	Cao Bằng Province, Quảng Uyên NW, 445 m	22° 42.562'N	106° 26.313'E
Gudeodiscus (Gudeodiscus) giardi giardi (Fischer 1898)	Cao Bằng Province, Quảng Uyên W, Phi Hải-Ðầu Tuyền cross, 500 m	22° 42.188'N	106° 26.358'E
Gudeodiscus (Gudeodiscus) giardi giardi (Fischer 1898)	Cao Bằng Province, Quảng Uyên S 2 km towards Hồng Ðịnh, left side of the road, 470 m	22° 40.761'N	106° 26.746'E
Gudeodiscus (Gudeodiscus) giardi giardi (Fischer 1898)	Cao Bằng Province, Quảng Uyên 10 km towards Cao Bằng, left side of the road, 620 m	22° 42.772'N	106° 21.582'E
Gudeodiscus (Gudeodiscus) giardi giardi (Fischer 1898)	Cao Bằng Province, Pắc Rảo, Cảnh Tiên Commune cross, 300 m towards Trùng Khánh, right side of the road, 530 m	22° 49.385'N	106° 30.742'E
Gudeodiscus (Gudeodiscus) giardi giardi (Fischer 1898)	Cao Bằng Province, southern edge of Pắc Rảo, Trùng Khánh 3 km towards Quảng Uyên, left side of the road, 570 m	22° 48.961'N	106° 30.533'E
Gudeodiscus (Gudeodiscus) giardi giardi (Fischer 1898)	Cao Bằng Province, Cao Bằng 34.5 km towards Đông Khê, left side of the road, 500 m	22° 27.487'N	106° 25.047'E
Gudeodiscus (Gudeodiscus) giardi giardi (Fischer 1898)	Cao Bằng Province, Đông Khê 3 km towards Đèo Lũng Phầy (pass), right side of the road, 390 m	22° 24.223'N	106° 25.937'E
Gudeodiscus (Gudeodiscus) giardi giardi (Fischer 1898)	Cao Bằng Province, Hòa An District, Nguyễn Huệ Commune, small hill just outside of Khau Trang Village	22° 33.510'N	106° 10.294'E
Gudeodiscus (Gudeodiscus?) hemmeni Páll-Gergely & Hunyadi n. sp.	Sơn La Province, Hà Nội 156 km towards Mộc Châu, left side of the road nr. 6, rocky wall, 1110 m	20° 45.993'N	104° 53.868'E
Gudeodiscus (Gudeodiscus?) hemmeni Páll-Gergely & Hunyadi n. sp.	Sơn La Province, Hà Nội 156 km towards Mộc Châu, right side of the road nr. 6, rocky wall, 1110 m	20° 46.085'N	104° 53.888'E
Gudeodiscus (Gudeodiscus?) hemmeni Páll-Gergely & Hunyadi n. sp.	Sơn La Province, right side off road Mộc Châu to Sơn La	20° 52.567'N	104° 35.310'E
Gudeodiscus (Gudeodiscus?) hemmeni Páll-Gergely & Hunyadi n. sp.	Hòa Bình Province, ca. km 156 old road Hà Nội to Sơn La (right side off road)	20° 46.000'N	104° 53.885'E
Gudeodiscus (Gudeodiscus?) hemmeni Páll-Gergely & Hunyadi n. sp.	Sơn La Province, ca. 32 km from Mộc Châu to Hà Nội (old road)	20° 47.351'N	104° 50.063'E
Gudeodiscus (Gudeodiscus) messageri raheemi Páll-Gergely & Hunyadi n. ssp.	Thanh Hoa Province, Cam Thuy District, Fish Stream
Gudeodiscus (Gudeodiscus) messageri raheemi Páll-Gergely & Hunyadi n. ssp.	Ninh Bình Province, Cúc Phương Nat. Park, path to fairy cave	20° 21'N	105° 54'E
Gudeodiscus (Gudeodiscus) messageri raheemi Páll-Gergely & Hunyadi n. ssp.	Thanh Hóa Province, Pù Luông N. P., NW corner of park near Hang village, limestone area near village	20° 31.84'N	105° 04.76'E
Gudeodiscus (Gudeodiscus) messageri raheemi Páll-Gergely & Hunyadi n. ssp.	Thanh Hóa Province, Pù Luông N. P., limestone hill opposite village Naca	20° 26.86'N	105° 11.57'E
Gudeodiscus (Gudeodiscus) messageri raheemi Páll-Gergely & Hunyadi n. ssp.	Sơn La Province, ca. 32 km from Mộc Châu to Hà Nội (old road)	20° 47.351'N	104° 50.063'E
Gudeodiscus (Gudeodiscus) messageri raheemi Páll-Gergely & Hunyadi n. ssp.	Hòa Bình Province, ca. km 156 old road Hà Nội to Sơn La (right side off road)	20° 46.000'N	104° 53.885'E
Gudeodiscus (Gudeodiscus) messageri raheemi Páll-Gergely & Hunyadi n. ssp.	Nghệ An Prov., Pù Mát Nat. Park, Con Cuông Dist., Lục Dạ Commune, Tân Hợp Village, ca 90 m	18° 57.80201'N	104° 54.67774'E
Gudeodiscus (Gudeodiscus) messageri raheemi Páll-Gergely & Hunyadi n. ssp.	Thanh Hóa Province, Trang Village, Bá Thước. (Bee Cave Mt.), Lân Sa Commune, ca 40 m	20° 19.92147'N	105° 12.49178'E
Gudeodiscus (Gudeodiscus) messageri raheemi Páll-Gergely & Hunyadi n. ssp.	Thanh Hóa Province, Cây Đăng Cave, Lương Ngọc, Cẩm Lương C., (GPS not recorded)
Gudeodiscus (Gudeodiscus) messageri raheemi Páll-Gergely & Hunyadi n. ssp.	Ninh Bình Province, Cúc Phương Nat. Park, Cave of Prehistoric Man, ca 145 m	20° 15.53843'N	105° 42.38950'E
Gudeodiscus (Gudeodiscus) messageri raheemi Páll-Gergely & Hunyadi n. ssp.	Sơn La Province, right side off road Mộc Châu to Sơn La	20° 52.567'N	104° 35.310'E
Gudeodiscus (Gudeodiscus) messageri raheemi Páll-Gergely & Hunyadi n. ssp.	Ninh Bình Province, Cúc Phương Nat. Park, main entrance, 700 m towards Bống Village, 155 m	20° 15.231'N	105° 42.639'
Gudeodiscus (Gudeodiscus) messageri raheemi Páll-Gergely & Hunyadi n. ssp.	Ninh Bình Province, Cúc Phương Nat. Park, Ðộng Người Xưa (=Prehistoric Men Cave), around the cave	20° 17.615'N	105° 40.115'E
Gudeodiscus (Gudeodiscus) messageri raheemi Páll-Gergely & Hunyadi n. ssp.	Thanh Hóa Province, Cẩm Lương, Ðộng Cây Ðăng (cave), around the cave, 60 m	20° 15.128'N	105° 23.404'E
Gudeodiscus (Gudeodiscus) messageri raheemi Páll-Gergely & Hunyadi n. ssp.	Nghệ An Province, Con Cuông 20 km towards Anh Sơn, right side of the road, 40 m	18° 58.302'N	105° 00.796'E
Gudeodiscus (Gudeodiscus) messageri raheemi Páll-Gergely & Hunyadi n. ssp.	Sơn La Province, Mộc Châu 5 km towards Sơn La, right side of the road nr. 6, 755 m	20° 52.551'N	104° 35.318'E
Gudeodiscus (Gudeodiscus) messageri raheemi Páll-Gergely & Hunyadi n. ssp.	Sơn La Province, Hà Nội 156 km towards Mộc Châu, left side of the road nr. 6, rocky wall, 1110 m	20° 45.993'N	104° 53.868'E
Gudeodiscus (Gudeodiscus) messageri raheemi Páll-Gergely & Hunyadi n. ssp.	Sơn La Province, Hà Nội 156 km towards Mộc Châu, right side of the road nr. 6, rocky wall, 1110 m	20° 46.085'N	104° 53.888'E
Gudeodiscus (Gudeodiscus) messageri raheemi Páll-Gergely & Hunyadi n. ssp.	Thanh Hóa Prov., Cẩm Thạch, opp. Cẩm Lương Fishstream (W Cẩm Thủy)	20° 15.234'N	105° 23.530'E
Gudeodiscus (Gudeodiscus) messageri raheemi Páll-Gergely & Hunyadi n. ssp.	Sơn La Prov., ca. 34 km from Mộc Châu to Mai Châu	20° 45.219'N	104° 54.458'E
Gudeodiscus (Gudeodiscus) messageri raheemi Páll-Gergely & Hunyadi n. ssp.	Nghệ An Province, ca. 1.2 km left off rd 48, ca 23 km from Thái Hòa to Qùy Châu	19° 24.363'N	105° 26.521'E
Gudeodiscus (Gudeodiscus) messageri raheemi Páll-Gergely & Hunyadi n. ssp.	Thanh Hóa Prov., km 585 on road 15 Yến Cát to Ngọc Lặc 1 km right off road 15	19° 45.589'N	105° 25.521'E
Gudeodiscus (Gudeodiscus) messageri raheemi Páll-Gergely & Hunyadi n. ssp.	Nghệ An Province, Pù Huống Nature Reserve, Con Coung District, Anh Son, Hoi Son, ca 30 m	18° 57.11872'N	105° 02.63029'E
Gudeodiscus (Gudeodiscus) phlyarius (Mabille 1887)	Lào Cai Province, 1.5 km N of Bắc Ngầm cross, valley on the left side of the road, 155 m	22° 24.149'N	104° 14.462'E
Gudeodiscus (Gudeodiscus) phlyarius (Mabille 1887)	Lào Cai Province, ca. 3 km SW of Nhà Văn Hóa	22° 25.513'N	104° 12.194'E
Gudeodiscus (Gudeodiscus) phlyarius (Mabille 1887)	Lạng Sơn Province, right off rd. 1B Long Đống to Bình Gia	21° 53.938'N	106° 25.605'E
Gudeodiscus (Gudeodiscus) phlyarius (Mabille 1887)	Lạng Sơn Province, ca. 6 km SE Bắc Sơn (rd. Bắc Sơn to Nga Hải, left off rd)	21° 52.422'N	106° 21.508'E
Gudeodiscus (Gudeodiscus) phlyarius (Mabille 1887)	Cao Bằng Province, ca. 1 km N of Mã Phục (right side off rd. 3), ca. 575 m	22° 43.938'N	106° 20.527'E
Gudeodiscus (Gudeodiscus) phlyarius (Mabille 1887)	Lạng Sơn Province, ca. 16 km SE Bắc Sơn (rd. Bắc Sơn to Nga Hải, left off rd)	21° 50.019'N	106° 18.405'E
Gudeodiscus (Gudeodiscus) phlyarius (Mabille 1887)	Lạng Sơn Province, ca. 27 km S of Thất Khê, right side off rd. #4 (Lạng Sơn-Thất Khê), ca. 300 m	22° 07.484'N	106° 35.427'E
Gudeodiscus (Gudeodiscus) phlyarius (Mabille 1887)	Lạng Sơn Province, ca. 25 km S of Thất Khê, right side off rd. #4 (Lạng Sơn-Thất Khê), ca. 220 m	22° 06.477'N	106° 35.356'E
Gudeodiscus (Gudeodiscus) phlyarius (Mabille 1887)	Lạng Sơn Province, ca. 58.5 km from Thái Nguyên to Bắc Sơn (right side off road)	21° 51.166'N	106° 13.003'E
Gudeodiscus (Gudeodiscus) phlyarius (Mabille 1887)	Lạng Sơn Province, ca. 7 km from Đồng Mỏ to Văn Quan (left off rd #279), no GPS data
Gudeodiscus (Gudeodiscus) phlyarius (Mabille 1887)	Lạng Sơn Province, Tân Mỹ (N of Lạng Sơn), temple south of the entrance of village, ca. 240 m	21° 58.891'N	106° 40.265'E
Gudeodiscus (Gudeodiscus) phlyarius (Mabille 1887)	Lạng Sơn Province, ca. 69 km from Thái Nguyên to Bắc Sơn (right side off road)	21° 54.270'N	106° 15.801'E
Gudeodiscus (Gudeodiscus) phlyarius (Mabille 1887)	Lạng Sơn Province, km 47, 1 road # 1B between Văn Quan and Bắc Sơn	21° 52.785'N	106° 26.262'E
Gudeodiscus (Gudeodiscus) phlyarius (Mabille 1887)	Lạng Sơn Province, ca. 55 km from Bình Gia to Lạng Sơn on road 1B (no GPS data)
Gudeodiscus (Gudeodiscus) phlyarius (Mabille 1887)	Lạng Sơn Province, ca. 10.6 km from Bình Gia to Lạng Sơn on road 1B	21° 53.639'N	106° 25.895'E
Gudeodiscus (Gudeodiscus) phlyarius (Mabille 1887)	Lạng Sơn Province, ca. km. 50 of road 1B, 10 km to Bình Gia	21° 53.911'N	106° 25.664'E
Gudeodiscus (Gudeodiscus) phlyarius (Mabille 1887)	Lạng Sơn Province, Đồng Mỏ 2.5 km towards Văn Quan, right side of the road, 270 m	21° 40.358'N	106° 34.783'E
Gudeodiscus (Gudeodiscus) phlyarius (Mabille 1887)	Lạng Sơn Province, Đồng Mỏ 4.5 km towards Văn Quan, left side of the road, 330 m	21° 40.828'N	106° 34.531'E
Gudeodiscus (Gudeodiscus) phlyarius (Mabille 1887)	Lạng Sơn Province, Đồng Mỏ 6 km towards Văn Quan, left side of the road, 390 m	21° 41.034'N	106° 33.618'E
Gudeodiscus (Gudeodiscus) phlyarius (Mabille 1887)	Lạng Sơn Province, Đồng Mỏ 7 km towards Văn Quan, Vạn Linh cross., left side of the road, 370 m	21° 41.158'N	106° 33.588'E
Gudeodiscus (Gudeodiscus) phlyarius (Mabille 1887)	Lạng Sơn Province, Lạng Sơn, NNE side of Núi Vọng Phu	21° 51.183'N	106° 44.950'E
Gudeodiscus (Gudeodiscus) phlyarius (Mabille 1887)	Lạng Sơn Province, Na Sầm 12 km towards Thất Khê, left side of the road 210 m	22° 07.870'N	106° 35.038'E
Gudeodiscus (Gudeodiscus) phlyarius (Mabille 1887)	Lạng Sơn Province, Na Sầm 10 km towards Thất Khê, left side of the road, 190 m	22° 07.530'N	106° 35.381'E
Gudeodiscus (Gudeodiscus) phlyarius (Mabille 1887)	Lạng Sơn Province, Na Sầm 5.5 km towards Thất Khê, right side of the road, 165 m	22° 05.466'N	106° 35.425'E
Gudeodiscus (Gudeodiscus) phlyarius (Mabille 1887)	Lạng Sơn Province, Tân Mỹ, tunnel 200 m towards Na Sầm, 210 m	21° 59.110'N	106° 40.077'E
Gudeodiscus (Gudeodiscus) phlyarius (Mabille 1887)	Lạng Sơn Province, northern edge of Chi Lăng, pass next to the tourist path (N of Đồng Bành), 75 m	21° 34.945'N	106° 30.567'E
Gudeodiscus (Gudeodiscus) phlyarius (Mabille 1887)	Lạng Sơn Province, Đồng Mỏ 7 km towards Chi Lăng, right side of the road
Gudeodiscus (Gudeodiscus) phlyarius (Mabille 1887)	Lạng Sơn Province, Đồng Mỏ 5.2 km towards Chi Lăng, right side of the road, 40 m	21° 37.215'N	106° 32.538'E
Gudeodiscus (Gudeodiscus) phlyarius (Mabille 1887)	Lạng Sơn Province, Đồng Mỏ 2.7 km towards Chi Lăng, right side of the old road, cave, 70 m	21° 38.286'N	106° 33.391'E
Gudeodiscus (Gudeodiscus) phlyarius (Mabille 1887)	Lạng Sơn Province, Đồng Mỏ 4–5 km towards Chi Lăng, right side of the old road, 65 m	21° 37.479'N	106° 32.730'E
Gudeodiscus (Gudeodiscus) phlyarius (Mabille 1887)	Lạng Sơn Province, at km 74.8 on road 1B, Đồng Đăng to Thái Nguyên (8 km S Bắc Sơn)	21° 54.543'N	106° 17.298'E
Gudeodiscus (Gudeodiscus) phlyarius (Mabille 1887)	Lạng Sơn Province, ca. 7.5 km foad 1B from Bình Gia to Bắc Sơn	21° 53.908'N	106° 25.661'E
Gudeodiscus (Gudeodiscus) phlyarius (Mabille 1887)	Ninh Bình Prov., Cúc Phương N. P., ca. half way from Park Headquarters to Thousand Year Old Tree, left path, ca 510 m	20° 21.366'N	105° 35.513'E
Gudeodiscus (Gudeodiscus) phlyarius (Mabille 1887)	Ninh Bình Province, Cúc Phương Nat. Park, path to fairy cave,	20° 21'N	105° 54'E
Gudeodiscus (Gudeodiscus) phlyarius (Mabille 1887)	Ninh Bình Province, Cúc Phương Nat. Park, path to fairy cave	20° 21'N	105° 54'E
Gudeodiscus (Gudeodiscus) phlyarius (Mabille 1887)	Thái Nguyên Province, Temple Chùa Hang (ca. 1 km S of Chợ Chu)	21° 54.070'N	105° 38.856'E
Gudeodiscus (Gudeodiscus?) suprafilaris (Gude 1908)	Cao Bằng Province, ca 60 km from Cao Bằng to Bảo Lạc (right side off road)	22° 39.494'N	105° 51.059'E
Gudeodiscus (Gudeodiscus?) suprafilaris (Gude 1908)	Lạng Sơn Province, Lạng Sơn, NNE edge of Vọng Phu Mountain	21° 51.183'N	106° 44.950'E
Gudeodiscus (Gudeodiscus?) suprafilaris (Gude 1908)	Cao Bằng Province, Đèo Mã Phục (pass) 500 m towards Quảng Uyên, left side of the road, rock cavern, 610 m	22° 43.981'N	106° 20.333'E
Gudeodiscus (Gudeodiscus?) suprafilaris (Gude 1908)	Cao Bằng Province, Cao Bằng 34.5 km towards Đông Khê, left side of the road, 500 m	22° 27.487'N	106° 25.047'E
Gudeodiscus (Gudeodiscus?) suprafilaris (Gude 1908)	Cao Bằng Province, southern edge of Pắc Rảo, Trùng Khánh 3 km towards Quảng Uyên, left side of the road, 570 m	22° 48.961'N	106° 30.533'E
Gudeodiscus (Gudeodiscus?) suprafilaris (Gude 1908)	Cao Bằng Province, right off old rd. 4A, ca 29 km from Cao Bằng to Đông Khê	22° 28.737'N	106° 21.767'E
Gudeodiscus (Gudeodiscus) villedaryi (Ancey 1888)	Thái Nguyên Province, ca. 4 km NE of Đình Cả, Phượng Hoàng Cave	21° 46.554'N	106° 07.210'E
Gudeodiscus (Gudeodiscus) villedaryi (Ancey 1888)	Thái Nguyên Province, Võ Nhai District, Phú Thượng Commune, Phượng Hoàng Cave, Mỏ Gà Vill., ca 150 m	21° 46.836'N	106° 07.107'E
Gudeodiscus (Gudeodiscus) villedaryi (Ancey 1888)	Lạng Sơn Province, ca. 69 km from Thái Nguyên to Bắc Sơn (right side off road)	21° 54.270'N	106° 15.801'E
Gudeodiscus (Gudeodiscus) villedaryi (Ancey 1888)	Thái Nguyên Province, northern edge of Lâu Thượng, 5 km W of Ðình Cả, 105 m	21° 44.484'N	106° 01.420'E
Gudeodiscus (Gudeodiscus) villedaryi (Ancey 1888)	Lạng Sơn Province, Đồng Mỏ 2.5 km towards Văn Quan, right side of the road, 270 m	21° 40.358'N	106° 34.783'E
Gudeodiscus (Gudeodiscus) villedaryi (Ancey 1888)	Lạng Sơn Province, Đồng Mỏ 7 km towards Văn Quan, Vạn Linh cross., left side of the road, 370 m	21° 41.158'N	106° 33.588'E
Gudeodiscus (Gudeodiscus) villedaryi (Ancey 1888)	Lạng Sơn Province, northern edge of Chi Lăng, pass next to the tourist path (N of Đồng Bành) 75 m	21° 34.945'N	106° 30.567'E
Gudeodiscus (Gudeodiscus) villedaryi (Ancey 1888)	Lạng Sơn Province, Đồng Mỏ 5.2 km towards Chi Lăng, right side of the road, 40 m	21° 37.215'N	106° 32.538'E
Gudeodiscus (Gudeodiscus) villedaryi (Ancey 1888)	Thái Nguyên Province, Ðình Cả NE 4 km, Phượng Hoàng cave, around the entrance of the cave, 365 m	21° 46.782'N	106° 07.189'E
Gudeodiscus (Gudeodiscus) villedaryi (Ancey 1888)	Lạng Sơn Province, Đồng Mỏ 4–5 km towards Chi Lăng, right side of the old road, 65 m	21° 37.479'N	106° 32.730'E
Gudeodiscus (Gudeodiscus) villedaryi (Ancey 1888)	Lạng Sơn Province, at km 74.8 on road 1B, Đồng Đăng to Thái Nguyên (8 km S Bắc Sơn)	21° 54.543'N	106° 17.298'E
Gudeodiscus (Gudeodiscus) villedaryi (Ancey 1888)	Lạng Sơn Province, road 242 from Đình Cả to Hữu Lũng, SE Bình Long	21° 38.424'N	106° 11.761'E
Gudeodiscus (Gudeodiscus) villedaryi (Ancey 1888)	Thái Nguyên Province, ca. 48 km from Thái Nguyên to Bắc Son, near Lâu Thượng (SW Đình Cả)	21° 43.522'N	105° 58.662'E
Gudeodiscus (Gudeodiscus) villedaryi (Ancey 1888)	Lạng Sơn Province, at km 90.5 on road 1B Đồng Đăng to Thái Nguyên	21° 49.656'N	106° 12.636'E
Gudeodiscus (Gudeodiscus) villedaryi (Ancey 1888)	Lạng Sơn Province, road 1B, ca. 23 km SE Bắc Sơn (between Đình Cả and Bắc Sơn)	21° 49.155'N	106° 11.448'E
Halongella fruhstorferi (Möllendorff 1901)	Quảng Ninh Province, Vân Đồn Island (NE Cẩm Phả), Cái Rồng village	21° 3.560'N	107° 25.551'E
Halongella schlumbergeri (Morlet 1886a)	Hải Phòng Province, Hải Phòng City, Cát Bà Isl., Cát Bà Nat. Park, beyond Mây Bầu, ca 160 m	20° 47.763'N	107° 00.758'E
Halongella schlumbergeri (Morlet 1886a)	Hải Phòng Province, Hải Phòng city, Cát Bà Island, Cát Bà Nat. Park, near pass in front of Mây Bầu, ca 100 m	20° 47.81769'N	107° 00.42256'E
Halongella schlumbergeri (Morlet 1886a)	Quảng Ninh Province, Hạ Long Bay, Đầu Gỗ Isl., near Đầu Gỗ Cave, ca 15 m	20° 54.696'N	107° 01.069'E
Halongella schlumbergeri (Morlet 1886a)	Quảng Ninh Province, Hạ Long Bay, Đầu Gỗ Cave, N. Đầu Gỗ Island, in leaf litter in limestone crackings
Halongella schlumbergeri (Morlet 1886a)	Hải Phòng City, Cát Bà Island, Cát Bà N.P., beyond Mây Bầu peak, 165 m	20° 47.70504'N	107° 00.85709'E
Halongella schlumbergeri (Morlet 1886a)	Quảng Ninh Province, Hạ Long Bay Area, Áng Dù Island	20° 47.61'N	107° 08.05'E
Halongella schlumbergeri (Morlet 1886a)	Hải Phòng Province, Cát Bà Island, half way path lake Ao Ek and Park HQ	20° 47.45'N	107° 00.00'E
Halongella schlumbergeri (Morlet 1886a)	Quảng Ninh Province, Hạ Long Bay Area, Tiên Ông Cave on Hang Trai? Island, collected near the entrance of the cave	20° 48.96'N	107° 07.33'E
Halongella schlumbergeri (Morlet 1886a)	Quảng Ninh Province, Hạ Long Bay area, Cây Chanh Island, Cống Đỏ area	20° 52.56'N	107° 11.14'E
Halongella schlumbergeri (Morlet 1886a)	Quảng Ninh Province, Hạ Long Bay Area, Cống Đỏ Isl., NE coast	20° 52.44'N	107° 12.10'E
Halongella schlumbergeri (Morlet 1886a)	Quảng Ninh Province, Hạ Long Bay Area, unnamed island in Cống Đỏ area	20° 52.47'N	107° 11.72'E
Halongella schlumbergeri (Morlet 1886a)	Quảng Ninh Province, unnamed island in Đảo Mới Temper area	20° 55.69'N	107° 09.40'E
Halongella schlumbergeri (Morlet 1886a)	Quảng Ninh Province, Hạ Long Bay Area, Phao Trong Island	20° 49.80'N	107° 08.32'E
Halongella schlumbergeri (Morlet 1886a)	Hải Phòng Province, Ðảo Cát Bà (island), Cát Bà Nat. Park, 500 m from the entrance towards Ao Ếch, 60 m	20° 47.945'N	106° 59.653'E
Halongella schlumbergeri (Morlet 1886a)	Hải Phòng Province, Ðảo Cát Bà, Cát Bà Nat. Park, Ao Ếch 500 m towards Mây Bầu, 60 m
Halongella schlumbergeri (Morlet 1886a)	Quảng Ninh Province, Đèo Bụt (pass) 1 km towards Cẩm Phả, right side of the road, 10 m	20° 58.680'N	107° 11.089'E
Halongella schlumbergeri (Morlet 1886a)	Quảng Ninh Province, ÐảoTrà Bản (island), Cảng Bản Sen (harbour) 1.5 km towards Cảng Tân Lập (harbour), right side of the road, 30 m	20° 56.943'N	107° 29.772'E
Halongella schlumbergeri (Morlet 1886a)	Quảng Ninh Province, ÐảoTrà Bản (island), Cảng Bản Sen (harbour) towards the Cảng Tân Lập (harbour) cross, 200 m, right side of the road, 35 m	20° 56.456'N	107° 29.870'E
Halongella schlumbergeri (Morlet 1886a)	Hải Phòng Province, Cát Bà Island, behind cemetery of Gia Luận village	20° 50.092'N	106° 58.560'E
Halongella schlumbergeri (Morlet 1886a)	Hải Phòng Province, Cát Bà Island, at km 4 road Gia Luận village to Cát Bà village	20° 49.991'N	106° 58.382'E
Halongella schlumbergeri (Morlet 1886a)	Hải Phòng Province, Cát Bà Island, between Hiền Hào and Cát Bà village near Xuân Đán	20° 45.479'N	106° 58.556'E
Halongella schlumbergeri (Morlet 1886a)	Hải Phòng Province, Cát Bà Island, between Hiền Hào and entrance of Cát Bà N.P. (road over Hiền Hào)	20° 47.681'N	106° 59.068'E
Halongella schlumbergeri (Morlet 1886a)	Hải Phòng Province, Cát Bà Island, Hoa Cương Cave (=Dong Da Hoang?), near Gia Luận, ca. 30 m	20° 50.268'N	106° 59.019'E
Halongella schlumbergeri (Morlet 1886a)	Quảng Ninh Province, ca. 8.3 km west of Cẩm Phả ca 200 m right of road 18 (no GPS-data)
Halongella schlumbergeri (Morlet 1886a)	Cát Bà, Hải Phòng Province, Cát Bà Island, path from Nat. Park HQ to lake Ao Ek	20° 47.45'N	107° 00.45'E
Halongella schlumbergeri (Morlet 1886a)	Hạ Long Quảng Ninh Province, Hạ Long-Cẩm Phả area. Limestone hill S of Hạ Long, with marked regrowth and bamboo thickets	20° 57.00'N	107° 04.43'E
Halongella schlumbergeri (Morlet 1886a)	Hải Phòng Province, Hải Phòng City, Cát Bà Island, Cát Bà Nat. Park, between Cát Bà N.P., ranger st. and Quan Y, GPS not recorded
Sicradiscus mansuyi (Gude 1908)	Cao Bằng Province, Trùng Khánh District, Cảnh Tiên Commune, Pắc Rảo Village, ca 545 m	22° 48.941'N	106° 30.549'E
Sicradiscus mansuyi (Gude 1908)	Cao Bằng Province, Đèo Mã Phục (pass) 500 m towards Quảng Uyên, left side of the road, rock cavern, 610 m	22° 43.981'N	106° 20.333'E
Sicradiscus mansuyi (Gude 1908)	Cao Bằng Province, Pắc Rảo, Cảnh Tiên Commune cross, 300 m towards Trùng Khánh, right side of the road, 530 m	22° 49.385'N	106° 30.742'E
Sicradiscus mansuyi (Gude 1908)	Cao Bằng Province, southern edge of Pắc Rảo, Trùng Khánh 3 km towards Quảng Uyên, left side of the road, 570 m	22° 48.961'N	106° 30.533'E
Sicradiscus mansuyi (Gude 1908)	Hà Giang Province, Hà Giang 105.5 km towards Ðồng Văn, Vân Chải Commune, left side of the road 4C	23° 09.084'N	105° 10.774'E
Sicradiscus mansuyi (Gude 1908)	Hà Giang Province, km 105.5 on road 4c, between Yên Minh and Đồng Văn (NE of Hà Giang town)	23° 08.996'N	105° 10.332'E
Sicradiscus mansuyi (Gude 1908)	Hà Giang Province, km 120 on road 4c, between Yên Minh and Đồng Văn (NE of Hà Giang town), no GPS-data
